# Supplementary material for: Identification of Two Novel Members of the Tentative Genus Wukipolyomavirus in Wild Rodents
Source: PLoS One. 2015 Oct 16;10(10):e0140916. doi: 10.1371/journal.pone.0140916 (PMC4608572; doi:10.1371/journal.pone.0140916)
Supplement: S3 Table — (XLSX) [file pone.0140916.s005.xlsx]

## Sheet: PyV_all_genomes(after_revision)
New vole PyV genomes	No	Original name from ncbi database	original sequence from database	sequence for case of all same strands	Genome size, nt	cd-hit cluster#_nr85	cd-hit cluster#_nr100	cd-hit Refs_85	cd-hit Refs_100	ncbi_RefSeqs	final_RefSeqs_85	nr85 cluster size (in nr100)	nr85 cluster size (all PyVs)		Color meanings:
	1	>gi|727361106|ref|NC_025790.1| Black sea bass polyomavirus 1 isolate 2835, complete genome	TCTGAAGAGTGAGTGAAACTTTAATAAATTTCAACAGTATTTATAGCCTAAAATGTAAAACACCCTTATGTACAGTAGACAAGACTTTGCCAATGTAATTACAGTACGCCACCGCGCCTACTTTATCTTTCTGGGAGTAGTAGGATTTTTTCTGATTAGTAGGCTCACCTTAAAGAAAAAAAGAGTAAGAGCAATCTCCTGGTGGCCAAACCTAGATTGCAATAGATAAGCAACACGCCACTTTTCCCACGGGGGGGGCAGGAAGCTCTAGGCGGGAGAGGATGTTTATTTAGGTAAATTTAGGCGGGAGCTAATGCTAAGCTAATGCTAAGCTAGTTAGCATTTTTTTTTTATGACAGAAATGGACTCCCCTGGGTCCCCTGACTCCATATCTGGGTC…	TCTGAAGAGTGAGTGAAACTTTAATAAATTTCAACAGTATTTATAGCCTAAAATGTAAAACACCCTTATGTACAGTAGACAAGACTTTGCCAATGTAATTACAGTACGCCACCGCGCCTACTTTATCTTTCTGGGAGTAGTAGGATTTTTTCTGATTAGTAGGCTCACCTTAAAGAAAAAAAGAGTAAGAGCAATCTCCTGGTGGCCAAACCTAGATTGCAATAGATAAGCAACACGCCACTTTTCCCACGGGGGGGGCAGGAAGCTCTAGGCGGGAGAGGATGTTTATTTAGGTAAATTTAGGCGGGAGCTAATGCTAAGCTAATGCTAAGCTAGTTAGCATTTTTTTTTTATGACAGAAATGGACTCCCCTGGGTCCCCTGACTCCATATCTGGGTC…	7369	0	0	Ref	Ref	Ref	Ref	1	2		nr85 representatives
	2	>gi|782909578|gb|KP768176.1| Trematomus polyomavirus 1 isolate PES6, complete genome	CCATGTGAAGACTGCAATGCACTACGCTACCTGCTCCTACCTTTTATATAGTGAGGTGTTTAGAAGGATTTTAAATCCTTCTTAGCAGCACTAAAGAAAAAAGATATAGGGCGCTTTTGAGTAAATGGTACTACACCCAATTTGTAAAGATCACGCCAGGTCCAAAGTCCAACTCTCCAAGATAACAAAGATAACAGATAAGCTTTGCACGCTACCAGGTACACCACGTACACCACGTACACCACGTATACCACACCCATAATTTTGGCAGACTGCCAATTTTTTTTTTGGCAGCATGCCAACTTTAGGTTTCATAAGCTGACCTTTTTTTTTTTTGGCATCATGCCAATTTTTTTTTTTTTTGGCATCATGCCAACTTTAGGTTTCATAAGCTGACCT…	CCATGTGAAGACTGCAATGCACTACGCTACCTGCTCCTACCTTTTATATAGTGAGGTGTTTAGAAGGATTTTAAATCCTTCTTAGCAGCACTAAAGAAAAAAGATATAGGGCGCTTTTGAGTAAATGGTACTACACCCAATTTGTAAAGATCACGCCAGGTCCAAAGTCCAACTCTCCAAGATAACAAAGATAACAGATAAGCTTTGCACGCTACCAGGTACACCACGTACACCACGTACACCACGTATACCACACCCATAATTTTGGCAGACTGCCAATTTTTTTTTTGGCAGCATGCCAACTTTAGGTTTCATAAGCTGACCTTTTTTTTTTTTGGCATCATGCCAATTTTTTTTTTTTTTGGCATCATGCCAACTTTAGGTTTCATAAGCTGACCT…	6219	1	1	Ref	Ref		Ref	1	1		nr100 representatives
	3	>gi|548894527|ref|NC_022519.1| African elephant polyomavirus 1, complete genome	TTTGCCTCTGAAGAAGCCTCTGAAAAGCCTCTCATTACTTTAAGAATTAGAAGGAGGCTTAAGCCTCAGGCCTCCTTATATTTTTCAATAAAAAAGGACAGTAATTTGTACCACATGCGGAACGGATGCAGGGTCACATAAAGTAATGGTTGGGCTTTACAAATTACATCGTTCTATTACCGCAGGTTTGGCTGTCAATTTAACTTGGCGGCGGGCAAAACTTGGCAGAACATACTGGCGTCTTTGCAGAAACATTTTAACACTTTTTTTGATTTAGTACTGATGCTTTTTTAATATTTTTCAGAACTTTGGTAGAGATGTGTGCAAAACGTTTGCTTGGAAGTTTTTACCCACGGGAAATAGGTTCATGGAAGGACACTAAGAGGCATGTCACTGCCA…	TTTGCCTCTGAAGAAGCCTCTGAAAAGCCTCTCATTACTTTAAGAATTAGAAGGAGGCTTAAGCCTCAGGCCTCCTTATATTTTTCAATAAAAAAGGACAGTAATTTGTACCACATGCGGAACGGATGCAGGGTCACATAAAGTAATGGTTGGGCTTTACAAATTACATCGTTCTATTACCGCAGGTTTGGCTGTCAATTTAACTTGGCGGCGGGCAAAACTTGGCAGAACATACTGGCGTCTTTGCAGAAACATTTTAACACTTTTTTTGATTTAGTACTGATGCTTTTTTAATATTTTTCAGAACTTTGGTAGAGATGTGTGCAAAACGTTTGCTTGGAAGTTTTTACCCACGGGAAATAGGTTCATGGAAGGACACTAAGAGGCATGTCACTGCCA…	5722	2	2	Ref	Ref	Ref	Ref	1	2
	4	>gi|394935469|ref|NC_017085.1| Canary polyomavirus, complete genome	TTTTTGACCGCGTGGCAGTGGGGTCAGATTGGCGCCAACTTTTTTTCCTTTGCTATAGCATATCTTGCCAGAGCACACAGACAAAAAGTAGTTTGAGCCCTACGTCACCTACCATGTTTGGTCAGTAGGGGCGGTGCAGGGTTGCATGTGTGTGTGATTGGTCCACGTCAAACGCGTCACACAGCCCATAAAAGGCAGTGCCTCTTAATTCTAGCACAGACAGTTTTGTAGCGGGAATAAGTGTTTAAATCTCTGTCCTCCAATCAAGGGCCAGGTAAGCGGGAATGGCCAGCCGACCTGACGACACTTCCTCTGTAAGTGCTTACCCCTTCTTACGTGCTTCCTCAGGATGCCGCCAGTGGGGTTCTTTAACTGGGACCTTTACGCGGAACTCGCTTT…	TTTTTGACCGCGTGGCAGTGGGGTCAGATTGGCGCCAACTTTTTTTCCTTTGCTATAGCATATCTTGCCAGAGCACACAGACAAAAAGTAGTTTGAGCCCTACGTCACCTACCATGTTTGGTCAGTAGGGGCGGTGCAGGGTTGCATGTGTGTGTGATTGGTCCACGTCAAACGCGTCACACAGCCCATAAAAGGCAGTGCCTCTTAATTCTAGCACAGACAGTTTTGTAGCGGGAATAAGTGTTTAAATCTCTGTCCTCCAATCAAGGGCCAGGTAAGCGGGAATGGCCAGCCGACCTGACGACACTTCCTCTGTAAGTGCTTACCCCTTCTTACGTGCTTCCTCAGGATGCCGCCAGTGGGGTTCTTTAACTGGGACCTTTACGCGGAACTCGCTTT…	5421	3	3	Ref	Ref	Ref	Ref	1	2
	5	>gi|733573629|ref|NC_010277.2| Merkel cell polyomavirus isolate R17b, complete genome	CTTGTCTATATGCAGAAGGAGTTTGCAGAAAGAGCAGAGGAGCAAATGAGCTACCTCACTAAGGAGTGGTTTTTATACTGCAGTTTCCCGCCCTTGGGATCTGCCCTTAGATACTGCCTTTTTTGCTAATTAAGCCTCTTAAGCCTCAGAGGCCTCTCTCTTTTTTTTCCAGAGGCCTCGGAGGCTAGGAGCCCCAAGCCTCTGCCAACTTGAAAAAAAAAAGTCACCTAGGCAGCCAAGTTGTGGTTACATGATTGAACTTTTATTGCTGCAGGGTTTCTGGCATTGACTCATTTCCTGGAGAGGCGGAGTTTGACTGATAAACAAAACTTTTTTTCTTTCTGTTTGGGAGGGAGACGGAAGACTCTTAACTTTTTTTCAACAAGGGAGGCCCGGAGG…	CTTGTCTATATGCAGAAGGAGTTTGCAGAAAGAGCAGAGGAGCAAATGAGCTACCTCACTAAGGAGTGGTTTTTATACTGCAGTTTCCCGCCCTTGGGATCTGCCCTTAGATACTGCCTTTTTTGCTAATTAAGCCTCTTAAGCCTCAGAGGCCTCTCTCTTTTTTTTCCAGAGGCCTCGGAGGCTAGGAGCCCCAAGCCTCTGCCAACTTGAAAAAAAAAAGTCACCTAGGCAGCCAAGTTGTGGTTACATGATTGAACTTTTATTGCTGCAGGGTTTCTGGCATTGACTCATTTCCTGGAGAGGCGGAGTTTGACTGATAAACAAAACTTTTTTTCTTTCTGTTTGGGAGGGAGACGGAAGACTCTTAACTTTTTTTCAACAAGGGAGGCCCGGAGG…	5387	4	15		Ref	Ref	Ref	33	43
	6	>gi|9627180|ref|NC_001538.1| BK polyomavirus, complete genome	TTTTGCAAAAATTGCAAAAGAATAGGGATTTCCCCAAATAGTTTTGCTAGGCCTCAGAAAAAGCCTCCACACCCTTACTACTTGAGAGAAAGGGTGGAGGCAGAGGCGGCCTCGGCCTCTTATATATTATAAAAAAAAAGGCCACAGGGAGGAGCTGCTTACCCATGGAATGCAGCCAAACCATGACCTCAGGAAGGAAAGTGCATGACTCACAGGGGAATGCAGCCAAACCATGACCTCAGGAAGGAAAGTGCATGACTCACAGGGAGGAGCTGCTTACCCATGGAATGCAGCCAAACCATGACCTCAGGAAGGAAAGTGCATGACAGACATGTTTTGCGAGCCTAGGAATCTTGGCCTTGTCCCCAGTTAAACTGGACAAAGGCCATGGTTCTGCGC…	TTTTGCAAAAATTGCAAAAGAATAGGGATTTCCCCAAATAGTTTTGCTAGGCCTCAGAAAAAGCCTCCACACCCTTACTACTTGAGAGAAAGGGTGGAGGCAGAGGCGGCCTCGGCCTCTTATATATTATAAAAAAAAAGGCCACAGGGAGGAGCTGCTTACCCATGGAATGCAGCCAAACCATGACCTCAGGAAGGAAAGTGCATGACTCACAGGGGAATGCAGCCAAACCATGACCTCAGGAAGGAAAGTGCATGACTCACAGGGAGGAGCTGCTTACCCATGGAATGCAGCCAAACCATGACCTCAGGAAGGAAAGTGCATGACAGACATGTTTTGCGAGCCTAGGAATCTTGGCCTTGTCCCCAGTTAAACTGGACAAAGGCCATGGTTCTGCGC…	5153	5	221		Ref	Ref	Ref	254	302
	7	>gi|915348|gb|U27812.1|PSU27812 Murine polyomavirus strain PTA, complete genome	GAATTCAAATGCCTGGTCCATTATGAGGAGGGGGGCATGCTGTTCTTTCTAACTATGACTAAGCACAGGGTTTCAGCAGTTAAGAATTATTGCTCTAAGCTTTGCAGCGTCAGCTTCCTAATGTGTAAGGCAGTCACCAAGCCTATGGAATGCTATCAAGTTGTAACCGCAGCACCATTTCAGTTAATAACAGAAAATAAGCCAGGCCTCCACCAATTCGAGTTTACAGACGAGCCAGAAGAACAGAAAGCAGTAGACTGGATTATGGTAGCAGACTTTGCACTAGAAAACAACCTTGATGATCCCTTGCTAATTATGGGGTATTATCTTGATTTTGCCAAAGAGGTTCCTTCATGCATAAAGTGTAGCAAAGAGGAAACCCGCCTCCAAATACATTGG…	GGGCCTGAACTTCCCTATGGTATCATATAATTGTTTGCATTTCTCTTTGGTGGAGTATACTAGAAATGCCGGGAACGTTTTATTAGAATAAATAGCATGAGACAAATACCCAGTAAGGCTGCTAGGAAAGTCACTAGGAGCAGGGTCCTCCCTAGCCTTCTTAGGTGGCGTTGCATTGAATGAGCTCTGAGAGCAGCTCTGTGAGTAGCTCTCATTCTCTGACTCGCATCTAGGATCGGATCGAAATGAGCCCTCTGCAAATCCCGAAGAATCAGACCCTCCCATGGACTCAGACCCGCCCTGGGAATGATAGGGGGGGGGATGAGCTGGGGTACTTGTTCCTCCGGTAGGATGTCCAAATACAGATCCTCCATTGGCATGTACTCCTCCTCCTCCTCC…	5380	6	36	Ref	Ref		Ref	1	1
	8	>gi|440285302|ref|NC_020067.1| Cardioderma polyomavirus isolate KY336, complete genome	GATTGAAGAGTGGCAAATGAAGCCACATAACCGTTGCACCGGTTTTATAGAGAGATTTCCCGCCTTAGGTGCACTAATTACTCAAAATGAAGGCCTCTCTCCTTTATTTTCAAAAGCCTCGGAGGCCGGGTGCCTCTCGCCTCTCTCTGTTTAAAAAAAAAAAACCCCTGCGGTAGGTAATGGTATAGTCGCGGTTGGAGCAGTCTGGCAGGCAGCCCGGATGCGCCGGCTGCCTCTGAAGAGGAAGGAAATTGAGTCATAGTTCCTCTTTACAACATTTTTTTAACTCACAACGGGCGGGGTAACCAGTTAGTCTTGTTTATTTTTTTTAAGCAGAACGGGCGGTAGCGGTGCTGCTCGCGGACCGGTTTTTTTCAAGCACAAAAGGCGGTAGAAATC…	GATTGAAGAGTGGCAAATGAAGCCACATAACCGTTGCACCGGTTTTATAGAGAGATTTCCCGCCTTAGGTGCACTAATTACTCAAAATGAAGGCCTCTCTCCTTTATTTTCAAAAGCCTCGGAGGCCGGGTGCCTCTCGCCTCTCTCTGTTTAAAAAAAAAAAACCCCTGCGGTAGGTAATGGTATAGTCGCGGTTGGAGCAGTCTGGCAGGCAGCCCGGATGCGCCGGCTGCCTCTGAAGAGGAAGGAAATTGAGTCATAGTTCCTCTTTACAACATTTTTTTAACTCACAACGGGCGGGGTAACCAGTTAGTCTTGTTTATTTTTTTTAAGCAGAACGGGCGGTAGCGGTGCTGCTCGCGGACCGGTTTTTTTCAAGCACAAAAGGCGGTAGAAATC…	5372	7	41	Ref	Ref	Ref	Ref	1	2
	9	>gi|733573621|ref|NC_001663.2| Hamster polyomavirus isolate Berlin-Buch, complete genome	CCCCTTGCCTCCTTAGCTCTCAAGTAGAAAAGGAAGAGAGGCTTTTGGGGCTTTTTGGCTTTAAGCCTCATTTTATGAGCAGGAGGAGCTTGTTGCAACTTGAGAGGCTTTTGAGGCTTCCAGGCAGAGAATACTCACAGACCCCACACAGTCTAGACGCTCAGAAGCATCTCTAGCTGCAACAAGCAAGATGGATAGAATTCTTACTAAAGAAGAAAAGCAAGCCTTAATAAGTTTACTAGATTTGGAGCCACAATATTGGGGAGACTATGGACGAATGCAGAAATGCTACAAGAAAAAGTGTCTTCAACTGCATCCTGATAAAGGTGGCAATGAAGAGCTCATGCAACAGCTTAATACCCTGTGGACCAAACTAAAAGATGGTCTTTACAGAGTTAG…	CCCCTAGCCTCTGGTTTACATTTGAAAAAATGCTAGCCCTATCATTTCCTCTCCTGTGGTTGCTGAGTCTGTCATTTGCTAGGCAACTGTGACAACAGCAGTGCCTGCGGTTATGTTGCCATGGTGACTTCCGCTTATCGCTAGGCGGTGTCGCTGTCGCCCAAGTGCAGTGGTCAGCCATTTCCTGCTCTTCGGCGCTGAGTGTTTGCTTTCTGTTTCTTTAGAATTCGGCCTAAAAACCTGCCTGAAACAGTTCAGAAGATTTTCAAACTGTTCAAGTAAGTCAACATGGGATCTGCCATTTCAGTGATTATTGAGATGATCAGCTACCTCTCCGAAATTTCATCAGTTACTGGAATTTCAGTAGAGGCCATACTTAGTGGAGAAGCCTTTGCCGCG…	5372	8	42	Ref	Ref	Ref	Ref	6	7
	10	>gi|401556033|gb|JQ958887.1| Artibeus planirostris polyomavirus 1 isolate R104, complete genome	GGCTGCAAAGTGACAGTTAGAGAGCTTGCACTCTCTTATATACCTCTGCTGGGCGCGCGAAAATCAAAAAAGCCTCAGAGGCCTCTCTCCTTTATTTCAGAAAGCCTCAGAGGCTAGGAGCCTCAGGCCTCCTCCTATTTGAGAAAAAAAAATACCCCTCTGCACTTGGTTTCGTCTGCTGGGCAGACGGCCCGGAAACCACAAAGGATGTTGCTGACATATGTGTTGATAATTATTTTCTAAATGTTTTTTTTGTTTCCGTCGGGCGGGGGAGCTGTGAGGAGTCACTAGGTGGCGCGTGTTTTTTTCAAATACAAAAGGCGGGGTAAGTCTAAACTTGTACCATTTTTTTAACACAGAAAGGGCGGGAGCGGAGCCCAGAACACTAAACTGACCAGT…	GGCTGCAAAGTGACAGTTAGAGAGCTTGCACTCTCTTATATACCTCTGCTGGGCGCGCGAAAATCAAAAAAGCCTCAGAGGCCTCTCTCCTTTATTTCAGAAAGCCTCAGAGGCTAGGAGCCTCAGGCCTCCTCCTATTTGAGAAAAAAAAATACCCCTCTGCACTTGGTTTCGTCTGCTGGGCAGACGGCCCGGAAACCACAAAGGATGTTGCTGACATATGTGTTGATAATTATTTTCTAAATGTTTTTTTTGTTTCCGTCGGGCGGGGGAGCTGTGAGGAGTCACTAGGTGGCGCGTGTTTTTTTCAAATACAAAAGGCGGGGTAAGTCTAAACTTGTACCATTTTTTTAACACAGAAAGGGCGGGAGCGGAGCCCAGAACACTAAACTGACCAGT…	5371	9	43	Ref	Ref		Ref	1	1
	11	>gi|260891813|emb|FN356901.1| Sumatran orang-utan polyomavirus complete genome, isolate Pi	TCTAACTAACCTTGCAGCAAAATTGCAGTTCCACAGCAAGCCTGTGCAGCAGCAAAACAGTAATTGCCTGTAAGCCTCCAAGGCCTCTCTCCTGTTATTTATAGGGTTGTTAAAGGCTAAGGGCCTCCTGCCTCACTATCTGACAAGAAAAAATATGCACCCCTAAAATTAATGACTAAGCCTCTCTTTTGTTTAGATTAGCTTTGTTAAACATGAGTAGTAAGGAGTGTTCCAGCTCCACCCAGCGGTCACATATTCCCAAGGATGTATTTATTTAAGCTTAAATGCGGAAGTTTCTTTGTTTAAAGTTAAGGGGAATTTTACAAGGATTTGTCTAAGACATGCCCAGAAATTTACCTAACTATACCTAGGTATTTTATTTTACTTTTTATTTAAAGG…	TCTAACTAACCTTGCAGCAAAATTGCAGTTCCACAGCAAGCCTGTGCAGCAGCAAAACAGTAATTGCCTGTAAGCCTCCAAGGCCTCTCTCCTGTTATTTATAGGGTTGTTAAAGGCTAAGGGCCTCCTGCCTCACTATCTGACAAGAAAAAATATGCACCCCTAAAATTAATGACTAAGCCTCTCTTTTGTTTAGATTAGCTTTGTTAAACATGAGTAGTAAGGAGTGTTCCAGCTCCACCCAGCGGTCACATATTCCCAAGGATGTATTTATTTAAGCTTAAATGCGGAAGTTTCTTTGTTTAAAGTTAAGGGGAATTTTACAAGGATTTGTCTAAGACATGCCCAGAAATTTACCTAACTATACCTAGGTATTTTATTTTACTTTTTATTTAAAGG…	5358	10	46	Ref	Ref		Ref	1	1
	12	>gi|401556043|gb|JQ958889.1| Carollia perspicillata polyomavirus 1 isolate C1109, complete genome	GGCTGCAAAATGGCAGTTGAAAAAATTGAGGCCCCTTATATAGTTTTCCTGGGCGCGCGAAAAATTGAAAAGCCTCAGAGGCCTCTCTCCTTTATTTCACAAAGCCTCAGAGGCTAGGAGCCTCTGGCCTCCTAGTTATTAAAAAAAAACCCCCTCCGCAGTTGGTTCAGTCTGTTGGGCAGACAGCCTGGAAACCACAAAGGAAGTTGCTGACACATTTCTCATATAATTGTTTTTAACTGTTTTTTTTATTCAGGCAGGGCGGGGGAAGAGGCGGAGACACTAGGTGGCGCCTATTTTTTTAAAGCACAAAGGGAGGAGGACACCGCTGCCTGGGCCATTTTTTCAAAGCACAAAGGGCGGGAGAAGCTGCTTCCCTAGAGACCTGCTAAAAGTAAG…	GGCTGCAAAATGGCAGTTGAAAAAATTGAGGCCCCTTATATAGTTTTCCTGGGCGCGCGAAAAATTGAAAAGCCTCAGAGGCCTCTCTCCTTTATTTCACAAAGCCTCAGAGGCTAGGAGCCTCTGGCCTCCTAGTTATTAAAAAAAAACCCCCTCCGCAGTTGGTTCAGTCTGTTGGGCAGACAGCCTGGAAACCACAAAGGAAGTTGCTGACACATTTCTCATATAATTGTTTTTAACTGTTTTTTTTATTCAGGCAGGGCGGGGGAAGAGGCGGAGACACTAGGTGGCGCCTATTTTTTTAAAGCACAAAGGGAGGAGGACACCGCTGCCTGGGCCATTTTTTCAAAGCACAAAGGGCGGGAGAAGCTGCTTCCCTAGAGACCTGCTAAAAGTAAG…	5352	11	48	Ref	Ref		Ref	1	1
	13	>gi|733573614|ref|NC_001515.2| Murine polyomavirus strain BG, complete genome	GGGGGCCCCTGGCCTCCGCTTACTCTGGAGAAAAAGAAGAGAGGCATTGTAGAGGCTTCCAGAGGCAACTTGTCAAAACAGGACTGGCGCCTTGGAGGCGCTGTGGGGCCACCCAAATTGATATAATTAAGCCCCAACCGCCTCTTCCCGCCTCATTTCAGCCTCACCACCATCATGGATAGAGTTCTGAGCAGAGCTGACAAAGAAAGGCTGCTAGAACTTCTAAAACTTCCCAGACAACTATGGGGGGATTTTGGAAGAATGCAGCAGGCATATAAGCAGCAGTCACTGCTACTGCACCCAGACAAAGGTGGAAGCCATGCCTTAATGCAGGAATTGAACAGTCTCTGGGGAACATTTAAAACTGAAGTATACAATCTGAGAATGAATCTAGGAGGA…	GGCCTCTGCTTAATACTAAAAAAAACAGCTGTTGTCATAGTAATGATTGGGTGGAAACATTCTAGGCCTGGGTGGAGAGGCTTTTTGCTTCCTCTTGCAAAACCACACTGCCCTCTGGAGGGCAGTTGCCTAGCAACTAATTAAAAGAGGATGTCGCACGGCCAGCTGCGGTCAGTTAGTCACTTCCTGCTTAACTGACTTGACATTTTCTATTTTAAGAGTCGGGAGGAAAATTACTGTGTTGGAGGCCCTCCGCCATCTTCTGAAGCTGATCAAGTAAGTGAATTTTCAAAATGGGAGCCGCACTGACTATTCTAGTAGACCTCATCGAGGGATTAGCTGAAGTGTCTACCCTTACGGGACTCTCGGCAGAAGCTATTTTATCTGGAGAAGCCCTCG…	5307	12	59		Ref	Ref	Ref	4	5
	14	>gi|430025810|ref|NC_019856.1| Pan troglodytes verus polyomavirus 4, complete genome	GCTAACTAACCTTGCAATATTTTTTTGCAGAGATCCAAAGCAAGCCTATGCAGGAAAGCAATTGAAAGCAATTGCCTCAAAAGCCTCAGAGGCCTCTCTCCTTTATTTATACTGTTGGGAAGGGCTAAGGGCCTCCTGCCCCTTAATCTGATACAAAAAAGACTTCTCTAAAATTAGAGGCGTGAAAGAGTCATGAGTAATTTTGAAACACTGCCAGAGCTTGTATGTTCACATTCATGTGACAGCTCCACCCAGCGGTCACCGTGCGGGTCAAGTATGAAACAATGCCAAAACTATAGATTTGAGGAAGTAACTCACTTTGGAAGCCTAGGGAAATTCTGACGGTTTGCCCCGGGCATGCCCAAGGTGTTTTAACCTTTAAAAAGCGGAGGTAACTTT…	GCTAACTAACCTTGCAATATTTTTTTGCAGAGATCCAAAGCAAGCCTATGCAGGAAAGCAATTGAAAGCAATTGCCTCAAAAGCCTCAGAGGCCTCTCTCCTTTATTTATACTGTTGGGAAGGGCTAAGGGCCTCCTGCCCCTTAATCTGATACAAAAAAGACTTCTCTAAAATTAGAGGCGTGAAAGAGTCATGAGTAATTTTGAAACACTGCCAGAGCTTGTATGTTCACATTCATGTGACAGCTCCACCCAGCGGTCACCGTGCGGGTCAAGTATGAAACAATGCCAAAACTATAGATTTGAGGAAGTAACTCACTTTGGAAGCCTAGGGAAATTCTGACGGTTTGCCCCGGGCATGCCCAAGGTGTTTTAACCTTTAAAAAGCGGAGGTAACTTT…	5349	13	50	Ref	Ref	Ref	Ref	1	2
	15	>gi|224175961|dbj|AB485697.1| BK polyomavirus DNA, complete genome, isolate: MT clone 11	GCCTCGGCCTCTTATATATTATAAAAAAAAAGGCCACAGGGAGGAGCTGCTTACCCATGGAATGCAGCCAAACCATGACCTCAGGAAGGAAAGTGCATGACTGGGCAGCCAGCCAGTGGCAGTTAATAGTGAAACCCCGCCCATGAAATTCTCAAATAAACACAAGAGGAAGTGCTAGGCCTCAGAAAAAGCCTCCACACCCTTACTACTTGAGAGAAAGGGTGGAGGCCGAGGCGGCCTCGGCCTCTTATATATTATAAAAAAAAAGGCCACAGGGAGGAGCTGCTTACCCATGGAATGCAGCCAAACCATGACCTCAGGAAGGAAAGTGCATGACTGGGCAGCCAGCCAGTGGCAGTTAATAGTGAAACCCCGCCCATGAAATTCTCAAATAAACAC…	GCCTCGGCCTCTTATATATTATAAAAAAAAAGGCCACAGGGAGGAGCTGCTTACCCATGGAATGCAGCCAAACCATGACCTCAGGAAGGAAAGTGCATGACTGGGCAGCCAGCCAGTGGCAGTTAATAGTGAAACCCCGCCCATGAAATTCTCAAATAAACACAAGAGGAAGTGCTAGGCCTCAGAAAAAGCCTCCACACCCTTACTACTTGAGAGAAAGGGTGGAGGCCGAGGCGGCCTCGGCCTCTTATATATTATAAAAAAAAAGGCCACAGGGAGGAGCTGCTTACCCATGGAATGCAGCCAAACCATGACCTCAGGAAGGAAAGTGCATGACTGGGCAGCCAGCCAGTGGCAGTTAATAGTGAAACCCCGCCCATGAAATTCTCAAATAAACAC…	5345	14	51	Ref	Ref		Ref	1	1
	16	>gi|207705714|gb|FJ173815.1| Merkel cell polyomavirus isolate MKL-1, complete genome	GGGGCTCCTAGCCTCCGAGGCCTCTGGAAAAAAAAGAGAGAGGCCTCTGAGGCTTAAGAGGCTTAATTAGCAAAAAAGGCAGTATCTAAGGGCAGATCCCAAGGGCGGGAAACTGCAGTATAAAAACCACTCCTTAGTGAGGTGGCTCATTTGCTCCTCTGCTCTTTCTGCAAACTCCTTCTGCATATAGACAAGATGGATTTAGTCCTAAATAGGAAAGAAAGAGAGGCTCTCTGCAAGCTTTTAGAGATTGCTCCTAATTGTTATGGCAACATCCCTCTGATGAAAGCTGCTTTCAAAAGAAGCTGCTTAAAGCATCACCCTGATAAAGGGGGAAATCCTGTTATAATGATGGAATTGAACACCCTTTGGAGCAAATTCCAGCAAAATATCCACAAG…	AAGCCTCTGCCAACTTGAAAAAAAAAAGTCACCTAGGCAGCCAAGTTGTGGTTACATGATTGAACTTTTATTGCTGCAGGGTTTCTGGCATTGACTCATTTCCTGGAGAGGCGGAGTTTGACTGATAAACAAAACTTTTTTTCTTTCTGTTTGGGAGGGAGACGGAAGACTCTTAACTTTTTTTCAACAAGGGAGGCCCGGAGGCTTTTTTTTCTCTTACAAAGGGAGGAGGACATTAAAAGAGTAAGTATCCTTATTTATTTTTCAGGATGGGGGGCATCATCACACTGCTGGCCAATATTGGTGAAATTGCTACTGAACTAAGTGCCACCACAGGAGTAACTTTGGAAGCTATTCTTACAGGAGAAGCTTTAGCAGCTTTGGAAGCAGAGATCTCCA…	5341	15	52	Ref	Ref		Ref	1	1
	17	>gi|430025805|ref|NC_019855.1| Pan troglodytes verus polyomavirus 3, complete genome	GCTGACCAACCTTGCAGTTTTGCAGCAAACCCAGCAAGCCCCGCAAGCCTCTACAGGAAAAATTGCCTGCAAGCCTCAAAAGCCTCTCTCCTTTTATTTATAGCAAGGGAAGGGCTAAGAGCCTCCTGCCTCCTTAATCTGATAGAAAAAAACTTAGTGATGTGGGGTGACTAACATTGAACTTCAGCCAGTAGCTGAACAGCTGCCAGATGCTCCCGGGACTTTTGTGGCTCCGCCCACTAGGTCACTGGGGCGGGTCAGCGGTCAAGCTAAACAAAGGAAGTCTGATTTCCTGCCAAAAGGTGAGCAGATTTCCTCCCTGGGAGTTTTGGGATTTTTTCAACCTTATGCCCCAGGCATGCCCAACCATTCAGCCTTGAGGCTGGGCTGATTTTTTCT…	GCTGACCAACCTTGCAGTTTTGCAGCAAACCCAGCAAGCCCCGCAAGCCTCTACAGGAAAAATTGCCTGCAAGCCTCAAAAGCCTCTCTCCTTTTATTTATAGCAAGGGAAGGGCTAAGAGCCTCCTGCCTCCTTAATCTGATAGAAAAAAACTTAGTGATGTGGGGTGACTAACATTGAACTTCAGCCAGTAGCTGAACAGCTGCCAGATGCTCCCGGGACTTTTGTGGCTCCGCCCACTAGGTCACTGGGGCGGGTCAGCGGTCAAGCTAAACAAAGGAAGTCTGATTTCCTGCCAAAAGGTGAGCAGATTTCCTCCCTGGGAGTTTTGGGATTTTTTCAACCTTATGCCCCAGGCATGCCCAACCATTCAGCCTTGAGGCTGGGCTGATTTTTTCT…	5333	16	53	Ref	Ref	Ref	Ref	1	2
	18	>gi|700075023|ref|NC_025370.1| Pan troglodytes verus polyomavirus 2a isolate 6512, complete genome	ATGGATGGAGTTTTAAACAGAAAAGAGAGGGAGACCCTCTGTAATCTCCTTGAAATTCCACCTCATTGCTTTGGTAATTTACCTATGATGAAGGCTGCATTTAAAAAAAGCTGCTTGAAGCATCATCCGGATAAGGGTGGTAATCCAGTTATTATGATGGAATTGAACACCCTTTGGAGCAAACTCCAGAGAAATATCCACAAATTGAGAAATGAATTCAGTCTCTTTGATGAGGTCAGTACTAAATTTCATTGGGAGGAGTGTGGTACTTTAAAAGAATACATGCAGTGTGGATTCAAAGCATTCTTTTGCAAAGGTCCCGGGTGCATGCTTAAGCAGCTAAGAGATTCTAAGTGCGCCTGTATTAGCTGTAAGCTGTCGCGGCAGCACTGCAGCCTG…	GTTGTTGCAGTAGCTGTGCTCTGCTAAAAAATGAGCTACATCACCTAGGAGTGGCTTTTATACTGCTATTTCCCGCCCTGGAATGGCTTTTGCTAATTAAGCTTTAGAGGAGGCCTCAGAGGCCTCTCTCTTTTTTTTCCAGAGGCCTCGGAGGCTAGGAGCCCCAAGCCTCAGAGTAATTTGTAAAAAAGTTAGCTGCCAAGGCAACGTTTGTGGTCTGCCAAGGCAACATTGTGGTTTACTCTGATTGAACTTTTATTGCTGCAGGGTTTCTGGCATTGACTCACATCCTGGAGAGGCGGAGTTAACGCGTAAACAATTTTTTTCTTTCTGTTTGGGAGGGAGTCAGAAGACTCTTAACACAACTTTTTTTCAACACAAAGGGAGGAGAGCCAACTT…	5309	17	57		Ref	Ref	Ref	4	5
	19	>gi|915355|gb|U27813.1|PSU27813 Murine polyomavirus strain LID, complete genome	GAATTCAAATGCCTGGTCCATTATGAGGAGGGGGGCATGCTGTTCTTTCTAACTATGACTAAGCACAGGGTTTCAGCAGTTAAGAATTATTGCTCTAAGCTTTGCAGCGTCAGCTTCCTAATGTGTAAGGCAGTCACCAAGCCTATGGAATGCTATCAAGTTGTAACCGCAGCACCATTTCAGTTAATAACAGAAAATAAGCCAGGCCTCCACCAATTCGAGTTTACAGACGAGCCAGAAGAACAGAAAGCAGTAGACTGGATTATGGTAGCAGACTTTGCACTAGAAAACAACCTTGATGATCCCCTGTTAATTATGGGGTATTATCTTGATTTTGCCAAAGAGGTTCCTTCATGCATAAAGTGTAGCAAAGAGGAAACCCGCCTCCAAATACATTGG…	GGGCCTGAACTTCCCTATGGTATCATATAATTGTTTGCATTTCTCTTTGGTGGAGTATACTAGAAATGCCGGGAACGTTTTATTAGAATAAATAGCATGAGACAAATACCCAGTAAGGCTGCTAGGAAAGTCACTAGGAGCAGGGTCCTCCCTAGCCTTCTTAGGTGGCGTTGCATTGAATGAGCTCTGAGAGCAGCTCTGTGAGTAGCTCTCATTCTCTGACTCGCATCTAGGATCGGATCGAAATGAGCCCTCTGCAAATCCCGAAGAATCAGACCCTCCCATGGACTCAGACCCGCCCTGGGAATGATAGGGGGGGGGATGAGCTGGGGTACTTGTTCCTCCGGTAGGATGTCCAAATACAGATCCTCCATTGGCATGTACTCCTCCTCCTCCTCC…	5308	18	58	Ref	Ref		Ref	1	1
	20	>gi|259906651|gb|FJ794068.1| WU Polyomavirus strain Rochester-7029, complete genome	GCCTCAGGCCTCCTTATTATAATAAAAAAAAGCTAAGCATGATTGACAGTGTGGGCTAAACCAAAAGCACAAGAACAAAGCTTTTAGCCAATTAGCAGCCACAAGGTGGAGCAAAAGTATTAAGTTTCACTGTTATGTGCAGGAATGTGCAGCTGTGACCTTTTAAAGTTTCCGGGCACGGCGCCAACTTCCTGGGCCTGGTGCCATACCAACACAGCTGCTGAGCTTCCGGAATACAATACTGGTGCCCTTTGTAAGTGTTTTACAGGTAAGTAAGGCCTACAACAGGGCTTATTTGTACTATAAGTTAATGGGGGCCCTTTGTAGTCCAGCGGAAAGTGAAGGGTGGCTTAACAGAGACGTCCTTGGGTTCAAACCTAAGGGTGCCATAAGCAACAT…	GCCTCAGGCCTCCTTATTATAATAAAAAAAAGCTAAGCATGATTGACAGTGTGGGCTAAACCAAAAGCACAAGAACAAAGCTTTTAGCCAATTAGCAGCCACAAGGTGGAGCAAAAGTATTAAGTTTCACTGTTATGTGCAGGAATGTGCAGCTGTGACCTTTTAAAGTTTCCGGGCACGGCGCCAACTTCCTGGGCCTGGTGCCATACCAACACAGCTGCTGAGCTTCCGGAATACAATACTGGTGCCCTTTGTAAGTGTTTTACAGGTAAGTAAGGCCTACAACAGGGCTTATTTGTACTATAAGTTAATGGGGGCCCTTTGTAGTCCAGCGGAAAGTGAAGGGTGGCTTAACAGAGACGTCCTTGGGTTCAAACCTAAGGGTGCCATAAGCAACAT…	5306	19	60	Ref	Ref		Ref	1	1
	21	>gi|700074998|ref|NC_025368.1| Pan troglodytes verus polyomavirus 1, complete genome	ATGGATTCAGTTTTATCCAGGAAAGAGAAGGAGACCCTCTGCAATCTTCTAGAGATTCCTCCTCATTGCTTTGGAAATATACCATTAATGAAGGCTGCTTTTAAAAAAAGCTGCTTAAAGCATCACCCAGATAAAGGAGGAAATCCAGTAATTATGATGGAATTAAACACCCTTTGGAGCAAATTACAGCAAAATATCCACAGGCTAAGGAGTGAATTTTCAATCTATGATGAGGTTAGTACAAAATTTCCATGGGAAGATTTTGGTACTTTGAAAGATTACATGCAATGTGGATATAAAGCTGCTTTTTGCAAAGGGCCTGGGTGTATGCTAAAGCAGCCTAGAGAATCTAAGTGCGCTTGTATTAGCTGTAAGCTGTCTAGACAGCATCACAGCCTA…	GGCTGCAGCAGTCTTAGCAAGGACTGCAAATGAAATACATCATCTAGGAGTGGCTTTTATACTGCTATTTCCCGCCCTAGGAACAAATGCTTGAGAATTAATTAAGCCTCAGAGGCCTCAGAGGCCTCTCTCTTTTTTTTCCAGAGGCCTCAGAGGCTAGGAGCCCCAAGCCTCTTACCTAGTTGTGAAAAAAAATGCTCACGTGGGCCACTTGTGGTTTTGTAGTGATTGAACTTTTATTGCTGCAGGGCTTCTTGGCACTTGACTCACATCCGGGAGGGGAGGAGGAGTCTCTGATAAACAATTTTTTTCTTTCCGATTGGGAGGGGTTTACTCGAAAGAGCTCATTTTTTTCTTTCAGTTTGGGAGGGAGCGCTGAGAGACTCCTAACACAACTTT…	5303	20	61	Ref	Ref	Ref	Ref	2	3
	22	>gi|700075241|ref|NC_025380.1| Gorilla gorilla gorilla polyomavirus 1 isolate 5766, complete genome	ATGGATGCAGTTTTGAATAGGAAAGAGAGGGATACCCTCTGCAATCTGTTAGAAATTCCTCATCATTGCTTCGGCAATATTCCAATGATGAAGGCTGCTTTTAAAAAAAGTTGCTTGAAGCATCACCCTGACAAGGGTGGCAATCCAGTAATAATGATGGAACTGAACACCCTTTGGAGCAAATTCCAGAGAAATATCCACAAATTGCGAAGTGAATTCACTATCTTTGATGAGGTTAGTATCAAATTTCCTTGGGAGGAATATGGAACTTTAAAAGATTACATGCAAAGTGGATATAGAGCTATTTTTTGCAAAGGTCCAGGGTGTATGCTTAAGCAGCAAAGAGATTCTAAGTGCGCCTGTATTAGCTGTAAGCTGTCGCGGCAGCACTGCAGCCTT…	GTTGGTGGAGCTCTGCAAGCAAAATGAGCTACATCACTTAGGAGTGGCTTTTATACTGCAGTTTCCCGCCCAGGAATGGTTCTGCTAATTAAGCTGTTAGAGGCCTCAGAGGCCTCTCACTATTTTTTCCAGAGGCCTCGGAGGCTAGGAGCCCCAAGCCTCGCACTAATTTGTAAAAAAAAATAGGCTGCCTAGGCAACGCTTGTGGTCTGGCAGACAGCTTGTGGTTTTACTCTGATTGAACTTTTATTGCTGCAGGCTTCTTGGCATTGACTCATATCCTGGAGAGGCGGAGTTATATAATAAACAATTTTTTTAAATCTAGTTGGGAGGGAGGAAGTAGACTCTTAACACAACTTTTTTTCAACACAAAGGGAGGCGACAAGCGGGGAGAGCGAC…	5300	21	63	Ref	Ref	Ref	Ref	1	2
	23	>gi|440285308|ref|NC_020068.1| Eidolon polyomavirus 1 isolate KY270, complete genome	GGCTGCTGAGAGAGAATGAAGTGCTTAAAACATTTGGGAGTGGTTTTTGTGTTGTGTTTTCCCGCCTGACCGTTTTGCACAGGCCCCAGAAGCCTCTCTTTTTATTTCAAAAGCCTCCGGGGGCCTAGAGCCTCTGCCTCTACTTAAAATTTAAAAAAAAGGTTGGCAGGATATGTGGTTTGGTTACTAGGCAGCCCGCCCAGGCAGGTTTCCGCCCGCGTTTTTTTCAAAGGCAAAGGGCGGGGCGGCTCTAATTACCCACTCATTTTTTTCAAACAGAAAGGGCGGGGCGCGGAGGCAGAAACAGGAAGTCACTGCTGTTTTTTTCAAACACAAAGGGCGGCGGCACTGCAATTTAACTGCTGTTTTTTTCTTTCACAAAGGGAGGAGGCCAATCCT…	GGCTGCTGAGAGAGAATGAAGTGCTTAAAACATTTGGGAGTGGTTTTTGTGTTGTGTTTTCCCGCCTGACCGTTTTGCACAGGCCCCAGAAGCCTCTCTTTTTATTTCAAAAGCCTCCGGGGGCCTAGAGCCTCTGCCTCTACTTAAAATTTAAAAAAAAGGTTGGCAGGATATGTGGTTTGGTTACTAGGCAGCCCGCCCAGGCAGGTTTCCGCCCGCGTTTTTTTCAAAGGCAAAGGGCGGGGCGGCTCTAATTACCCACTCATTTTTTTCAAACAGAAAGGGCGGGGCGCGGAGGCAGAAACAGGAAGTCACTGCTGTTTTTTTCAAACACAAAGGGCGGCGGCACTGCAATTTAACTGCTGTTTTTTTCTTTCACAAAGGGAGGAGGCCAATCCT…	5294	22	66	Ref	Ref	Ref	Ref	1	2
	24	>gi|90403560|ref|NC_007923.1| Finch polyomavirus, complete genome	CTTGCAGCTAGAGACCCTGGCTCAGGCTCAAGCAGCTCCTTTTTTGATATATGATAGCACTGGCTTGCCAGAGCAGCATTTATAATAATAGGGGAGATGCTGACATAGCGCTATTCCATATATGGGCATGTGGTATTTCGAGTGCTTATTACTGATAAAACCTGTGGTCAGTAAGTGGTCAGCAGACTCAGATATCATCTTGCAGAGCTGCATATTTAAAGAGGAAGTGTGCAAACAATGGTTTCGTAAGCTCTGCTGATAAAAGCTTGCACCTGCACGTAACAGGAAATACTGCAGAACAGCAGACCCCCAAAAGCAGAAGTAGACCGTGGGACAACAGGAAACGTACCAGTTCTCAAATGTCGGCGGTAAGTACATTACTCCTTAACCCTTTCGGAG…	CTTGCAGCTAGAGACCCTGGCTCAGGCTCAAGCAGCTCCTTTTTTGATATATGATAGCACTGGCTTGCCAGAGCAGCATTTATAATAATAGGGGAGATGCTGACATAGCGCTATTCCATATATGGGCATGTGGTATTTCGAGTGCTTATTACTGATAAAACCTGTGGTCAGTAAGTGGTCAGCAGACTCAGATATCATCTTGCAGAGCTGCATATTTAAAGAGGAAGTGTGCAAACAATGGTTTCGTAAGCTCTGCTGATAAAAGCTTGCACCTGCACGTAACAGGAAATACTGCAGAACAGCAGACCCCCAAAAGCAGAAGTAGACCGTGGGACAACAGGAAACGTACCAGTTCTCAAATGTCGGCGGTAAGTACATTACTCCTTAACCCTTTCGGAG…	5278	23	71		Ref	Ref	Ref	2	3
	25	>gi|430025795|ref|NC_019853.1| Ateles paniscus polyomavirus 1, complete genome	CTTGCTGTGTGGGGCTTGCTATGCTAGCTGCAACAGGATAAAATGAGAATAATTAAGCATAAACTGTGCCTCTTATAGCCTCCTACACCAGAGGCTTTTTTTTTTCTGCTGGCGCCTAACTGGCTGTGGCAGTTGGCCAGGCCTCCTGAGGCCTCCAGAGGCCTCTCCCTCTTACCTCGCTCACAAGAGAGGCAGGAAGCCTCAGCCCCTGATACTAACTAAAAAAAAGCATGATTACTATGGTAACTCTCCTCAGGGAGCTCTGAGGAATCCTGAGGATGCTGTGAGTCAGAAGTGAAACCCGTTAGTTCCTTGGCTACCAGGATGCGCCACCTAGCAACGGCCGTTGAAAGTGCTTGCACAGCTCATACTTATCTAGCCACAAATTGCCACTTCCCT…	CTTGCTGTGTGGGGCTTGCTATGCTAGCTGCAACAGGATAAAATGAGAATAATTAAGCATAAACTGTGCCTCTTATAGCCTCCTACACCAGAGGCTTTTTTTTTTCTGCTGGCGCCTAACTGGCTGTGGCAGTTGGCCAGGCCTCCTGAGGCCTCCAGAGGCCTCTCCCTCTTACCTCGCTCACAAGAGAGGCAGGAAGCCTCAGCCCCTGATACTAACTAAAAAAAAGCATGATTACTATGGTAACTCTCCTCAGGGAGCTCTGAGGAATCCTGAGGATGCTGTGAGTCAGAAGTGAAACCCGTTAGTTCCTTGGCTACCAGGATGCGCCACCTAGCAACGGCCGTTGAAAGTGCTTGCACAGCTCATACTTATCTAGCCACAAATTGCCACTTCCCT…	5273	24	72	Ref	Ref	Ref	Ref	1	2
	26	>gi|531523124|ref|NC_004763.2| African green monkey polyomavirus, complete genome	GGCTGTGAATAAAATGGAATAAATTTAATTACCTAGGTGGCCTTAATACTTAATTATATGGGAAAATATCTCAGGGCAGCTTACCTAATGAGTTTTTGGAAAAGCCTCCAAAGCCTCTCTCTTTGTTGAAAGAAGAGGAGGAGGCTAGGGGCCCCTGGCCTCTTATACCAGGTAGAAAAAACTAGGGTTGCCATAGTGATTTTGCAGACTTGCAGACTTCAATAACAGGTTGTTTTTGCAGAATCAACTGAAAGAGGAAGCTGTGGTTAGACTCGCAGACTTCAATAACAGGTTGTTTTTGCAGAATCAACTGAAAGAGGAAGCTGTGGTTAGACTCGCTCACCGCCTCCAAAGCCTCTCTCTTTGTTGAAAGAAGAGGAGGAGGCTAGGGGCCCCTGG…	GGCTGTGAATAAAATGGAATAAATTTAATTACCTAGGTGGCCTTAATACTTAATTATATGGGAAAATATCTCAGGGCAGCTTACCTAATGAGTTTTTGGAAAAGCCTCCAAAGCCTCTCTCTTTGTTGAAAGAAGAGGAGGAGGCTAGGGGCCCCTGGCCTCTTATACCAGGTAGAAAAAACTAGGGTTGCCATAGTGATTTTGCAGACTTGCAGACTTCAATAACAGGTTGTTTTTGCAGAATCAACTGAAAGAGGAAGCTGTGGTTAGACTCGCAGACTTCAATAACAGGTTGTTTTTGCAGAATCAACTGAAAGAGGAAGCTGTGGTTAGACTCGCTCACCGCCTCCAAAGCCTCTCTCTTTGTTGAAAGAAGAGGAGGAGGCTAGGGGCCCCTGG…	5270	25	73	Ref	Ref	Ref	Ref	4	7
	27	>gi|9628421|ref|NC_001669.1| Simian virus 40, complete genome	GCCTCGGCCTCTGCATAAATAAAAAAAATTAGTCAGCCATGGGGCGGAGAATGGGCGGAACTGGGCGGAGTTAGGGGCGGGATGGGCGGAGTTAGGGGCGGGACTATGGTTGCTGACTAATTGAGATGCATGCTTTGCATACTTCTGCCTGCTGGGGAGCCTGGGGACTTTCCACACCTGGTTGCTGACTAATTGAGATGCATGCTTTGCATACTTCTGCCTGCTGGGGAGCCTGGGGACTTTCCACACCCTAACTGACACACATTCCACAGCTGGTTCTTTCCGCCTCAGAAGGTACCTAACCAAGTTCCTCTTTCAGAGGTTATTTCAGGCCATGGTGCTGCGCCGGCTGTCACGCCAGGCCTCCGTTAAGGTTCGTAGGTCATGGACTGAAAGTAA…	GCCTCGGCCTCTGCATAAATAAAAAAAATTAGTCAGCCATGGGGCGGAGAATGGGCGGAACTGGGCGGAGTTAGGGGCGGGATGGGCGGAGTTAGGGGCGGGACTATGGTTGCTGACTAATTGAGATGCATGCTTTGCATACTTCTGCCTGCTGGGGAGCCTGGGGACTTTCCACACCTGGTTGCTGACTAATTGAGATGCATGCTTTGCATACTTCTGCCTGCTGGGGAGCCTGGGGACTTTCCACACCCTAACTGACACACATTCCACAGCTGGTTCTTTCCGCCTCAGAAGGTACCTAACCAAGTTCCTCTTTCAGAGGTTATTTCAGGCCATGGTGCTGCGCCGGCTGTCACGCCAGGCCTCCGTTAAGGTTCGTAGGTCATGGACTGAAAGTAA…	5243	26	88		Ref	Ref	Ref	18	21
	28	>gi|30518360|ref|NC_004800.1| Goose hemorrhagic polyomavirus, complete genome	GATGATTGAGGTTAATTCCCTGACTCACAGATAAGAAAATTGTGGTTAGAGAGGGAAATTTTTTAGTAGGGCAGGGATTTTTCTAATATTCCGCTACAACTCCTGCCAGAGCAAGCACAGAAAAAAGAGGAAGGTGCCTCTGTCAGCATTCCATTGCCCTTATTTGGACTATCCATATATGGTAATGAGCTGCCATTGGAACATTTAAACTGGGCTCGGGGCCAGGAAATGAGTGACTTACCGTGATTGGCCTGTTTAAAATAAACCGCGCGCGGGCTGTATAAGGAGAGACGTGCGGGCGGAAGGTAATCCCTAACAACCTCTGAACTTAAACAAAGGACAGCCGGGATGTCTGAGGCAACCCGGAAGCCAATGGATTCAGAGGGGCCTAGAGCAGCC…	GATGATTGAGGTTAATTCCCTGACTCACAGATAAGAAAATTGTGGTTAGAGAGGGAAATTTTTTAGTAGGGCAGGGATTTTTCTAATATTCCGCTACAACTCCTGCCAGAGCAAGCACAGAAAAAAGAGGAAGGTGCCTCTGTCAGCATTCCATTGCCCTTATTTGGACTATCCATATATGGTAATGAGCTGCCATTGGAACATTTAAACTGGGCTCGGGGCCAGGAAATGAGTGACTTACCGTGATTGGCCTGTTTAAAATAAACCGCGCGCGGGCTGTATAAGGAGAGACGTGCGGGCGGAAGGTAATCCCTAACAACCTCTGAACTTAAACAAAGGACAGCCGGGATGTCTGAGGCAACCCGGAAGCCAATGGATTCAGAGGGGCCTAGAGCAGCC…	5256	27	76	Ref	Ref	Ref	Ref	6	8
	29	>gi|302317577|ref|NC_014361.1| Trichodysplasia spinulosa-associated polyomavirus, complete genome	GCCTCAGCCTCCTGGTAATACTGAGAAAAAACAAGATTTCCATAGTAACCCCCTATTAGGAATTTGAGGAACTATACTTAGAGTGTTGACATAAATAGGTCATTGTTTGCTTAAGACCGTTATCCTGAGGAAGCTCGTGCGCCACCTATCATTTGTTATGGAAAATGCTGTGTCAGTTAGTCTCAAGGGGATGTTTGTCATACTGCCACAAACACAGGAAGGCAGCCAAGAGACAAGAGGAAGCCAGCCAAATCCCGTGATTGTTTTTGTATATTCTTAAGATAGCACTTGTCTAACTGCTCTCATCCTGTCCGTCCGGTCTCCATAACAACACATCCTCCCGCTCTGTGTTCTCACGCGGCAAATTCAAATTCTAATGGTAAGTTTTTCTTATTTTTC…	GCCTCAGCCTCCTGGTAATACTGAGAAAAAACAAGATTTCCATAGTAACCCCCTATTAGGAATTTGAGGAACTATACTTAGAGTGTTGACATAAATAGGTCATTGTTTGCTTAAGACCGTTATCCTGAGGAAGCTCGTGCGCCACCTATCATTTGTTATGGAAAATGCTGTGTCAGTTAGTCTCAAGGGGATGTTTGTCATACTGCCACAAACACAGGAAGGCAGCCAAGAGACAAGAGGAAGCCAGCCAAATCCCGTGATTGTTTTTGTATATTCTTAAGATAGCACTTGTCTAACTGCTCTCATCCTGTCCGTCCGGTCTCCATAACAACACATCCTCCCGCTCTGTGTTCTCACGCGGCAAATTCAAATTCTAATGGTAAGTTTTTCTTATTTTTC…	5232	28	93		Ref	Ref	Ref	14	16
	30	>gi|9628642|ref|NC_001699.1| JC polyomavirus, complete genome	GCCTCGGCCTCCTGTATATATAAAAAAAAGGGAAGGGATGGCTGCCAGCCAAGCATGAGCTCATACCTAGGGAGCCAACCAGCTAACAGCCAGTAAACAAAGCACAAGGCTGTATATATAAAAAAAAGGGAAGGGATGGCTGCCAGCCAAGCATGAGCTCATACCTAGGGAGCCAACCAGCTAACAGCCAGTAAACAAAGCACAAGGGGAAGTGGAAAGCAGCCAAGGGAACATGTTTTGCGAGCCAGAGCTGTTTTGGCTTGTCACCAGCTGGCCATGGTTCTTCGCCAGCTGTCACGTAAGGCTTCTGTGAAAGTTAGTAAAACCTGGAGTGGAACTAAAAAAAGAGCTCAAAGGATTTTAATTTTTTTGTTAGAATTTTTGCTGGACTTTTGCACA…	GCCTCGGCCTCCTGTATATATAAAAAAAAGGGAAGGGATGGCTGCCAGCCAAGCATGAGCTCATACCTAGGGAGCCAACCAGCTAACAGCCAGTAAACAAAGCACAAGGCTGTATATATAAAAAAAAGGGAAGGGATGGCTGCCAGCCAAGCATGAGCTCATACCTAGGGAGCCAACCAGCTAACAGCCAGTAAACAAAGCACAAGGGGAAGTGGAAAGCAGCCAAGGGAACATGTTTTGCGAGCCAGAGCTGTTTTGGCTTGTCACCAGCTGGCCATGGTTCTTCGCCAGCTGTCACGTAAGGCTTCTGTGAAAGTTAGTAAAACCTGGAGTGGAACTAAAAAAAGAGCTCAAAGGATTTTAATTTTTTTGTTAGAATTTTTGCTGGACTTTTGCACA…	5130	29	457		Ref	Ref	Ref	445	571
	31	>gi|82524372|ref|NC_007611.1| Simian virus 12, complete genome	GCCTCGGCCACTTATATATTATAAAAAAAAAGGCCACGGGGAGGAGCTGCCTCCCCGTGGAATGTAGCCAGACATGACCTCAGTTAGGGAAGTATGTCTGGGCAGGCTGCCAGTGGCAGTTAATAGTGAAACTCGTTGCATGTCTGGGCAGGCTGCCAGTGGCAGTTAATAGTGAAACTCTAACCGCAAGTAAACACAAGAGGAAGTGGAAAGCGGCCAGAACTCCGGCCAGGGAACATGTTTTGCGATCCTGAAATATTTGGCTACCTACCCAGTTGATACTGGCTGGGGGCCATGGTTCTGCGCCAGCTGTCACGACAGGCCTCTGTGAAAGTTGGTAAAACCTGGACTGGAACTAAGAGAAGAGCTCAGAGGATTTTTATTTTTATTTTAGAGCTT…	GCCTCGGCCACTTATATATTATAAAAAAAAAGGCCACGGGGAGGAGCTGCCTCCCCGTGGAATGTAGCCAGACATGACCTCAGTTAGGGAAGTATGTCTGGGCAGGCTGCCAGTGGCAGTTAATAGTGAAACTCGTTGCATGTCTGGGCAGGCTGCCAGTGGCAGTTAATAGTGAAACTCTAACCGCAAGTAAACACAAGAGGAAGTGGAAAGCGGCCAGAACTCCGGCCAGGGAACATGTTTTGCGATCCTGAAATATTTGGCTACCTACCCAGTTGATACTGGCTGGGGGCCATGGTTCTGCGCCAGCTGTCACGACAGGCCTCTGTGAAAGTTGGTAAAACCTGGACTGGAACTAAGAGAAGAGCTCAGAGGATTTTTATTTTTATTTTAGAGCTT…	5230	30	104	Ref	Ref	Ref	Ref	2	3
	32	>gi|148724565|ref|NC_009539.1| WU Polyomavirus, complete genome	GCCTCAGGCCTCCTTATTATAATAAAAAAAAGCTAAGCATGATTGACAGTGTGGGCTAAACCAAAAGCACAAGAACAAAGCTTTTAGCCAATTAGCAGCCACAAGGTGGAGCAAAAGTATTAAGTTTCACTGTTATGTGCAGGAATGTGCAGCTGTGACCTTTTAAAGTTTCCGGGCACGGCGCCAACTTCCTGGGCCTGGTGCCATACCAACACAGCTGCTGAGCTTCCGGAATACAATACTGGTGCCCTTTGTAAGTGTTTTACAGGTAAGTAAGGCCTACAACAGGGCTTATTTGTACTATAAGTTAATGGGGGCCCTTTGTAGTCCAGCGGAAAGTGAAGGGTGGCTTAACAGAGACGTCCTTGGGTTCAAACCTAAGGGTGCCATAAGCAACAT…	GCCTCAGGCCTCCTTATTATAATAAAAAAAAGCTAAGCATGATTGACAGTGTGGGCTAAACCAAAAGCACAAGAACAAAGCTTTTAGCCAATTAGCAGCCACAAGGTGGAGCAAAAGTATTAAGTTTCACTGTTATGTGCAGGAATGTGCAGCTGTGACCTTTTAAAGTTTCCGGGCACGGCGCCAACTTCCTGGGCCTGGTGCCATACCAACACAGCTGCTGAGCTTCCGGAATACAATACTGGTGCCCTTTGTAAGTGTTTTACAGGTAAGTAAGGCCTACAACAGGGCTTATTTGTACTATAAGTTAATGGGGGCCCTTTGTAGTCCAGCGGAAAGTGAAGGGTGGCTTAACAGAGACGTCCTTGGGTTCAAACCTAAGGGTGCCATAAGCAACAT…	5229	31	106		Ref	Ref	Ref	62	81
	33	>gi|440285314|ref|NC_020069.1| Miniopterus polyomavirus isolate KY369, complete genome	ATCTGCTCTTTTTTAGGTGCTGCTAAAAAGCCCCCAAAAAGCCTCCGGCTGCCTCTCCCTTTTTGTTTCAGAGAAGGTAAGGGCAAGGAGCCTCCGGCCTCTCTTTTATACTAAGAAAAAAAAAGGGAGGAAATGTTTGGGGTCACGCCAGCAAAGCTGCCCAAGCTGCAAACCCCAAGAGCTCAAAGTCACAAGGCCTCCCATATATGGACTGGAATGTCAAAACTAATGAAACGTGTAAACAAGAGACAACTAATTAAGCAACTCATGGAAATGATTGAACTTATTACTGTGCTTATTGATGAGGGGCCTACACTGTTTTGTGCTTGTGTGGACAGTCCAGATGGGGTTAATGAAGAGATGTCTGAGCAGGAGATTTTTGATCAGATTGCTAAGTGT…	ATCTGCTCTTTTTTAGGTGCTGCTAAAAAGCCCCCAAAAAGCCTCCGGCTGCCTCTCCCTTTTTGTTTCAGAGAAGGTAAGGGCAAGGAGCCTCCGGCCTCTCTTTTATACTAAGAAAAAAAAAGGGAGGAAATGTTTGGGGTCACGCCAGCAAAGCTGCCCAAGCTGCAAACCCCAAGAGCTCAAAGTCACAAGGCCTCCCATATATGGACTGGAATGTCAAAACTAATGAAACGTGTAAACAAGAGACAACTAATTAAGCAACTCATGGAAATGATTGAACTTATTACTGTGCTTATTGATGAGGGGCCTACACTGTTTTGTGCTTGTGTGGACAGTCCAGATGGGGTTAATGAAGAGATGTCTGAGCAGGAGATTTTTGATCAGATTGCTAAGTGT…	5213	32	168	Ref	Ref	Ref	Ref	1	2
	34	>gi|164664911|gb|EU375804.1| Merkel cell polyomavirus isolate MCC339, complete genome	GGGGCTCCTAGCCTCCGAGGCCTCTGGAAAAAAAAGAGAGAGGCCTCTGAGGCTTAAGAGGCTTAATTAGCAAAAAAGGCAGTATCTAAGGGCAGATCCCAAGGGCGGGAAACTGCAGTATAAAAACCACTCCTTAGTGAGGTAGCTCATTTGCTCCTCTGCTCTTTCTGCAAACTCCTTCTGCATATAGACAAGATGGATTTAGTCCTAAACAGGAAAGAAAGAGAGGCTCTCTGCAAGCTTTTAGAGATTGCTCCTAATTGTTATGGCAACATCCCTCTGATGAAAGCTGCTTTCAAAAGAAGCTGCTTAAAGCATCACCCTGATAAAGGGGGAAATCCTGTTATAATGATGGAATTGAACACCCTTTGGAGCAAATTCCAGCAAAATATCCACAAG…	AAGCCTCTGCCAACTTGAAAAAAAAAAGTCACCTAGGCAGCCAAGTTGTGGTTACATGATTGAACTTTTATTGCTGCAGGGTTTCTGGCATTGACTCATTTCCTGGAGAGGCGGAGTTTGACTGATAAACAAAACTTTTTTTCTTTCTGTTTGGGAGGGAGACGGAAGACTCTTAACTCAACTTTTTTTCAACAAGGGAGGCCCGGAGGCTTTTTTTTCTCTTACAAAGGGAGGAGGACATTAAAAGAGTAAGTATCCTTATTTATTTTTCAGGATGGGGGGCATCATCACACTGCTGGCCAATATTGGTGAAATTGCTACTGAACTAAGTGCCACCACAGGAGTAACTTTGGAAGCTATACTTACAGGAGAAGCTTTAGCAGCTTTGGAAGCAGAGAT…	5201	33	171	Ref	Ref		Ref	2	2
	35	>gi|401556058|gb|JQ958892.1| Desmodus rotundus polyomavirus 1 isolate AT7, complete genome	TTTCTTGCAGAAATTTATCAAGAAAATAGTTAAGGACCCTCCAACCTCTCTGCCAGTGGCTTTAAAGTACCTCCTGCAGGCCCTCTCCTTCTGTTACAAAAAGAAGGTAAGGCTAGGGGCCTCCGGCCTCCTTATATTTAGGAAAAAAAAGTTAGCTGGGCCCAAAGCCAAAAAGGTCATATGGTACTGATAACTGGTTAGACTTGTTAGCTAAGTGGTTAAATACTCACATGACATGATGATGAGAGCTGGGGGGATGGAAGGAAGAGTAAGTATTACCCTCCTTGGGGTATCTGATCAGGGGGCTTCCAACCCCTTAATATTTCCATATCTCTTCTAATGTCCTCTGCCCACTGTTCCCATTGTAAATTTAGGTGGGCAGGAGGATCAGGACCACCC…	TTTCTTGCAGAAATTTATCAAGAAAATAGTTAAGGACCCTCCAACCTCTCTGCCAGTGGCTTTAAAGTACCTCCTGCAGGCCCTCTCCTTCTGTTACAAAAAGAAGGTAAGGCTAGGGGCCTCCGGCCTCCTTATATTTAGGAAAAAAAAGTTAGCTGGGCCCAAAGCCAAAAAGGTCATATGGTACTGATAACTGGTTAGACTTGTTAGCTAAGTGGTTAAATACTCACATGACATGATGATGAGAGCTGGGGGGATGGAAGGAAGAGTAAGTATTACCCTCCTTGGGGTATCTGATCAGGGGGCTTCCAACCCCTTAATATTTCCATATCTCTTCTAATGTCCTCTGCCCACTGTTCCCATTGTAAATTTAGGTGGGCAGGAGGATCAGGACCACCC…	5201	34	172	Ref	Ref		Ref	1	1
	36	>gi|30408029|gb|AY271816.1| Simian virus 40 strain PML-1EK, complete genome	GCCTCGGCCTCTGCATAAATAAAAAAAATTAGTCAGCCATGGGGCGGAGAATGGGCGGAACTGGGCGGAGTTAGGGGCGGGATGGGCGGAGTTAGGGGCGGGACTATGGTTGCTGACTAATTGAGATGCATGCTTTGCATACTTGGTAACTGACACACGGAGCCTGGGGACTTTCCACACCCTAACTGACACACATTCCAGCCTGGGGACTTTCCACACCCTAACTGACACACATTCCACAGCTGGTTCTTTCCGCCTCAGAAGGTACCTAACCAAGTTCCTCTTTCAGAGGTTATTTCAGGCCATGGTGCTGCGCCGGCTGTCACGCCAGGCCTCCGTTAAGGTTCGTAGGTCATGGACTGAAAGTAAAAAAACAGCTCGACGCCTTTTTGTGTTTGT…	GCCTCGGCCTCTGCATAAATAAAAAAAATTAGTCAGCCATGGGGCGGAGAATGGGCGGAACTGGGCGGAGTTAGGGGCGGGATGGGCGGAGTTAGGGGCGGGACTATGGTTGCTGACTAATTGAGATGCATGCTTTGCATACTTGGTAACTGACACACGGAGCCTGGGGACTTTCCACACCCTAACTGACACACATTCCAGCCTGGGGACTTTCCACACCCTAACTGACACACATTCCACAGCTGGTTCTTTCCGCCTCAGAAGGTACCTAACCAAGTTCCTCTTTCAGAGGTTATTTCAGGCCATGGTGCTGCGCCGGCTGTCACGCCAGGCCTCCGTTAAGGTTCGTAGGTCATGGACTGAAAGTAAAAAAACAGCTCGACGCCTTTTTGTGTTTGT…	5198	35	177	Ref	Ref		Ref	13	14
	37	>gi|732134023|ref|NC_025892.1| Cercopithecus erythrotis polyomavirus 1, complete genome	TTTTCAAAATTTTTTTTGGCTTAAAAACCAAAAAAATAGGGACTTTCCCCGGCTTTTTTAGGCCTCAGAAAAAGCCTCCACACCCTTACTACTTGTGAGAAAGGGTGGAGGCTAGGGCGGCCTCGGCCTCTTATATATAATAAAAAAAAAGGGCCACAGGGAGGAGCTGGCTGACCATGGAATGCAGCCAAGCATGACCTAAGTTAGGGAAGTTGCATGTCTGGGCATGCTGCCAGTGGCAGTTAATAGTGAAACTCCGCCCTTTGTCCCTCCTCTAAACCACAAGTAAACACAAGAGGAAGTGGAAACCGGCCAAAACTCCGGCCAGGGAACATGTTTTGCGAGCCTGGAAAATTTGGCCTCGTACCCAGTTGATACTGGCGAGGGGCCATGGTTCTG…	TTTTCAAAATTTTTTTTGGCTTAAAAACCAAAAAAATAGGGACTTTCCCCGGCTTTTTTAGGCCTCAGAAAAAGCCTCCACACCCTTACTACTTGTGAGAAAGGGTGGAGGCTAGGGCGGCCTCGGCCTCTTATATATAATAAAAAAAAAGGGCCACAGGGAGGAGCTGGCTGACCATGGAATGCAGCCAAGCATGACCTAAGTTAGGGAAGTTGCATGTCTGGGCATGCTGCCAGTGGCAGTTAATAGTGAAACTCCGCCCTTTGTCCCTCCTCTAAACCACAAGTAAACACAAGAGGAAGTGGAAACCGGCCAAAACTCCGGCCAGGGAACATGTTTTGCGAGCCTGGAAAATTTGGCCTCGTACCCAGTTGATACTGGCGAGGGGCCATGGTTCTG…	5189	36	180	Ref	Ref	Ref	Ref	4	7
	38	>gi|757345490|ref|NC_026473.1| Meles meles polyomavirus 1 isolate French, complete genome	TTTCTTTTACAGGCTGGCGCGACTTTGAAGTGCTGATTCCTCCCCACTTAAGAGAATAAGGTAGGTGGCAAAAAAAGCCTCCGGCCTCTTATATAAAAAAAAAGAATGGGCCTGGCTTCCAGCCAAGGAAGTGTCCTATTACATGTCCTGCCCCTATAGTCCAATAACAATAGTGGACCAAATCCAAACTCCTCCCCCTTGGTGATGTGGTTTCGGTTTGGCTAAGGGCCAGAGGTTGGCTGGCAGCCATCTTCCCGCGTTATGTTCATAAATTTGAGGCCTACATGAAGCCTGAGCCTGAAACTAAGGTAAGATTTCTTATTTTTTTAGGTATGGGAGCTCTGATTACCATTATAGCAGATTTGTTTGAACTTGCAGCAGCCACAGGGTTCACCACAG…	TTTCTTTTACAGGCTGGCGCGACTTTGAAGTGCTGATTCCTCCCCACTTAAGAGAATAAGGTAGGTGGCAAAAAAAGCCTCCGGCCTCTTATATAAAAAAAAAGAATGGGCCTGGCTTCCAGCCAAGGAAGTGTCCTATTACATGTCCTGCCCCTATAGTCCAATAACAATAGTGGACCAAATCCAAACTCCTCCCCCTTGGTGATGTGGTTTCGGTTTGGCTAAGGGCCAGAGGTTGGCTGGCAGCCATCTTCCCGCGTTATGTTCATAAATTTGAGGCCTACATGAAGCCTGAGCCTGAAACTAAGGTAAGATTTCTTATTTTTTTAGGTATGGGAGCTCTGATTACCATTATAGCAGATTTGTTTGAACTTGCAGCAGCCACAGGGTTCACCACAG…	5187	37	181	Ref	Ref	Ref	Ref	2	3
	39	>gi|401556048|gb|JQ958890.1| Artibeus planirostris polyomavirus 3 isolate A504, complete genome	CTCTCTTTTTTGCTGCAGAAAACTATTAAAAAGATTCTGTTGGAACCTCCAACTTCTGTGCCAGTAGCTGCAAAATATTTGCTGCGCGCCCTCTACTTCTGTTATAAAAAGAAGGTAAGGCTACAGGCCCCCGGCCTCTCTTATATTTAGGAAAAAAAAGTTAGGTCTGGGCTTCCTGCCAGGGAGGAGTTACATGTTTGTGGTTAACATACTAAAGGTCAGTCATGTGAGACCATGCTAGCAAAAAGTGCATTGATAAGAGCCAAGCGCCACCTGTTTACAAAACAGAAAACAGGTATCAGATAACATTCCTTAATCCCTTTTCGCGTGTGTCCTTGTTTAAAGGTCACCTTTAAAGGGAAAGCCATGCCAAACCTGGCATAAATAAAGTGCCAGGCA…	CTCTCTTTTTTGCTGCAGAAAACTATTAAAAAGATTCTGTTGGAACCTCCAACTTCTGTGCCAGTAGCTGCAAAATATTTGCTGCGCGCCCTCTACTTCTGTTATAAAAAGAAGGTAAGGCTACAGGCCCCCGGCCTCTCTTATATTTAGGAAAAAAAAGTTAGGTCTGGGCTTCCTGCCAGGGAGGAGTTACATGTTTGTGGTTAACATACTAAAGGTCAGTCATGTGAGACCATGCTAGCAAAAAGTGCATTGATAAGAGCCAAGCGCCACCTGTTTACAAAACAGAAAACAGGTATCAGATAACATTCCTTAATCCCTTTTCGCGTGTGTCCTTGTTTAAAGGTCACCTTTAAAGGGAAAGCCATGCCAAACCTGGCATAAATAAAGTGCCAGGCA…	5187	38	182	Ref	Ref		Ref	1	1
	40	>gi|440285326|ref|NC_020071.1| Otomops polyomavirus 1 isolate KY157, complete genome	GGCTGAAGAGGCTCTAGAGATCCTGAGGAGGAGAATAACAGGCTTTTATACCAGCCCTTCCCGCCTATTAACGGCTATAATTTAAAAAAAGCCTCCCAGGGCCTCTCTACTTTTTCTGTGAAAGCCTCAGGGGCTAAGGGCCTCTAGCCTCTGCATACTTGAAAAAAAAAAGAGCTCCCCCTGTCATTTGGTTCAGGCGCCGGCACGAATGAGTCATTTCCTTACTGCAGCCTTTTAAATTGTTTTTTTCTGTCTCTGCGGGCGGGGTTAGTCATGATGAGTAGGATTTTTTCTAAGCACGAAGGGAGGAGGTCAGCAACCATTTCAAACATTTTTTTTAAACAGAGCGGGCGGGAGCCCCAGCGCCGAGTGGATTTTTTTCTTTCTGAACGGGCGGAG…	GGCTGAAGAGGCTCTAGAGATCCTGAGGAGGAGAATAACAGGCTTTTATACCAGCCCTTCCCGCCTATTAACGGCTATAATTTAAAAAAAGCCTCCCAGGGCCTCTCTACTTTTTCTGTGAAAGCCTCAGGGGCTAAGGGCCTCTAGCCTCTGCATACTTGAAAAAAAAAAGAGCTCCCCCTGTCATTTGGTTCAGGCGCCGGCACGAATGAGTCATTTCCTTACTGCAGCCTTTTAAATTGTTTTTTTCTGTCTCTGCGGGCGGGGTTAGTCATGATGAGTAGGATTTTTTCTAAGCACGAAGGGAGGAGGTCAGCAACCATTTCAAACATTTTTTTTAAACAGAGCGGGCGGGAGCCCCAGCGCCGAGTGGATTTTTTTCTTTCTGAACGGGCGGAG…	5176	39	197	Ref	Ref	Ref	Ref	1	2
	41	>gi|2246613|gb|AF004350.1| JC virus variant GS/B, complete genome	GAATTCCACTACCCAATCTAAATGAGGATCTAACCTGTGGAAATATACTAATGTGGGAGGCTGTTACCTTAAAAACTGAGGTTATAGGGGTGACAACTTTGATGAATGTGCACTCCAATGGTCAAGCAGCTCATGACAATGGTGCAGGAAAGCCAGTGCAGGGCACCAGCTTTCATTTTTTTTCTGTTGGGGGGGAGGCTTTAGAATTACAAGGAGTGGTTTTTAATTACAGAACAAAGTACCCAGATGGAACAATTTTTCCAAAGAATGCAACAGTGCAATCTCAAGTCATGAACACAGAGCACAAGGCGTACCTAGATAAGAACAAAGCATATCCTGTTGAATGTTGGGTTCCTGATCCCACCAGAAATGAAAACACAAGATATTTTGGGACACTAA…	GAATTCCACTACCCAATCTAAATGAGGATCTAACCTGTGGAAATATACTAATGTGGGAGGCTGTTACCTTAAAAACTGAGGTTATAGGGGTGACAACTTTGATGAATGTGCACTCCAATGGTCAAGCAGCTCATGACAATGGTGCAGGAAAGCCAGTGCAGGGCACCAGCTTTCATTTTTTTTCTGTTGGGGGGGAGGCTTTAGAATTACAAGGAGTGGTTTTTAATTACAGAACAAAGTACCCAGATGGAACAATTTTTCCAAAGAATGCAACAGTGCAATCTCAAGTCATGAACACAGAGCACAAGGCGTACCTAGATAAGAACAAAGCATATCCTGTTGAATGTTGGGTTCCTGATCCCACCAGAAATGAAAACACAAGATATTTTGGGACACTAA…	5172	40	202	Ref	Ref		Ref	1	1
	42	>gi|262340522|ref|NC_013439.1| Bornean orang-utan polyomavirus complete genome, isolate Bo	GGCTGTTGGATGCACCAGAAGACAGGTAAGGGGAGAAATGAAGATGGCTCTGATTTCAGCCCTTAAAAACCCTCCTTCCCCCCCAATTAATTTTCATCAGATTTGGCTTACATAAATGGTAGGATGTGCCAAGCCTCAAGAGGCCTCCGGAGGCCTCTCCCTTTGACTTAGGGAACAAAGGGGCAGGAAGCCTCAGCCTCCTGCTAATACTGCAAAAAAACTGCATTTCCATAGCAACCCTCTTATTAGGCATCTTAAGTGTATACTTAGACTGTTGACTTAAGGAAGGAACTGTTTGCCTAAGATCCGCTAGCCCTGACAACCCTTGTGCGCCACCTAGCAACCTATTTAAAAAATGCTTGAGCAGGCACTTCAGAGGATGTTTGTCATACTGCTACA…	GGCTGTTGGATGCACCAGAAGACAGGTAAGGGGAGAAATGAAGATGGCTCTGATTTCAGCCCTTAAAAACCCTCCTTCCCCCCCAATTAATTTTCATCAGATTTGGCTTACATAAATGGTAGGATGTGCCAAGCCTCAAGAGGCCTCCGGAGGCCTCTCCCTTTGACTTAGGGAACAAAGGGGCAGGAAGCCTCAGCCTCCTGCTAATACTGCAAAAAAACTGCATTTCCATAGCAACCCTCTTATTAGGCATCTTAAGTGTATACTTAGACTGTTGACTTAAGGAAGGAACTGTTTGCCTAAGATCCGCTAGCCCTGACAACCCTTGTGCGCCACCTAGCAACCTATTTAAAAAATGCTTGAGCAGGCACTTCAGAGGATGTTTGTCATACTGCTACA…	5168	41	209	Ref	Ref	Ref	Ref	1	2
	43	>gi|731978952|ref|NC_025899.1| Dolphin polyomavirus 1 isolate DPyV-1/Trachea/2010, partial sequence	CAGAAAAGCTGGTGGCTAAATAGGCCTCCAGGCCACTGAGGCTCTCAAAAAAAGTATATATAAGGTATAATTTGGCAGTGTGCCCTGAGTGACAGGCACAGGGTGGCAGTATAGCTTAACAATAGAACAGAAACTGACCTTTAAAAAGTAAATAGCACCACCTCGTGTTAAACAAACACACCTGCTAGAACCTGCCAGAAGCTTGCCAAAACTTGCAGGAAGTTGCCTGAGCTTGTAGAAAGCAGAATATCAGGTTTCAGGAAATAGTAAATAAACCACTCCCATTGCCATAGCAACGGAAGCACGTGTTATTAGCTTAACCTTTTACAACAAAGCAGGCAGAGAACTGAGCTGCTAAGTTGGTAAGTGTTTTATAAGGAAATGTGCTCTTTCAGTTGT…	CAGAAAAGCTGGTGGCTAAATAGGCCTCCAGGCCACTGAGGCTCTCAAAAAAAGTATATATAAGGTATAATTTGGCAGTGTGCCCTGAGTGACAGGCACAGGGTGGCAGTATAGCTTAACAATAGAACAGAAACTGACCTTTAAAAAGTAAATAGCACCACCTCGTGTTAAACAAACACACCTGCTAGAACCTGCCAGAAGCTTGCCAAAACTTGCAGGAAGTTGCCTGAGCTTGTAGAAAGCAGAATATCAGGTTTCAGGAAATAGTAAATAAACCACTCCCATTGCCATAGCAACGGAAGCACGTGTTATTAGCTTAACCTTTTACAACAAAGCAGGCAGAGAACTGAGCTGCTAAGTTGGTAAGTGTTTTATAAGGAAATGTGCTCTTTCAGTTGT…	5159	42	215	Ref	Ref	Ref	Ref	1	1
	44	>gi|429535814|ref|NC_019844.1| Vervet monkey polyomavirus 1 DNA, complete genome, isolate: VMS96	TTTACCTGGCTAGAAGACCTATTCTGGTTCGCCTCCTGCAAGCAAGTAAGTGCCTCTCTAGCCTCTCTCCTTTTTATATGGAAAGGTGGAGGCTAGGGGCCCCAGGCCTCCTCTTAATTTAAAAAAAAAGCCTCTTGCACACTTAAGCATGTTCTAAGCGTGTGACAGTCTGGGCTGGCAGCCAAGATAGGGCAGACAGCCAAACTGCAGCTGGGCAGCAAGCCAGTTCACATAGTTAAGACAGTGGCAGGCAGCCAACTTCCTCTTTAGGAGGGGAAGTGTTAATTAAGGAAGTTCCACCCGGTGACCTGTCATCCAAAACAAAGCAGACTGACCAGGCAGGCGAAAGCAAGGCAGCAGTAAAAAGTAAGTAATTTTTAATTTTAATTTCTTTTAGAA…	TTTACCTGGCTAGAAGACCTATTCTGGTTCGCCTCCTGCAAGCAAGTAAGTGCCTCTCTAGCCTCTCTCCTTTTTATATGGAAAGGTGGAGGCTAGGGGCCCCAGGCCTCCTCTTAATTTAAAAAAAAAGCCTCTTGCACACTTAAGCATGTTCTAAGCGTGTGACAGTCTGGGCTGGCAGCCAAGATAGGGCAGACAGCCAAACTGCAGCTGGGCAGCAAGCCAGTTCACATAGTTAAGACAGTGGCAGGCAGCCAACTTCCTCTTTAGGAGGGGAAGTGTTAATTAAGGAAGTTCCACCCGGTGACCTGTCATCCAAAACAAAGCAGACTGACCAGGCAGGCGAAAGCAAGGCAGCAGTAAAAAGTAAGTAATTTTTAATTTTAATTTCTTTTAGAA…	5157	43	217	Ref	Ref	Ref	Ref	2	4
	45	>gi|697827624|ref|NC_025259.1| Sea otter polyomavirus 1 isolate 6831-13, complete genome	ATGGATACTGTTCTGTCTAGGGAGGATGCTAGGGAGCTCATGGGCCTTTTGAGGCTTGATATGGCTGTGTATGGCAATCTGCCACTCATGAGAAAGGCATACCTGAAGAGATGCAAGGAGCTGCACCCTGATAAAGGGGGTGATGAGACTATGATGAAGAAGCTCAATGAGCTCTACAAACTGATGGAGGACAATATCAGAGAAGTGCATTCCAATGTTGAGGCTGCTGGCTGGAAAGCTGAGGAGGTGGGTGATGACTGCTACCCAAGCTTTGAAAATGTTTTTGTTAAGGATTGGCACCTATGCTCCAACTACATGGTGTCTAGCTGCTACTGCATGATGTGTCTGCTAAAAGGCAGACACATTATAAGAGCTTTTGAGAGGAAGCTAAACAGAACA…	CACTGCAGGTGAATGCAAATTCTTGCAGGTAAAAGCAGAGAAATGCAAAGTTTTGGGACTTATGCAAAAAGCCTCCAAAAAAGCCTCCCTCTTTACTCAGGAAAGGTGGAGGCGGAGGCGGCCTCGGCCTCCTGTATATAGTAAAAAAGGGGGAAGCGGGGAGGGGTCTGGCATGCAGTCAAGCATGGCTGCGGTTCAAGTTGGCCACAGGCCATTCTTGACCACATCCAGACCAGTTTCCATTGGCCGGGTTCCATAACATTGGGCAGCAAGCCAGACAGCTGGGCTGCCAGCCAACCCACTGGGCTGGCTTCCAAAACACCAGGGGACTTGTCTCTACGGGCTATTTGCATACTTATGCAACTCTCACTTCCGCCCCGGGCTATTCTTATCGAGGAC…	5145	44	276	Ref	Ref	Ref	Ref	1	2
	46	>gi|440285320|ref|NC_020070.1| Pteronotus polyomavirus isolate GTM203, complete genome	TTTTATTTTTGTGCAGAAATATATTAAAAAGATTCTGTTGGAACCTCCAACCTCTCTGCCTGTAGCTGCAAAATATTTGCTGCGTGCCCTGTACTTCTGTTATAAAAAGAAGGTAAGGCTACAGGCCTCCGGCCTCCTTATATTTAAGCAAAAAAGTTAAGGCTGGGCGTTTAGCCAAACCAAATCTGGCATAACTGTCACAGTCTGGGATCATAGCCAAAGTCAGGAGTTTCCTGATACAGAAGGCTGGGCGTTTAGCCAAACCACAGTCACAACTAATACAGTAACACTTAAGTGTGACCTTACTGTGAACCTAGCCTCACCTGTGGGAAATATGTGCATAACAGGGCAAGTTTCATTAAGTAGGGTGGAAACTATGTAACAAATATGTAACAAGTT…	TTTTATTTTTGTGCAGAAATATATTAAAAAGATTCTGTTGGAACCTCCAACCTCTCTGCCTGTAGCTGCAAAATATTTGCTGCGTGCCCTGTACTTCTGTTATAAAAAGAAGGTAAGGCTACAGGCCTCCGGCCTCCTTATATTTAAGCAAAAAAGTTAAGGCTGGGCGTTTAGCCAAACCAAATCTGGCATAACTGTCACAGTCTGGGATCATAGCCAAAGTCAGGAGTTTCCTGATACAGAAGGCTGGGCGTTTAGCCAAACCACAGTCACAACTAATACAGTAACACTTAAGTGTGACCTTACTGTGAACCTAGCCTCACCTGTGGGAAATATGTGCATAACAGGGCAAGTTTCATTAAGTAGGGTGGAAACTATGTAACAAATATGTAACAAGTT…	5136	45	426	Ref	Ref	Ref	Ref	1	2
	47	>gi|808157993|gb|KP890267.1| Sheep polyomavirus 1 isolate VH4-S14 from USA, complete genome	TTTGCTTTGCAGGAGCCTGTAAATAGAGAAACCGGTCTTGTATTAGCAAGCCCCCCGAAAAGCCTCCGCAGGCCTCTCAGCAAGCCTCTCTGTCTTCTGCCTCTGAACAGCCTGGGGCCACTGGCCTCCGGCCTCTTTATATCTGAGGAAAAAAAAGTGGCCATGAATAAATACAGAAAACTATTTTGGGAAGGAATATTACAGTTGGTGACCAAGGCCTCTAAAGACCAATTAAATTGCTTGTTATCACTTTGGCTGGGTGCCCTGGAATGCCTTGAGGAGGCAATAAAGTTAAAGCTTAAAGAATTAGAAAAACAAACCCAGGATACAGTAGATGGCCTTGATGGCCCCGTGGGGGTTAGCCAAGTTTTGACATGCAGTCAGACGCTTGAGTCATGC…	TTTGCTTTGCAGGAGCCTGTAAATAGAGAAACCGGTCTTGTATTAGCAAGCCCCCCGAAAAGCCTCCGCAGGCCTCTCAGCAAGCCTCTCTGTCTTCTGCCTCTGAACAGCCTGGGGCCACTGGCCTCCGGCCTCTTTATATCTGAGGAAAAAAAAGTGGCCATGAATAAATACAGAAAACTATTTTGGGAAGGAATATTACAGTTGGTGACCAAGGCCTCTAAAGACCAATTAAATTGCTTGTTATCACTTTGGCTGGGTGCCCTGGAATGCCTTGAGGAGGCAATAAAGTTAAAGCTTAAAGAATTAGAAAAACAAACCCAGGATACAGTAGATGGCCTTGATGGCCCCGTGGGGGTTAGCCAAGTTTTGACATGCAGTCAGACGCTTGAGTCATGC…	5132	46	451	Ref	Ref		Ref	1	1
	48	>gi|665388508|gb|KJ641705.1| Bat polyomavirus isolate BtRp-PyV/GD2012, complete genome	ATGGGAGCATTTTTGGCTGTTTTAGCTGAAGTTTTTGAATTGAGCACAGTAACTGGACTCTCTGTAGAGACAATACTATCAGGAGAAGCTTTTACCACTGCTGAGTTGCTCCAGTCTCACATAGCTAACCTTGTAACCTTTGGAGGCCTAACAGAGGCTGAGGCCCTCGCGGCAGCAGAAGTCTCAGCTGAAGCTTATTCTGCCCTATCTACTCTTTCAGAGACATTTCCACAAGCATTTGCTACTCTTGCTGCAACTGAATTTGCTACTACAGGGACCCTCACAGTTGGGGCTGCTATAGCTGCTGCTTTGTACCCCTATTATTATGATTATTCTGTGCCAATAAGTAACCTCAACAGAAGTATGGCCCTACAACAGTGGATTCCTGACTATGACCTA…	ATGGGAGCATTTTTGGCTGTTTTAGCTGAAGTTTTTGAATTGAGCACAGTAACTGGACTCTCTGTAGAGACAATACTATCAGGAGAAGCTTTTACCACTGCTGAGTTGCTCCAGTCTCACATAGCTAACCTTGTAACCTTTGGAGGCCTAACAGAGGCTGAGGCCCTCGCGGCAGCAGAAGTCTCAGCTGAAGCTTATTCTGCCCTATCTACTCTTTCAGAGACATTTCCACAAGCATTTGCTACTCTTGCTGCAACTGAATTTGCTACTACAGGGACCCTCACAGTTGGGGCTGCTATAGCTGCTGCTTTGTACCCCTATTATTATGATTATTCTGTGCCAATAAGTAACCTCAACAGAAGTATGGCCCTACAACAGTGGATTCCTGACTATGACCTA…	5129	47	473	Ref	Ref		Ref	1	1
	49	>gi|2246606|gb|AF004349.1| JC virus variant GS/K, complete genome	GAATTCCACTACCCAATCTAAATGAGGATCTAACCTGTGGAAATATACTAATGTGGGAGGCTGTTACCTTAAAAACTGAGGTTATAGGGGTGACAACTTTGATGAATGTGCACTCCAATGGTCAAGCAGCTCATGACAATGGTGCAGGAAAGCCAGTGCAGGGCACCAGCTTTCATTTTTTTTCTGTTGGGGGGGAGGCTTTAGAATTACAAGGAGTGGTTTTTAATTACAGAACAAAGTACCCAGATGGAACAATTTTTCCAAAGAATGCAACAGTGCAATCTCAAGTCATGAACACAGAGCACAAGGCGTACCTAGATAAGAACAAAGCATATCCTGTTGAATGTTGGGTTCCTGATCCCACCAGAAATGAAAACACAAGATATTTTGGGACACTAA…	GAATTCCACTACCCAATCTAAATGAGGATCTAACCTGTGGAAATATACTAATGTGGGAGGCTGTTACCTTAAAAACTGAGGTTATAGGGGTGACAACTTTGATGAATGTGCACTCCAATGGTCAAGCAGCTCATGACAATGGTGCAGGAAAGCCAGTGCAGGGCACCAGCTTTCATTTTTTTTCTGTTGGGGGGGAGGCTTTAGAATTACAAGGAGTGGTTTTTAATTACAGAACAAAGTACCCAGATGGAACAATTTTTCCAAAGAATGCAACAGTGCAATCTCAAGTCATGAACACAGAGCACAAGGCGTACCTAGATAAGAACAAAGCATATCCTGTTGAATGTTGGGTTCCTGATCCCACCAGAAATGAAAACACAAGATATTTTGGGACACTAA…	5120	48	708	Ref	Ref		Ref	1	1
	50	>gi|288804632|ref|NC_013796.1| California sea lion polyomavirus 1, complete genome	CTTTTTTGCAGGTGCTGAAAGCCTGAAGGGCCAGCTGCTGCTTCTCCAACTTAAGGAAATAAGGTAGGTGGCAAAAAAAGCCTCTGGGGCTTTATATGAAAAAAATTCTGAGGTTGGCTCTTTGCCCAGACGGTGTCCGGTTACCGGCTTGCCCCGGATTTGCTTACTGGGCCGTCGCTCCTCCCAGTGCCGGCCCATTTGGCCCTCAGCCACTGTTATTGCTCACACGTGGCGCACAGCCAAAGTGAAACTAAAGTGGAAGCTGGCCAATAACGGCCTCTGGGCCGCTGCCAGCTTCCCGCTTTGGCCTACTTTTTTGCCTCTAGAAGCCTGCTCTAAGGTAAGATTTCTTATTTTCTAGGTATGGGAGCTCTGATTTCGGTTATTACAGAACTGTTT…	CTTTTTTGCAGGTGCTGAAAGCCTGAAGGGCCAGCTGCTGCTTCTCCAACTTAAGGAAATAAGGTAGGTGGCAAAAAAAGCCTCTGGGGCTTTATATGAAAAAAATTCTGAGGTTGGCTCTTTGCCCAGACGGTGTCCGGTTACCGGCTTGCCCCGGATTTGCTTACTGGGCCGTCGCTCCTCCCAGTGCCGGCCCATTTGGCCCTCAGCCACTGTTATTGCTCACACGTGGCGCACAGCCAAAGTGAAACTAAAGTGGAAGCTGGCCAATAACGGCCTCTGGGCCGCTGCCAGCTTCCCGCTTTGGCCTACTTTTTTGCCTCTAGAAGCCTGCTCTAAGGTAAGATTTCTTATTTTCTAGGTATGGGAGCTCTGATTTCGGTTATTACAGAACTGTTT…	5112	49	827	Ref	Ref	Ref	Ref	1	2
	51	>gi|635717098|ref|NC_024118.1| New Jersey polyomavirus-2013 isolate NJ-PyV-2013, complete genome	TTACCTGCCTAGAAGACCTTGCAGCCCGCAGCGAAGCAAGTAAGTGCAAGTGTGGGGCTAATTAGGTCTCTCTCCTTTTTATAAGATTGAGGTAGAGGCAAGAGGCCTCCTGCCTCACCACAAATTAAAAAAAAAACATCTCTATGTTTGAGCCCTCCTGACTGGTTGCCACCAAGTCCGGGAAGGCAGCCAAGGTCAGGGCTGCCTGCCAATGTGGTTAATTATTACACTTGGGAACCACAGGCGGCGCGTGGCTGCTCGCCAAACACAGCAGTAAATTGAAGGAAGTTGACTCTGTGTGATCATTGTGACCAGCCAGGCGAAACAGAGACACGCGACCAAACAAGAGAAAGCAAGTTACTGTTATTTCTTGTAAGTAAAACTTAATTTTTTAATTCT…	TTACCTGCCTAGAAGACCTTGCAGCCCGCAGCGAAGCAAGTAAGTGCAAGTGTGGGGCTAATTAGGTCTCTCTCCTTTTTATAAGATTGAGGTAGAGGCAAGAGGCCTCCTGCCTCACCACAAATTAAAAAAAAAACATCTCTATGTTTGAGCCCTCCTGACTGGTTGCCACCAAGTCCGGGAAGGCAGCCAAGGTCAGGGCTGCCTGCCAATGTGGTTAATTATTACACTTGGGAACCACAGGCGGCGCGTGGCTGCTCGCCAAACACAGCAGTAAATTGAAGGAAGTTGACTCTGTGTGATCATTGTGACCAGCCAGGCGAAACAGAGACACGCGACCAAACAAGAGAAAGCAAGTTACTGTTATTTCTTGTAAGTAAAACTTAATTTTTTAATTCT…	5108	50	850	Ref	Ref	Ref	Ref	1	2
	52	>gi|729056705|ref|NC_025811.1| Bovine polyomavirus 2 strain BPyV2-SF, complete genome	ATGGATTCCATTCTTTCCAGGCAAGAGAAAAGGGAGCTTTGTGATCTTTTAGAGATCCCCCATCATTGCTATGGCAATATTCCAATGATGAAGGCACAATATAAAAAGATGTGCCTGCTTTACCATCCTGATAAGGGGGGGGATGGAGCTAAAATGGTGAAATTAAACTCTTTATGGACCTCGTTTCAAGATGAAGTAACAAAACTGCGTGCAGAAGTTAACTTTTTTTCATATCAGGTCAGTGCAAAATTTTTTTGGGATCTGGATTTTAACACTTTGAAGGAATACCTGGGAAAAAATCAGTGCAAATTCCTAAGAGGGCCAAACTGCCTCAACAGTAAGTACTCTTACTGCCGTTGCATTGTATGCCGCCTGTCACAGCAACATCAGGATATCAAA…	CTTCACAGAAATCTTTGCAAAAAAAGGGCGCGCAGCCTGTCACAGCAAGATATATTAATAAGAAGCCTCGCGAGAGCCTCTCTTCTTATTTTCAAAAAAGTGAGAGGCAAGAAGCCTCCAAGCCTCCAACTATTTTTTAAAAAAAGGAGAGGCCTACTGACTAATTAAGAGAGGGCGGCACAGGAAACTTGGCAGATTCAGTGCACCTTGGCACATTTGCAAAGGCGGGTTGCCTAGTAACAAAACCACAGCCCTTCGCCTGCGGTCAGAGATTTCTACATGTGATAGAGGAAGTGGCTGATCTCTGCATATTTTTCAGACTCATTTCCTGTGACAAAGCCTGTGACTAGTGTCACTTTTATTTCCTGTTTTAGCTCAAATTGCTGCTGCGTTGCCTTA…	5085	51	883		Ref	Ref	Ref	3	4
	53	>gi|430025782|ref|NC_019851.1| Macaca fascicularis polyomavirus 1, complete genome	GGCTAAAGAAAAAATAAGAAGAATTTCAGTTTGCAAAGGCTTAAATGTTAACTATCTAAGGGAAAATAGTTCTAGGGCATCTTACCTAATGAGTTTTGGAAAAGCCTCCAAAGCCTCTCTCTTTCTGTTAAGAAGAGGAGGAGGCAAGGGGCCCCTGGCCTCTTATACTAGTTAAAAAAGTCAGGGTTGCTATGGTGCTAAATGATTGACATTTAGATAAACTTCCAGTTCTGCAAACATGCAGACTTCAATAACAGGTTATTTTTGCAGACTTAACTGTTATTTTTGCAGAATCAACTGTTTGAGGAACCTGTGGTTAACTGGCTCAGCGGATCGCCTCGGGACTTTTTGTGACATTTCCTGTTAAGGGACAAACAACTGTTCTGTGGTTAAGTTGCT…	GGCTAAAGAAAAAATAAGAAGAATTTCAGTTTGCAAAGGCTTAAATGTTAACTATCTAAGGGAAAATAGTTCTAGGGCATCTTACCTAATGAGTTTTGGAAAAGCCTCCAAAGCCTCTCTCTTTCTGTTAAGAAGAGGAGGAGGCAAGGGGCCCCTGGCCTCTTATACTAGTTAAAAAAGTCAGGGTTGCTATGGTGCTAAATGATTGACATTTAGATAAACTTCCAGTTCTGCAAACATGCAGACTTCAATAACAGGTTATTTTTGCAGACTTAACTGTTATTTTTGCAGAATCAACTGTTTGAGGAACCTGTGGTTAACTGGCTCAGCGGATCGCCTCGGGACTTTTTGTGACATTTCCTGTTAAGGGACAAACAACTGTTCTGTGGTTAAGTTGCT…	5087	52	881	Ref	Ref	Ref	Ref	1	2
	54	>gi|313493538|ref|NC_014743.1| Chimpanzee polyomavirus, complete genome	TTTACCTGCCTAGAAGACCTGTCCTGCGCGCCTGCTGAAGCAAGTAAGTGCAAGTGTCCCTAATTAGGCCTCTCTCCTTTTTATAAGATGAGGTGGAGGCAAGAGGCCTCCTGCCTCACCACAATTAATAAAAAAAAGCATCCCCTTGTCTATGCATGTTTACATGTCTGGGAGTAAAGCCAAGGTTAAGGGCTTCTAGCCAAGTAATTATTAGCAACCGCAGGCGGCGCACGGCAGCCTGCCAAAGAAGTTTTAATTGGAGGAAGTTGACTGTGTGTGTTCGCACGGTGACCTGCCAGGCAAAACAAAGGAGCGGGGACCAGGCAGGCGAAAAGAGCTTTACTGTAAGTAAACTGTACTTTTTAATTTTTTCTAGAATGGGAGGTCTTTTATCATCTT…	TTTACCTGCCTAGAAGACCTGTCCTGCGCGCCTGCTGAAGCAAGTAAGTGCAAGTGTCCCTAATTAGGCCTCTCTCCTTTTTATAAGATGAGGTGGAGGCAAGAGGCCTCCTGCCTCACCACAATTAATAAAAAAAAGCATCCCCTTGTCTATGCATGTTTACATGTCTGGGAGTAAAGCCAAGGTTAAGGGCTTCTAGCCAAGTAATTATTAGCAACCGCAGGCGGCGCACGGCAGCCTGCCAAAGAAGTTTTAATTGGAGGAAGTTGACTGTGTGTGTTCGCACGGTGACCTGCCAGGCAAAACAAAGGAGCGGGGACCAGGCAGGCGAAAAGAGCTTTACTGTAAGTAAACTGTACTTTTTAATTTTTTCTAGAATGGGAGGTCTTTTATCATCTT…	5086	53	882	Ref	Ref	Ref	Ref	1	2
	55	>gi|564292821|ref|NC_023008.1| Butcherbird polyomavirus isolate AWH19840, complete genome	CTTGATGTAGCAAATTAGATGTGAAAGATGTGGTTGCAGGGAAATTTTTCTTTTTTCCTCTAGCAATTCTTGCCAGAGCCAGGCCACAGAAAATAGGGAAGGCACTTAGTCATATCCTACATGCCCATATATGGAACAGCTGAACTGGCATTGGTTTGGCCCGCAGCCAACATGCTGTCATTGGGTAGTTTAAATGGCCAGAAGAGCGCGCTCTAGAACGGTAGTGACGACCTTGAGGTCATGACCGGCGGAAACTGCATTCACAATAACCCGGAAACCGATGGATACAGACGGGACTGCCGTACCGGCTGCAGCCGGTACCGAACAACCCGAAAATAGAACTCCACGACCGCCCACCCCAGGCCCTTCGGCCGCTGGGGAGACTCCAAAGGTAAGTAC…	CTTGATGTAGCAAATTAGATGTGAAAGATGTGGTTGCAGGGAAATTTTTCTTTTTTCCTCTAGCAATTCTTGCCAGAGCCAGGCCACAGAAAATAGGGAAGGCACTTAGTCATATCCTACATGCCCATATATGGAACAGCTGAACTGGCATTGGTTTGGCCCGCAGCCAACATGCTGTCATTGGGTAGTTTAAATGGCCAGAAGAGCGCGCTCTAGAACGGTAGTGACGACCTTGAGGTCATGACCGGCGGAAACTGCATTCACAATAACCCGGAAACCGATGGATACAGACGGGACTGCCGTACCGGCTGCAGCCGGTACCGAACAACCCGAAAATAGAACTCCACGACCGCCCACCCCAGGCCCTTCGGCCGCTGGGGAGACTCCAAAGGTAAGTAC…	5084	54	885	Ref	Ref	Ref	Ref	1	2
	56	>gi|207271573|ref|NC_011310.1| Myotis polyomavirus VM-2008, complete genome	AAGCCTCTGAAAAGCCCCTTGTGCCTCAGGAAGCCTCTCCCTTTTTGCTGAGGAGAGTGAGAGGCTAAGGCCTCCGGCCTCCTTATATTTCAAAAAAAAAAATGCTGCGAGTACTATGGCTGTCACTGAGGTGTTTGTTTATGGCTCTCAAGCGGAGCTCTCCAACTGCTGAGCAAATACTTTACATTCTTGATTTGCTTGAGGAAGCACAGCGACTGTTTGCAGACAATAAAGAACCAATTGAGGATCTGATCTTGGAAATGATAACCCATACTACTCACGTGAAAAAGGCACTACTACTAAAACTAGAGGAATTGCAGGGGAGCCTCAAAAAAGAGTGTTTTATTGGGGGTCTTTTTAATTGTTGTTTGAATGGGGAACTGGATGATTATGGCCCCT…	AAGCCTCTGAAAAGCCCCTTGTGCCTCAGGAAGCCTCTCCCTTTTTGCTGAGGAGAGTGAGAGGCTAAGGCCTCCGGCCTCCTTATATTTCAAAAAAAAAAATGCTGCGAGTACTATGGCTGTCACTGAGGTGTTTGTTTATGGCTCTCAAGCGGAGCTCTCCAACTGCTGAGCAAATACTTTACATTCTTGATTTGCTTGAGGAAGCACAGCGACTGTTTGCAGACAATAAAGAACCAATTGAGGATCTGATCTTGGAAATGATAACCCATACTACTCACGTGAAAAAGGCACTACTACTAAAACTAGAGGAATTGCAGGGGAGCCTCAAAAAAGAGTGTTTTATTGGGGGTCTTTTTAATTGTTGTTTGAATGGGGAACTGGATGATTATGGCCCCT…	5081	55	887	Ref	Ref	Ref	Ref	1	2
	57	>gi|90403553|ref|NC_007922.1| Crow polyomavirus, complete genome	CCTTTGATGCTATAGATAGCAGGATATGCTAACAGATATTGTGGTTAGAAAACTTTTTTTTTCCGCTAGTAAAACTTGCCAGAGTCTGCTACAGAAATGAGGAAGGCCTCTGACTCAGCCGGAATACCATATATGGGCACCTTGCATTTGGCAGCCTGCCGGCCATTACTCATTGGGCCATTTAAATCCCTAGCCGGATTAAGCTGCCCGCCAAAATATTGCGCGCGTGCGCCTCCTGGGGCGGTAGTGACGGAGCAAATGACACAATAACCCGGAAGACCAATGGAAACACCAATGGAAACAGACGCCGGACCCGGAGCCACCCCGGTGGGCTCCGAGACCTCCAACTCCAGCCCCCAACCCCCGACACCGGGTAGATCCCCGGGTGCCCCCCAAGAG…	CCTTTGATGCTATAGATAGCAGGATATGCTAACAGATATTGTGGTTAGAAAACTTTTTTTTTCCGCTAGTAAAACTTGCCAGAGTCTGCTACAGAAATGAGGAAGGCCTCTGACTCAGCCGGAATACCATATATGGGCACCTTGCATTTGGCAGCCTGCCGGCCATTACTCATTGGGCCATTTAAATCCCTAGCCGGATTAAGCTGCCCGCCAAAATATTGCGCGCGTGCGCCTCCTGGGGCGGTAGTGACGGAGCAAATGACACAATAACCCGGAAGACCAATGGAAACACCAATGGAAACAGACGCCGGACCCGGAGCCACCCCGGTGGGCTCCGAGACCTCCAACTCCAGCCCCCAACCCCCGACACCGGGTAGATCCCCGGGTGCCCCCCAAGAG…	5079	56	888	Ref	Ref	Ref	Ref	1	2
	58	>gi|330424251|gb|JF424865.1| JC polyomavirus isolate JCV135-40, complete genome	GCCTCGGCCTCCTGTATATATAAAAAAAAGGGAAGGTAGGGAGGAGCTGGCTAAAACTGGATGGCTGCCAGCCAAGCATGAGCTCATAATAGTCCTTAATCACAAGTAAACAAAGCACAGCTGGCTAAAACTGGATGGCTGCCAGCCAAGCATGAGCTCATAATAGTCCTTAATCACAAGTAAACAAAGCACAAGGGGAAGTGTGTTTTGCGAGCCAGAGCTGTTTTGGCTTGTCACCAGCTGGCCATGGTTCTTCGCCAGCTGTCACGTAAGGCTTCTGTGAAAGTTAGTAAAACCTGGAGTGGAACTAAAAAAAGAGCTCAAAGGATTTTAATTTTTTTGTTAGAATTTTTGCTGGACTTTTGCACAGGTGAAGACAGTGTAGACGGGAAAAAAAGA…	GCCTCGGCCTCCTGTATATATAAAAAAAAGGGAAGGTAGGGAGGAGCTGGCTAAAACTGGATGGCTGCCAGCCAAGCATGAGCTCATAATAGTCCTTAATCACAAGTAAACAAAGCACAGCTGGCTAAAACTGGATGGCTGCCAGCCAAGCATGAGCTCATAATAGTCCTTAATCACAAGTAAACAAAGCACAAGGGGAAGTGTGTTTTGCGAGCCAGAGCTGTTTTGGCTTGTCACCAGCTGGCCATGGTTCTTCGCCAGCTGTCACGTAAGGCTTCTGTGAAAGTTAGTAAAACCTGGAGTGGAACTAAAAAAAGAGCTCAAAGGATTTTAATTTTTTTGTTAGAATTTTTGCTGGACTTTTGCACAGGTGAAGACAGTGTAGACGGGAAAAAAAGA…	5076	57	889	Ref	Ref		Ref	2	3
	59	>gi|159035665|ref|NC_009951.1| Squirrel monkey polyomavirus, complete genome	TTTCTGCTTTTTTTCAGGTGCTGAGTTGCAGCCTCTAAAAAGCCTCTCTCCTTTTTTCTTGAAAGAGGTAAGAGGCAGAGGCTTCAAGCCTCCATATATACAGAAAAAAATGGGAAAGCTTGATTTACTTTGGCAGACATTCAAGCTACTCTTGCGTGTCTATAACGGTTGGCAAGGAGGGGAATGTTATCTTGATGACATCAGTGAATTAATCAAGCAGCTGCTGGAAGTAGTTAAAGAGGAGGATTTTAGCACAGAAGAAAGGAAATTAGTAAAGAAGCATATAAAGTGGGAGCTCAGTGTTTTGCAGCAAGAGCTTATAAAGTTAATTAAATGTTATAATCAAAATCTAGAGCATTGTAAAGCTGTGAGAAGCATAAAGCTAACTTACTTTAGCAA…	TTTCTGCTTTTTTTCAGGTGCTGAGTTGCAGCCTCTAAAAAGCCTCTCTCCTTTTTTCTTGAAAGAGGTAAGAGGCAGAGGCTTCAAGCCTCCATATATACAGAAAAAAATGGGAAAGCTTGATTTACTTTGGCAGACATTCAAGCTACTCTTGCGTGTCTATAACGGTTGGCAAGGAGGGGAATGTTATCTTGATGACATCAGTGAATTAATCAAGCAGCTGCTGGAAGTAGTTAAAGAGGAGGATTTTAGCACAGAAGAAAGGAAATTAGTAAAGAAGCATATAAAGTGGGAGCTCAGTGTTTTGCAGCAAGAGCTTATAAAGTTAATTAAATGTTATAATCAAAATCTAGAGCATTGTAAAGCTGTGAGAAGCATAAAGCTAACTTACTTTAGCAA…	5075	58	890	Ref	Ref	Ref	Ref	2	3
	60	>gi|803431999|ref|NC_026768.1| Bat polyomavirus 5a DNA, complete genome, isolate: 5a	GTTTTAAATGAAAAAGGCGCGAAAATGCAAGTTGAGCAATTGAGTTAGGCCTCTACAAGCCTCCCAAATGCCTCTAATTGGAATTTGGCAGAAATTCCAAAGGTTAGAGCCAAAGCCCCTAAAGCCTCCAACGGCCTCTCTCCTTTACTAAGAAAGAAGAAGAGGCTAAGGGCCCCTGGCCTCTCTTATTATATCTAAAAAAATAAGGGTTACCATGGTTGCAGGGGTGTGTACTACAATTTTGCAGATATGAAACTTTAATGGTTTAGAACTGCTGACAGCAGGTGCAGGATGCGCTTACCACAGCAACCACCAGGGTGTACTGCGGAAGCAGTTGCTAAGGCAACCCGCCTATTGTTAGTCATGCTCATTTCCTCTTATCTGTCACACAGGAAACTG…	GTTTTAAATGAAAAAGGCGCGAAAATGCAAGTTGAGCAATTGAGTTAGGCCTCTACAAGCCTCCCAAATGCCTCTAATTGGAATTTGGCAGAAATTCCAAAGGTTAGAGCCAAAGCCCCTAAAGCCTCCAACGGCCTCTCTCCTTTACTAAGAAAGAAGAAGAGGCTAAGGGCCCCTGGCCTCTCTTATTATATCTAAAAAAATAAGGGTTACCATGGTTGCAGGGGTGTGTACTACAATTTTGCAGATATGAAACTTTAATGGTTTAGAACTGCTGACAGCAGGTGCAGGATGCGCTTACCACAGCAACCACCAGGGTGTACTGCGGAAGCAGTTGCTAAGGCAACCCGCCTATTGTTAGTCATGCTCATTTCCTCTTATCTGTCACACAGGAAACTG…	5075	59	891	Ref	Ref	Ref	Ref	1	2
	61	>gi|665388515|gb|KJ641707.1| Bat polyomavirus isolate BtMp-PyV/SX2013, complete genome	ATGGGAGGAATTCTGACAGTTTTAGCTGAAGTTATTGAACTTGCCTCAGTGACAGGACTTTCTGCTGAAAGTATCATTTCTGGCGAAGCCTTTACTACTGCTGAGCTACTTCAGAGTCACATAGCCAATCTAATAACCTACGGTGGTCTATCAGAGGCTGAAGCTCTTGCTGCAACTGAAGTTACTTCACAGGCCTTTGAAGCGCTTCAAAATCTAAGCCCTAACTTTCCTCAACTTTTTGGTGCTGTTGCTGGCCTTGACATTGCTGCTAATAGTAGTATATTGCTTAGTGCTGCTGTTGCTGCTGCCCTTTATCCATATAACTGGTCTTACAGTCAACCCGTCGCCATGGCTAACTGGCCTGTTGCTTTGTGGCGCCCTGATTATGATATTGACTTT…	ATGGGAGGAATTCTGACAGTTTTAGCTGAAGTTATTGAACTTGCCTCAGTGACAGGACTTTCTGCTGAAAGTATCATTTCTGGCGAAGCCTTTACTACTGCTGAGCTACTTCAGAGTCACATAGCCAATCTAATAACCTACGGTGGTCTATCAGAGGCTGAAGCTCTTGCTGCAACTGAAGTTACTTCACAGGCCTTTGAAGCGCTTCAAAATCTAAGCCCTAACTTTCCTCAACTTTTTGGTGCTGTTGCTGGCCTTGACATTGCTGCTAATAGTAGTATATTGCTTAGTGCTGCTGTTGCTGCTGCCCTTTATCCATATAACTGGTCTTACAGTCAACCCGTCGCCATGGCTAACTGGCCTGTTGCTTTGTGGCGCCCTGATTATGATATTGACTTT…	5070	60	892	Ref	Ref		Ref	1	1
	62	>gi|313192227|emb|FR692336.1| Chimpanzee polyomavirus complete genome, isolate Azzie	TTTACCTGCCTAGAAGACCTGTCCTGCGCGCCTGCTGAAGCAAGTAAGTGCAAGTGTCCCTAATTAGGCCTCTCTCCTTTTTATAAGATGAGGTGGAGGCAAGAGGCCTCCTGCCTCACCACAATTAGTAAAAAAAAGCATCCCCTTGTCTATGCATGTTTACATGTCTGGGAGTAAAGCCAAGGTTTAGGGCATGCAGCCAAGTAATTATTAGCAACCGCAGGCGGCGCACGGCAGCCTGCCAAAGAAGTTTTAATTGGAGGAAGTTGACTGTGTGTGTTCGCACGGTGACCTGCCAGGCAAACAAAAGCAGCGGGGACCAGGCAGGCGAAAACAAGCTTTTACTGTAAGTAAACTCTGTACTTTTTAATTTTTTCTAGAATGGGAGGTCTTTTATCA…	TTTACCTGCCTAGAAGACCTGTCCTGCGCGCCTGCTGAAGCAAGTAAGTGCAAGTGTCCCTAATTAGGCCTCTCTCCTTTTTATAAGATGAGGTGGAGGCAAGAGGCCTCCTGCCTCACCACAATTAGTAAAAAAAAGCATCCCCTTGTCTATGCATGTTTACATGTCTGGGAGTAAAGCCAAGGTTTAGGGCATGCAGCCAAGTAATTATTAGCAACCGCAGGCGGCGCACGGCAGCCTGCCAAAGAAGTTTTAATTGGAGGAAGTTGACTGTGTGTGTTCGCACGGTGACCTGCCAGGCAAACAAAAGCAGCGGGGACCAGGCAGGCGAAAACAAGCTTTTACTGTAAGTAAACTCTGTACTTTTTAATTTTTTCTAGAATGGGAGGTCTTTTATCA…	5064	61	895	Ref	Ref		Ref	2	2
	63	>gi|401556038|gb|JQ958888.1| Sturnira lilium polyomavirus 1 isolate B0454, complete genome	TTTACCTGCCTTTGAAGAGCAAAGTCAAGGTAGAACAGGCAAATCCAAGCAAGTGAGTATGAACCCTGCCTCTCTCCTTTTTATACAGAAGAAGGAGGCTGGAGGCTTCAGGCCCCCACTGATTTTAAAAGAAGATCCTGCACACTTGCATGTCAACATGTTTAGTGCAATTGGCAGGATGCCTGGTGCTGATTAGTACTTTCATATGTTGCCAAATCAGCTAGGCAGTCAGCCAATTGCACTGGGCGCGCAGCCAATGGTATTGGGCGCGCGCCCAAGGGAACTGGGACGGTTGCCATGCAGTGTGGCAGCCTGCCATTATCTAAAAAAAAAGCTTGAGTCAGTTCCAGAGGAAGCACATGGGAGGAAGTAGATTACATTGTTTACTTCTGTGACAAG…	TTTACCTGCCTTTGAAGAGCAAAGTCAAGGTAGAACAGGCAAATCCAAGCAAGTGAGTATGAACCCTGCCTCTCTCCTTTTTATACAGAAGAAGGAGGCTGGAGGCTTCAGGCCCCCACTGATTTTAAAAGAAGATCCTGCACACTTGCATGTCAACATGTTTAGTGCAATTGGCAGGATGCCTGGTGCTGATTAGTACTTTCATATGTTGCCAAATCAGCTAGGCAGTCAGCCAATTGCACTGGGCGCGCAGCCAATGGTATTGGGCGCGCGCCCAAGGGAACTGGGACGGTTGCCATGCAGTGTGGCAGCCTGCCATTATCTAAAAAAAAAGCTTGAGTCAGTTCCAGAGGAAGCACATGGGAGGAAGTAGATTACATTGTTTACTTCTGTGACAAG…	5058	62	897	Ref	Ref		Ref	1	1
	64	>gi|134288556|ref|NC_009238.1| KI polyomavirus Stockholm 60, complete genome	CCTCTGGCCTCCTGTAATATAGAAAAAAAGGGCACAGTGATTGACAGTTGTGTATACAAGCATGTGTGGTATGTTTAGTGTGTAAGCCAATAAAGTTAAAGGTCACTACTGTGGGTGGTGACACCTGATACCGGCGGAACTAGTTGCTACGTGCCACACAATAGCTTTCACTCTTGGCGTGAAGCCAACTTCCTGGGCCGTGAGCCAGCTTCCTGCGGCCTTGTGTTTTTTACCAACACACCTGGTGAACTTCTACTGTCCTTGACACAGGTAAGACTGGGGACCCTTTGTAGGCCAAAGGAGAGTGAAGGGTAACTGAAATGCTAAGACTGTAAGTTCTAATCCTAGTATTTCAGTTCGGGGATGTTGGCGCCATCGTCTCGAACCTGGCCTGCATAC…	CCTCTGGCCTCCTGTAATATAGAAAAAAAGGGCACAGTGATTGACAGTTGTGTATACAAGCATGTGTGGTATGTTTAGTGTGTAAGCCAATAAAGTTAAAGGTCACTACTGTGGGTGGTGACACCTGATACCGGCGGAACTAGTTGCTACGTGCCACACAATAGCTTTCACTCTTGGCGTGAAGCCAACTTCCTGGGCCGTGAGCCAGCTTCCTGCGGCCTTGTGTTTTTTACCAACACACCTGGTGAACTTCTACTGTCCTTGACACAGGTAAGACTGGGGACCCTTTGTAGGCCAAAGGAGAGTGAAGGGTAACTGAAATGCTAAGACTGTAAGTTCTAATCCTAGTATTTCAGTTCGGGGATGTTGGCGCCATCGTCTCGAACCTGGCCTGCATAC…	5040	63	908		Ref	Ref	Ref	9	11
	65	>gi|803431994|ref|NC_026767.1| Bat polyomavirus 5b DNA, complete genome, isolate: 5b-1	TTTGAAATGAAAAAGAGCGCGAAAAAAGCTGTAGAGCAACTTAGGTTAAGCCCCTACAAGCCTCTGGAAGCCTCTTAATTGCAATTTGGCAATAAGGTTAGCTTTTAGAGCCAAAGCCCCACAAGCCTCCAACGGCCTCTCTCCTTTAGGATAGAGAAGAAGGAGGCTAAAGGCCCCTGGCCTCTTATACTTTAGTAAAAAAAACAGGGTTACCATGGTTGCAGGTTGCACTATGTAATTTGCAAGATACTTTAGAGATATGAAACCAGGATGCGCTGACCACAGCGCTTCTGCAGAATTAGTTCTCAGCCGCTAGAGGCCTCTGCAGGAAGCAGTTGCTAGGTTACCACCTCTATTCTTAGTCACTGACTTCCTCTTATCTGTGTGACAGGAAACTCT…	TTTGAAATGAAAAAGAGCGCGAAAAAAGCTGTAGAGCAACTTAGGTTAAGCCCCTACAAGCCTCTGGAAGCCTCTTAATTGCAATTTGGCAATAAGGTTAGCTTTTAGAGCCAAAGCCCCACAAGCCTCCAACGGCCTCTCTCCTTTAGGATAGAGAAGAAGGAGGCTAAAGGCCCCTGGCCTCTTATACTTTAGTAAAAAAAACAGGGTTACCATGGTTGCAGGTTGCACTATGTAATTTGCAAGATACTTTAGAGATATGAAACCAGGATGCGCTGACCACAGCGCTTCTGCAGAATTAGTTCTCAGCCGCTAGAGGCCTCTGCAGGAAGCAGTTGCTAGGTTACCACCTCTATTCTTAGTCACTGACTTCCTCTTATCTGTGTGACAGGAAACTCT…	5047	64	904	Ref	Ref	Ref	Ref	2	3
	66	>gi|803432004|ref|NC_026769.1| Bat polyomavirus 6c DNA, complete genome, isolate: 6c	TTTTTGTGTTTTTCAGGTGGAAGCTGCCACTGAAAATAACAGGCCGTGAAGCCTCCAAAAAGCCTCTCTCCCTTCTACAGCGGAGAAGGTAGGGGCAAGTAGCCTCCAGCCTCTTTATACTGAGAAAAAAAACATGAGCCGGTTTCTTTGGCAAATTGTCAACCTGTTTTTCAGGGCATACTCATTTGGTTATGCAACCTTGGGACACTTCCAAGAGCTAAAACAATTATTGACTGAACTTGATGGCCTGATAAAAAATAATAATTGTCCTGTGGAAGACCTAAGCAACCTGTTTTTTTCTCTAAGTTGTTTTAAAAATAAACTTTTTATTAAAATATCAGAAATTAAATCAGGAATGAGGGCAGTGGTATCTAGTGGTCCCACATTGTTTTCATGCTT…	TTTTTGTGTTTTTCAGGTGGAAGCTGCCACTGAAAATAACAGGCCGTGAAGCCTCCAAAAAGCCTCTCTCCCTTCTACAGCGGAGAAGGTAGGGGCAAGTAGCCTCCAGCCTCTTTATACTGAGAAAAAAAACATGAGCCGGTTTCTTTGGCAAATTGTCAACCTGTTTTTCAGGGCATACTCATTTGGTTATGCAACCTTGGGACACTTCCAAGAGCTAAAACAATTATTGACTGAACTTGATGGCCTGATAAAAAATAATAATTGTCCTGTGGAAGACCTAAGCAACCTGTTTTTTTCTCTAAGTTGTTTTAAAAATAAACTTTTTATTAAAATATCAGAAATTAAATCAGGAATGAGGGCAGTGGTATCTAGTGGTCCCACATTGTTTTCATGCTT…	5046	65	905	Ref	Ref	Ref	Ref	1	2
	67	>gi|401556053|gb|JQ958891.1| Pteronotus parnellii polyomavirus 1 isolate R266, complete genome	TTTTTTGTGCAGAGTAAAGACCCTTTTGCTGCTGCTGCAAAAGTACCGCCAAGCCTCTACTTCTGTTAAAAAACAAAGGTAAGGCTATAGGCCTCCGGCCTCCTCTGTATTTAAGTAAAAAAGTTTTAGGCTGGGAAGCGCGCCAGGTGCAGTGACTAAGCAGTAATTAGAAACATAAACACAATGTGCGTGAGAAGCAGCGTGTTTGACCTGTTTAATAAGGTGCAGTGATTGTTAGGCTACACGCCAGTGTCTGGGCGGTGTGCCAAAATGTAAGGATGTATGTCTGGGCAGTGTGCCAGAAGGTGGGGATATTGACACAGCTGTGGTGTAAGTAGTAAGGGAGGGGGAGGAAGAAGGAAACTAAAAAAATAAAGGCGGAGGTGTTTTATAACACCA…	TTTTTTGTGCAGAGTAAAGACCCTTTTGCTGCTGCTGCAAAAGTACCGCCAAGCCTCTACTTCTGTTAAAAAACAAAGGTAAGGCTATAGGCCTCCGGCCTCCTCTGTATTTAAGTAAAAAAGTTTTAGGCTGGGAAGCGCGCCAGGTGCAGTGACTAAGCAGTAATTAGAAACATAAACACAATGTGCGTGAGAAGCAGCGTGTTTGACCTGTTTAATAAGGTGCAGTGATTGTTAGGCTACACGCCAGTGTCTGGGCGGTGTGCCAAAATGTAAGGATGTATGTCTGGGCAGTGTGCCAGAAGGTGGGGATATTGACACAGCTGTGGTGTAAGTAGTAAGGGAGGGGGAGGAAGAAGGAAACTAAAAAAATAAAGGCGGAGGTGTTTTATAACACCA…	5041	66	907	Ref	Ref		Ref	1	1
	68	>gi|803432009|ref|NC_026770.1| Bat polyomavirus 6b DNA, complete genome, isolate: 6b	TTTTAATGTCTTTCAGATAAAAAGAAGGCCTCTGAAAAGCCTCTGAAAAGCCTCTTAGAGGCCTCTCCCTTTTTTCTTCTGAAAGGTAGGGGCTAAAGGCCTCTGGCCTCTTATATACAAAAAAAAAAAAAATGGGCAGACATGTGGTTTGGCAGCTTTTCAAAATCTTTTTGGCAATGATTAACCTAGCTAAAACCAACATGGATCAAATCCAAGAACTGCTTATCTTGTTTAATGGCCTGAAATCAGAGTTGCGTGTCAACAAACCTCCAAAAGAAATGGTCAATCCGATAATATCTATGCTGATGTGCTTTAAAGAACAACTTAAGAGTAGAACAGATCGTCTCTCAGATTTGCTAAATTTAAAGAACAGGCCTGTTATTCGTAAAGTGTTCTTTT…	TTTTAATGTCTTTCAGATAAAAAGAAGGCCTCTGAAAAGCCTCTGAAAAGCCTCTTAGAGGCCTCTCCCTTTTTTCTTCTGAAAGGTAGGGGCTAAAGGCCTCTGGCCTCTTATATACAAAAAAAAAAAAAATGGGCAGACATGTGGTTTGGCAGCTTTTCAAAATCTTTTTGGCAATGATTAACCTAGCTAAAACCAACATGGATCAAATCCAAGAACTGCTTATCTTGTTTAATGGCCTGAAATCAGAGTTGCGTGTCAACAAACCTCCAAAAGAAATGGTCAATCCGATAATATCTATGCTGATGTGCTTTAAAGAACAACTTAAGAGTAGAACAGATCGTCTCTCAGATTTGCTAAATTTAAAGAACAGGCCTGTTATTCGTAAAGTGTTCTTTT…	5039	67	916	Ref	Ref	Ref	Ref	1	2
	69	>gi|473973295|ref|NC_020890.1| Human polyomavirus 12 strain hu1403, complete genome	TCTGCTAAATTAGTGCAGTACAGTGTACGTGCCTGGTACCAAAAATGGCCTCCAAAAGCCTCTCCCTTTTTTTATAGGAAGGACGGGGGCTGGGTGCCTCTTGCCTCCCAGTAATAAAAAAAAAAGGAGGTGCCTAAGTACATGCCTGAGTGCGGGTTTAACTAGAGTTCATTATTGATTAATGTGTGTACTGGACATGCCTGTTCCCAGGCAGACGGCCAAGTTCCACAGGCAGACGGCCAAGTTCCTGGGCAGTCTGCCAAGTTTCTATTTTGGACACGCGCACTTCCTGTTCCTAACCGCGGTCAGAACAAGTTAGAACAACAACCAGCCCATAACCTCTTTTTTTTTTTAAGTAAAAAAAAAAGAAGAAAAAGAATCTTAACCCTCTGTCATCAA…	TCTGCTAAATTAGTGCAGTACAGTGTACGTGCCTGGTACCAAAAATGGCCTCCAAAAGCCTCTCCCTTTTTTTATAGGAAGGACGGGGGCTGGGTGCCTCTTGCCTCCCAGTAATAAAAAAAAAAGGAGGTGCCTAAGTACATGCCTGAGTGCGGGTTTAACTAGAGTTCATTATTGATTAATGTGTGTACTGGACATGCCTGTTCCCAGGCAGACGGCCAAGTTCCACAGGCAGACGGCCAAGTTCCTGGGCAGTCTGCCAAGTTTCTATTTTGGACACGCGCACTTCCTGTTCCTAACCGCGGTCAGAACAAGTTAGAACAACAACCAGCCCATAACCTCTTTTTTTTTTTAAGTAAAAAAAAAAGAAGAAAAAGAATCTTAACCCTCTGTCATCAA…	5033	68	917	Ref	Ref	Ref	Ref	1	2
>gb|KR612368| Bank vole polyomavirus isolate KS/14/281, complete genome	70	>gb|KR612368| Bank vole polyomavirus isolate KS/14/281, complete genome	GCTTGCCTGTTTGTTCACCCTGCAATTTCACGGTCCCGCGCGGCTGCTGATGAGGTATGGGGATAATATTGGCACTTCCTGAATTCATAGGAGCTGCTATAGCAGGGGGAGCTGAAGCTTTAGAGATTGCAGGGTCTGCGGGGGCTCTGATAGATGGTACTGCTGTTACTGCAGCTGCTTCAATTGGGACAACTGCTGAAGTTCTTGGTGAAAGTCTACCTGTAACTATTTCAGAGGCTGCTGCGACTGTACTGGCCCAGACACCGGAGGTTGTGGAGGCCTTAAATGCTGGAGGCCAGGCGGTGGGATCAGCTGTCTCCCTGGGAAGTGGACTTTATCAGGCAATTTCTAACACAGATCCTCAATCAGGTACTCACGGAATTAGTGATAGAGTTGGAA…	GCTTGCCTGTTTGTTCACCCTGCAATTTCACGGTCCCGCGCGGCTGCTGATGAGGTATGGGGATAATATTGGCACTTCCTGAATTCATAGGAGCTGCTATAGCAGGGGGAGCTGAAGCTTTAGAGATTGCAGGGTCTGCGGGGGCTCTGATAGATGGTACTGCTGTTACTGCAGCTGCTTCAATTGGGACAACTGCTGAAGTTCTTGGTGAAAGTCTACCTGTAACTATTTCAGAGGCTGCTGCGACTGTACTGGCCCAGACACCGGAGGTTGTGGAGGCCTTAAATGCTGGAGGCCAGGCGGTGGGATCAGCTGTCTCCCTGGGAAGTGGACTTTATCAGGCAATTTCTAACACAGATCCTCAATCAGGTACTCACGGAATTAGTGATAGAGTTGGAA…	5032	69	918	Ref	Ref		Ref	5	5
	71	>gi|326910936|ref|NC_015150.1| Human polyomavirus 9, complete genome	GGCTCTGCAAAAAGTAAAATAAGTCTTACTACCTGAGAATCAAGTTAATTAAGTTTCAAATAGGTGGAGAACTTCTTACCTTAATGAGTTTTGGAAAAGCCTCCAAAGCCTCTCTCTTTGTTGCAACAAGAGAAGGAGGCAAGGGGCCCCTGGCCTCTTATACTATCAAAAAAAAACCTGTGTTGCCATAGTGATTTTGAGTGACAGGGAGATAACTTTGCAAATTGAGGAACTAAATGACAGGTTATTTTTGCAGAATCAACTCTAGAGGAAACTGTGGTATCTGTGGTATCTACCTGCTCCACTTGACTGCCTGGGGACTTTTTGGTGACATTCCGGTGTGTGACAAACAAGTGCATTGCGGTTTCCGTTGCTAGGTGGCGCTTAGCAACCCCTCTA…	GGCTCTGCAAAAAGTAAAATAAGTCTTACTACCTGAGAATCAAGTTAATTAAGTTTCAAATAGGTGGAGAACTTCTTACCTTAATGAGTTTTGGAAAAGCCTCCAAAGCCTCTCTCTTTGTTGCAACAAGAGAAGGAGGCAAGGGGCCCCTGGCCTCTTATACTATCAAAAAAAAACCTGTGTTGCCATAGTGATTTTGAGTGACAGGGAGATAACTTTGCAAATTGAGGAACTAAATGACAGGTTATTTTTGCAGAATCAACTCTAGAGGAAACTGTGGTATCTGTGGTATCTACCTGCTCCACTTGACTGCCTGGGGACTTTTTGGTGACATTCCGGTGTGTGACAAACAAGTGCATTGCGGTTTCCGTTGCTAGGTGGCGCTTAGCAACCCCTCTA…	5026	70	924		Ref	Ref	Ref	2	4
>gb|KR612373| Common vole polyomavirus isolate KS13/947, complete genome	72	>gb|KR612373| Common vole polyomavirus isolate KS13/947, complete genome	GCTTGCCTGTTTGTGCACCCAGCAATTTCACGGTCTCGCGCGGCTGCTGATGAGGTATGGGGATAGTTTTGGCACTTCCTGAATTCATAGCAGCTGCTGTGGCTGGGGGTGCTGAAGCTTTGGAAATTGCAGGGTCTGTGGGGGCTTTGGTAGAAGGAGCTGCAGACACTGCTGCCGCTATAGGAACAACTGCTGAAGTTCTTGGTGAAAGTCTACCTGTAACTATTTCAGAGGCTGCTGCGACTGTATTGGCCCAGACACCGGAGGTTGTGGAGGCCTTAAATGCTGGAGGCCAAGCGGTGGGATCAGCTGTCTCCCTGGGAAGTGGACTTTATCAGGCAATTTCTAACACAGATCCTCAATCAGGTACACACGGAATAAGTGATAGAATTGGAATGG…	GCTTGCCTGTTTGTGCACCCAGCAATTTCACGGTCTCGCGCGGCTGCTGATGAGGTATGGGGATAGTTTTGGCACTTCCTGAATTCATAGCAGCTGCTGTGGCTGGGGGTGCTGAAGCTTTGGAAATTGCAGGGTCTGTGGGGGCTTTGGTAGAAGGAGCTGCAGACACTGCTGCCGCTATAGGAACAACTGCTGAAGTTCTTGGTGAAAGTCTACCTGTAACTATTTCAGAGGCTGCTGCGACTGTATTGGCCCAGACACCGGAGGTTGTGGAGGCCTTAAATGCTGGAGGCCAAGCGGTGGGATCAGCTGTCTCCCTGGGAAGTGGACTTTATCAGGCAATTTCTAACACAGATCCTCAATCAGGTACACACGGAATAAGTGATAGAATTGGAATGG…	5024	71	925	Ref	Ref		Ref	1	1
	73	>gi|803657583|ref|NC_026762.1| Bat polyomavirus 6a DNA, complete genome, isolate: 6a	TTTTGCTGTTTTTCAGGTAAAAAAGAAGAGATTCAGCAGGCCTCCGAAAAGCCTCTGAGAAGCCTCTCCCTTTTTTCTGCTGAAAGGTAGGGGCTTAGGCCTCCGGCCTCTTATATACTAAAAAAAAAATGGGAAGGAGTGTCATATGGCAGGCAACCAAGTTTTTGTTGGCAGTGTTTAATGTGACTCACAGTACTTTGGAACAACTCCAAGATCTGCTTGACCTGTTTAAGGAACTGCTTCATGAAACATATGTGGCAAAACCTGCTGATCCTATTGCTTCAGAAATTGTGGATGCTGTTTTAAACTTTAAGGAAAAGATCTTTATTATGATTAAAAAGATTTCTTTTGCTTTAAAACCAGAAAATAAACTAAATGTTGCACGCAAGCTGTACTTTC…	TTTTGCTGTTTTTCAGGTAAAAAAGAAGAGATTCAGCAGGCCTCCGAAAAGCCTCTGAGAAGCCTCTCCCTTTTTTCTGCTGAAAGGTAGGGGCTTAGGCCTCCGGCCTCTTATATACTAAAAAAAAAATGGGAAGGAGTGTCATATGGCAGGCAACCAAGTTTTTGTTGGCAGTGTTTAATGTGACTCACAGTACTTTGGAACAACTCCAAGATCTGCTTGACCTGTTTAAGGAACTGCTTCATGAAACATATGTGGCAAAACCTGCTGATCCTATTGCTTCAGAAATTGTGGATGCTGTTTTAAACTTTAAGGAAAAGATCTTTATTATGATTAAAAAGATTTCTTTTGCTTTAAAACCAGAAAATAAACTAAATGTTGCACGCAAGCTGTACTTTC…	5019	72	926	Ref	Ref	Ref	Ref	1	2
	74	>gi|401556027|gb|JQ958886.1| Artibeus planirostris polyomavirus 2 isolate A1055, complete genome	TTTACCTGCCTTTGAAGAGCAAATTCAAGGTAGAAAGGCAAATCCAAGCAAGTGAGTATAACCCTGCCTCTCTCCTTTTTATACAGGCTAAGGAGGCCAGAGGCCTCAGGCCCCCACCAATTTTAAAAAAGATCCTGCACACTTGCATGTCAACATGTTTAGTGCAATTGGCTGCAGTCCCAGTGCTGATTGTGGCTTTCATAGGCTGCCAAATCAGCAGGGCGGTCTGCCAATTGGTTTCGGGCGCTGCGCCCAGAGTTCTGGGCATGTCGCCATGCAGTGTGGCAGTCTGCCATTAGCTAAAAAAAAAACTTGACTCAGATCCCAGAGGAAGGGAGGGGAGGAAGTATGACATTGTTTACAGCTGTGACCGGTCAGGCCAAAGTTCAGTTGCACAGT…	TTTACCTGCCTTTGAAGAGCAAATTCAAGGTAGAAAGGCAAATCCAAGCAAGTGAGTATAACCCTGCCTCTCTCCTTTTTATACAGGCTAAGGAGGCCAGAGGCCTCAGGCCCCCACCAATTTTAAAAAAGATCCTGCACACTTGCATGTCAACATGTTTAGTGCAATTGGCTGCAGTCCCAGTGCTGATTGTGGCTTTCATAGGCTGCCAAATCAGCAGGGCGGTCTGCCAATTGGTTTCGGGCGCTGCGCCCAGAGTTCTGGGCATGTCGCCATGCAGTGTGGCAGTCTGCCATTAGCTAAAAAAAAAACTTGACTCAGATCCCAGAGGAAGGGAGGGGAGGAAGTATGACATTGTTTACAGCTGTGACCGGTCAGGCCAAAGTTCAGTTGCACAGT…	5019	73	927	Ref	Ref		Ref	1	1
	75	>gi|601447879|ref|NC_023845.1| Raccoon polyomavirus strain R45, complete genome	ATGGACACAGTACTAACTAGTAGTGAGAGAAGGGAACTCTGCAGTCTTCTAGAATTAGACCCCCAATTATGGGGAAATATTCCAGTAATGAGAAATTGCTATAAAAAATCATGCTTAAAATATCACCCAGATAAGGGTGGAGATGGCCAGAAAATGGTCAGATTAAATGAATTATGGGCCCGAGCCACAGAAAACCTCACTCGACTGAGAGAAGATTGTGGATTCCAGGTTAGTGATCCTTTGGAATCTTCTCCTAAAACTTTAATGGCCCATTTGGGGTCTACATGGAAATCTAAGTTCTGCAAGGGCCCTACATGCAGGATTAATATGAAGCCTGCCTATTGTTCCTGCATCACATGCAGGCTGTATAAACAACACCAGGCTATTAAGAAAAAAAAA…	TGTCCCCTATCTGCAGTTAAAAATAGTGCCCGAGCCTTTTATAGTTGCTCCAGACCAGATGTAGCAGCAGCAGCCTCTCCCTCTTTTTCTTAAGAGTATAAGAGGCAAGGAGCCTCAGGCCCCCAGTATACTTAAGAAAAAATACTGCCAAAGTTGCGGTTAGCCAAGAATGTACTGACATGTTCTGACTCAGATATTGCTAGGCAACTGGCGAGTTTCTCCGCCCACTTGGAGAAAAAACTGCACCCGCAGGCAATTTTCTGAGAGAGTTGAGAACATTTCCGGCCGCACCCGCAACTCTCGCCAGGAAGTAAGAACTTTTTTTTCTCAGTTTCCAGGGACAAGAGGCGAGTGAGGTCAGAAGCTCTTTTTTTCAGAAGAAAAGACTTCTCACTGTAA…	5016	74	928	Ref	Ref	Ref	Ref	1	2
	76	>gi|542094470|ref|NC_019854.2| Cebus albifrons polyomavirus 1, complete genome	TTTCTGCTTTATTGTAGGTCCGCTGCGCAGGCCCCCAAAAAGCCTCTCTCCTTTTTGCTGAAAAAGGTAGGAGGCCGAGGCTGCAAGCCTCTTATATAGAAAGAAAAAAATGGGGAAGGTCAAGTTATTTTGGCAGTCTATCCGGTTGTTGCTACGTGTTTATAATACTTGGCAAGGAGGGGATAGCTTCCTTAGTGAAGTATTAACCTTGCTGGAGGATGTGCTCCAACTGGTACAACAAGAAGAATTTGAAGAATCAGAAAAGGAATTTTTAAGTCATATTAATTGGGAACTGTGTGTTCTGCAGCAAAAAGTACTTACCTTTATTAAAAGAATGAAAGAAAGGCTTAGACACTGTAATGCCCTAAAATCACTAAAAATTACATACTTTACAAAAAA…	TTTCTGCTTTATTGTAGGTCCGCTGCGCAGGCCCCCAAAAAGCCTCTCTCCTTTTTGCTGAAAAAGGTAGGAGGCCGAGGCTGCAAGCCTCTTATATAGAAAGAAAAAAATGGGGAAGGTCAAGTTATTTTGGCAGTCTATCCGGTTGTTGCTACGTGTTTATAATACTTGGCAAGGAGGGGATAGCTTCCTTAGTGAAGTATTAACCTTGCTGGAGGATGTGCTCCAACTGGTACAACAAGAAGAATTTGAAGAATCAGAAAAGGAATTTTTAAGTCATATTAATTGGGAACTGTGTGTTCTGCAGCAAAAAGTACTTACCTTTATTAAAAGAATGAAAGAAAGGCTTAGACACTGTAATGCCCTAAAATCACTAAAAATTACATACTTTACAAAAAA…	5013	75	929	Ref	Ref	Ref	Ref	1	2
	77	>gi|313843958|ref|NC_004764.2| Budgerigar fledgling disease virus - 1, complete genome	GGTATAGCTTTTTTCTCTGTATAGTGCACTGGCATGCCAGAGCGCGATTTATAAAAACAAGGGAAGTGCTGAGCAATCGTTACATAACATGCATTCCAAATAAGGGAATGCGGAAATCCATACTTGGGACTTACATAACATGCATTCCATATAAGGAATACGGATATGCCCATGTTTGTATCCAAACAGGCGGTCTCCCAGACTCCGCCTATCGTCCCATATTACGTGCCGCTCCATAAAAGGGAGGCGTACGTGACCTTTTTACAGGATATTACGCCCTAGCAACAGGATGTCTACTCCAGCGCGAGATCCAAACACGGCGGGCACTGCGGTAAGTTCCCCCATTTAAATTCAAATGTTTGCGCGCGAAACGTAACAATGCCTAACGGAACGCCTACC…	GGTATAGCTTTTTTCTCTGTATAGTGCACTGGCATGCCAGAGCGCGATTTATAAAAACAAGGGAAGTGCTGAGCAATCGTTACATAACATGCATTCCAAATAAGGGAATGCGGAAATCCATACTTGGGACTTACATAACATGCATTCCATATAAGGAATACGGATATGCCCATGTTTGTATCCAAACAGGCGGTCTCCCAGACTCCGCCTATCGTCCCATATTACGTGCCGCTCCATAAAAGGGAGGCGTACGTGACCTTTTTACAGGATATTACGCCCTAGCAACAGGATGTCTACTCCAGCGCGAGATCCAAACACGGCGGGCACTGCGGTAAGTTCCCCCATTTAAATTCAAATGTTTGCGCGCGAAACGTAACAATGCCTAACGGAACGCCTACC…	4981	76	936		Ref	Ref	Ref	16	18
	78	>gi|430025815|ref|NC_019857.1| Pan troglodytes verus polyomavirus 5, complete genome	GGCTGTGAGAAAAATAAATGGACTTAGTCTCTGAGGTAAGTTTAATTTTAATTGTTGTAGCTTATAGGTGTAGAAGCTCTTACCTTAATGAGTTTTGGAAAAGCCTCCAAAGCCTCTCCCTTTCTTGAGAGAAGAGAAGGAGGCAAGGGGCCCCTGGCCTCTTATACTAGGTAAAAAAACCTAGCTGTTACCATAGTGACATGATTGACATTTGGATAAAAGCTAAATTAGGTGCTGCAGAGGAACTAAATGACAGGTTGTTTTTGCAGAATCAAGCCTCTGAGGAAATTGCGGTTTATCACTGCCAGCCACCGGTGCCTGGGGACATCTGTGACTTCCTCTGGTGACAAAAAATACCTCCAGTGCGGTCACGTTGCTAGGTGGCGCTTAGTTACCACT…	GGCTGTGAGAAAAATAAATGGACTTAGTCTCTGAGGTAAGTTTAATTTTAATTGTTGTAGCTTATAGGTGTAGAAGCTCTTACCTTAATGAGTTTTGGAAAAGCCTCCAAAGCCTCTCCCTTTCTTGAGAGAAGAGAAGGAGGCAAGGGGCCCCTGGCCTCTTATACTAGGTAAAAAAACCTAGCTGTTACCATAGTGACATGATTGACATTTGGATAAAAGCTAAATTAGGTGCTGCAGAGGAACTAAATGACAGGTTGTTTTTGCAGAATCAAGCCTCTGAGGAAATTGCGGTTTATCACTGCCAGCCACCGGTGCCTGGGGACATCTGTGACTTCCTCTGGTGACAAAAAATACCTCCAGTGCGGTCACGTTGCTAGGTGGCGCTTAGTTACCACT…	4994	77	932	Ref	Ref	Ref	Ref	1	2
	79	>gi|747262159|ref|NC_026141.2| Adelie penguin polyomavirus isolate AdPyV_Crozier_2012, complete genome	TATAGATGTTCTAGGGTGATTAATCTTTTTTTCAATATTGGTTTACAACAAATGTTGCCAGAGCCTAACTACAAAAAGTAGTAAGCTGCTGAGTCAGTCAGGTTGGCAAGCTGCCCAGACTGTTGCTGTGCAGGAACTCACACCTCATTGGGCAGGATTTAAAGGCCCTAATTGGCTGTTTACAGGAACAAGTCAGCACAGGCTTAACTTCCGCGAAGAATGCGGAACCAGTCAGCCGCGGAAAGCCATATATGGGAACAAAGCACAACAGCCGGGATTTGGACGGCTGCCACGCATTGCGGTTTCGGAACATTAATTTTACTCCTCTTCATTTTCGGATTCATCAAAAAGGGTAGGTTTCAGATTTAATGCATTTACGGGAAACAAAGCCGTTCTCAG…	TATAGATGTTCTAGGGTGATTAATCTTTTTTTCAATATTGGTTTACAACAAATGTTGCCAGAGCCTAACTACAAAAAGTAGTAAGCTGCTGAGTCAGTCAGGTTGGCAAGCTGCCCAGACTGTTGCTGTGCAGGAACTCACACCTCATTGGGCAGGATTTAAAGGCCCTAATTGGCTGTTTACAGGAACAAGTCAGCACAGGCTTAACTTCCGCGAAGAATGCGGAACCAGTCAGCCGCGGAAAGCCATATATGGGAACAAAGCACAACAGCCGGGATTTGGACGGCTGCCACGCATTGCGGTTTCGGAACATTAATTTTACTCCTCTTCATTTTCGGATTCATCAAAAAGGGTAGGTTTCAGATTTAATGCATTTACGGGAAACAAAGCCGTTCTCAG…	4988	78	933	Ref	Ref	Ref	Ref	1	2
	80	>gi|389060482|ref|NC_017982.1| Equine polyomavirus, complete genome	TGCGCCCCCGGGGCTTTTCTTATTTGCAGGCCTGCCTCTAACTTCTGGAACTGAGAGACGGAGGCGCCGGTGGCCTCCGGCCCCTGGTTTTATATGGAAAAAAAAGTTTGTGGGTCATGAACTTTCCAGACTAGAGAACATGTTGCTTAGCTACTATCTGGAATTTGACCAAAACTGACCACAAGATGGCATGGTTATGCAACGATTGGCCGCCTGCGGCTACTGGCATCCGGCCTAGAATGTTTGGCTTCACTCCCAGAACTGCTGGCAGAGCTCCCAGACACGCTCTCACCGGCCTAGAATGTTTGGCTTCACTCCCAGAACTGCTGGCAGAGCTCCCAGACACGCTCTCACTGAAAGAACTGGAAAACCACGTCCTCGAGGAGGACGACCCCCCTA…	TGCGCCCCCGGGGCTTTTCTTATTTGCAGGCCTGCCTCTAACTTCTGGAACTGAGAGACGGAGGCGCCGGTGGCCTCCGGCCCCTGGTTTTATATGGAAAAAAAAGTTTGTGGGTCATGAACTTTCCAGACTAGAGAACATGTTGCTTAGCTACTATCTGGAATTTGACCAAAACTGACCACAAGATGGCATGGTTATGCAACGATTGGCCGCCTGCGGCTACTGGCATCCGGCCTAGAATGTTTGGCTTCACTCCCAGAACTGCTGGCAGAGCTCCCAGACACGCTCTCACCGGCCTAGAATGTTTGGCTTCACTCCCAGAACTGCTGGCAGAGCTCCCAGACACGCTCTCACTGAAAGAACTGGAAAACCACGTCCTCGAGGAGGACGACCCCCCTA…	4987	79	935	Ref	Ref	Ref	Ref	1	2
	81	>gi|430025820|ref|NC_019858.1| Pan troglodytes schweinfurthii polyomavirus 2, complete genome	GGCTGCAAGGATGAGCTCTGCAAGGGAAAAATAGGGTTTGCAGATACTTAAGCATCCAATTAAGCCTCTCCCTAGTGAGTTTCTACCTGTAGGTGCTTACCTTAATGAGTTTTGGAAAAGCCTCCCAAGCCTCTCTCTTCTTTAATTTGAAGAGAAGGAGGCAGGGGCCCCTGGCCTCTTATATAAGATTTAAAAAACAGGGTTACCAAGGTGATTTGATTGACATCAGCTAAGTTTGCAATGCACTTGCAAAATTACAGGTTGCAGCTGCACGACTGACCCCTAGAGGAAGTAAAGGAAGCCTTGTGGTTAGCTCTAGCTCACCGCATCCTCTTATCACAGTGACTCATCGGCGACAACATCCTGCTGTGACAAACCACACTGTTTCCGTTGCTAGGT…	GGCTGCAAGGATGAGCTCTGCAAGGGAAAAATAGGGTTTGCAGATACTTAAGCATCCAATTAAGCCTCTCCCTAGTGAGTTTCTACCTGTAGGTGCTTACCTTAATGAGTTTTGGAAAAGCCTCCCAAGCCTCTCTCTTCTTTAATTTGAAGAGAAGGAGGCAGGGGCCCCTGGCCTCTTATATAAGATTTAAAAAACAGGGTTACCAAGGTGATTTGATTGACATCAGCTAAGTTTGCAATGCACTTGCAAAATTACAGGTTGCAGCTGCACGACTGACCCCTAGAGGAAGTAAAGGAAGCCTTGTGGTTAGCTCTAGCTCACCGCATCCTCTTATCACAGTGACTCATCGGCGACAACATCCTGCTGTGACAAACCACACTGTTTCCGTTGCTAGGT…	4970	80	951	Ref	Ref	Ref	Ref	1	2
	82	>gi|303291522|ref|NC_014407.1| Human polyomavirus 7, complete genome	TTTCCCTTTCTCTCTGTAATTTCTGAAGAGAAAGTGGTGGCAGGTGCAGCTGACACCCTTTAAATAGTCTTCTCTCTGCAATAGAAGGGTGGAGGCAAGAGGCCACCAAGCCACCTACATTAGGAAAAAAAAGGTGGAGGAGGAAATGTCTGGGTTACTGGGTCAGACAGGATATGATTAGCATAATATTAGCCCGCCAAAAGCTGTGGTTTTTATGCAGATGAGGTGTGACCTTTGGTGGAGGACCTATCTCTCTATCTGTAAGTAAGAATTTTTCACTTTTTAACAAATTTTAACCTCTTAGTAACTGTAGTGTTCTCTCTCCTCAGAAAGTCCTTGATATTGTTGGCCATTTGGGTGCTGTGTCAAGGACTTAGGTAAGAGAATGGGTATTTTGTT…	TTTCCCTTTCTCTCTGTAATTTCTGAAGAGAAAGTGGTGGCAGGTGCAGCTGACACCCTTTAAATAGTCTTCTCTCTGCAATAGAAGGGTGGAGGCAAGAGGCCACCAAGCCACCTACATTAGGAAAAAAAAGGTGGAGGAGGAAATGTCTGGGTTACTGGGTCAGACAGGATATGATTAGCATAATATTAGCCCGCCAAAAGCTGTGGTTTTTATGCAGATGAGGTGTGACCTTTGGTGGAGGACCTATCTCTCTATCTGTAAGTAAGAATTTTTCACTTTTTAACAAATTTTAACCTCTTAGTAACTGTAGTGTTCTCTCTCCTCAGAAAGTCCTTGATATTGTTGGCCATTTGGGTGCTGTGTCAAGGACTTAGGTAAGAGAATGGGTATTTTGTT…	4952	81	957		Ref	Ref	Ref	8	9
	83	>gi|60851|emb|V01109.1| Human BK virus (strain MM) genome. (Closely related to SV40.)	AATTCCCCTCCCCAATTTAAATGAGGACCTAACCTGTGGAAATCTACTGATGTGGGAGGCTGTAACTGTACAAACAGAGGTTATTGGAATAACTAGCATGCTTAACCTTCATGCAGGGTCACAAAAAGTGCATGAGCATGGTGGAGGAAAACCTATTCAAGGCAGTAATTTCCACTTCTTTGCTGTTGGTGGAGACCCCTTGGAAATGCAGGGAGTGCTAATGAATTACAGGACAAAGTACCCAGATGGTACTATAACCCCTAAAAACCCAACAGCCCAGTCCCAGGTAATGAATACTGACCATAAGGCCTATTTGGACAAAAACAATGCTTATCCAGTTGAGTGCTGGGTTCCTGATCCTAGTAGAAATGAAAATACTAGGTATTTTGGGACTTTCAC…	AATTCCCCTCCCCAATTTAAATGAGGACCTAACCTGTGGAAATCTACTGATGTGGGAGGCTGTAACTGTACAAACAGAGGTTATTGGAATAACTAGCATGCTTAACCTTCATGCAGGGTCACAAAAAGTGCATGAGCATGGTGGAGGAAAACCTATTCAAGGCAGTAATTTCCACTTCTTTGCTGTTGGTGGAGACCCCTTGGAAATGCAGGGAGTGCTAATGAATTACAGGACAAAGTACCCAGATGGTACTATAACCCCTAAAAACCCAACAGCCCAGTCCCAGGTAATGAATACTGACCATAAGGCCTATTTGGACAAAAACAATGCTTATCCAGTTGAGTGCTGGGTTCCTGATCCTAGTAGAAATGAAAATACTAGGTATTTTGGGACTTTCAC…	4963	82	954	Ref	Ref		Ref	1	1
	84	>gi|803431989|ref|NC_026766.1| Bat polyomavirus 6d DNA, complete genome, isolate: 6d-1	TTTTTTGTCTTTACAGGTTATCTGCCTCGGCTCTGCAAGCCTCCCGAAAGCCTCTCTCCCTTTTGAGCTGAGAAGGTAGGGGCAGAGGGCCTCATGCCTCTTAAATCTGAAAAAAAAAGTTGAGAGATTTGATTTGGCAGATGGTCAAGATTTTTTTCAGTGCATTCAATGTGGCTCAGGGGACGGTTCAACAGTTTAAGGAAATTAAGGAAATATTAACTACTGTTCGGGACCTGATAAAATCTGATCAGCTACCAGCTGGGAGGGGAAAGGACATATTTTTTGCATTATCTCTATTCAAGCATAAAGTTAATCTCAAACGGCAGACCCTGCTTCCTCTACTCCCCCCTGTTCTCCCCCAGTATCCTCAGCCAACTTATTTTTCATGCATGACTAACT…	TTTTTTGTCTTTACAGGTTATCTGCCTCGGCTCTGCAAGCCTCCCGAAAGCCTCTCTCCCTTTTGAGCTGAGAAGGTAGGGGCAGAGGGCCTCATGCCTCTTAAATCTGAAAAAAAAAGTTGAGAGATTTGATTTGGCAGATGGTCAAGATTTTTTTCAGTGCATTCAATGTGGCTCAGGGGACGGTTCAACAGTTTAAGGAAATTAAGGAAATATTAACTACTGTTCGGGACCTGATAAAATCTGATCAGCTACCAGCTGGGAGGGGAAAGGACATATTTTTTGCATTATCTCTATTCAAGCATAAAGTTAATCTCAAACGGCAGACCCTGCTTCCTCTACTCCCCCCTGTTCTCCCCCAGTATCCTCAGCCAACTTATTTTTCATGCATGACTAACT…	4956	83	955	Ref	Ref	Ref	Ref	2	3
	85	>gi|393738580|ref|NC_018102.1| MW polyomavirus, complete genome	CCTTGCTGAATTTGCAAGTAGTAAAAAGTTTGCAGACGCGGTAAAGATGGCTGCCAGAGTCCTTCCTCTTTTCACCGGAAAGACAGAGGCTTAGGCCTCCGGCCCCCGGCTTATATAGAAAAAATTTTAGCTTATTGTTTTGCTACTTAACCTCAGGTAAGTCAATAGCTGCTATTGTTGGCAACTGTTAGTATTAATCACCCAGACAACTCAGAAGTTTCCACCTCTTGGAGGCGGTCCAGAGTAACCTATGACTGTTGGCGGGAAGCCAATAACAGCAACTTTGACATTTCATCACGAGCCCTTTAAACGCCCTCTAGGCGGAGACGGAAGACAATTGACTCTTGGCACGGACGGAAGAGGAATGCCGTCTGCTCACCTTAGTTAACACGAGATTTT…	CCTTGCTGAATTTGCAAGTAGTAAAAAGTTTGCAGACGCGGTAAAGATGGCTGCCAGAGTCCTTCCTCTTTTCACCGGAAAGACAGAGGCTTAGGCCTCCGGCCCCCGGCTTATATAGAAAAAATTTTAGCTTATTGTTTTGCTACTTAACCTCAGGTAAGTCAATAGCTGCTATTGTTGGCAACTGTTAGTATTAATCACCCAGACAACTCAGAAGTTTCCACCTCTTGGAGGCGGTCCAGAGTAACCTATGACTGTTGGCGGGAAGCCAATAACAGCAACTTTGACATTTCATCACGAGCCCTTTAAACGCCCTCTAGGCGGAGACGGAAGACAATTGACTCTTGGCACGGACGGAAGAGGAATGCCGTCTGCTCACCTTAGTTAACACGAGATTTT…	4927	84	982		Ref	Ref	Ref	19	21
	86	>gi|303291528|ref|NC_014406.1| Human polyomavirus 6, complete genome	TTTGCTGCTTGAGTAGTCTCTGAATGAAATGTTAAAATCCCAGACAGCAGGTGAAATCCCTGTGCAGGCTTACGCAACTGGGCAGGGCCATTTAAGCTCCCTTATCTCTCTAATTATAGGAGGCAATAAAGGCCACCAGGCCACCTCAATGTATGAGAAAAAAGGAGAGGAAATAGGGCAACCAAAGGTCAAAAGGAAGTTATTAGGCGAGAAAAGCCCGCCAAATTTTTTCCCAGTCATAACTGAGGTTGACCACCGTTGACACAACACCCTAATTAGTAAGTTCTTCAATTTCTGTTTTATTTTGTTTTAACTCTTCAGTGACCTCACCGCCTGTTGACCCTGGTCTTAATTTCTACTTAACAGGTAAGCCATGGGAATTCTATTTAGTCTTCCTGA…	TTTGCTGCTTGAGTAGTCTCTGAATGAAATGTTAAAATCCCAGACAGCAGGTGAAATCCCTGTGCAGGCTTACGCAACTGGGCAGGGCCATTTAAGCTCCCTTATCTCTCTAATTATAGGAGGCAATAAAGGCCACCAGGCCACCTCAATGTATGAGAAAAAAGGAGAGGAAATAGGGCAACCAAAGGTCAAAAGGAAGTTATTAGGCGAGAAAAGCCCGCCAAATTTTTTCCCAGTCATAACTGAGGTTGACCACCGTTGACACAACACCCTAATTAGTAAGTTCTTCAATTTCTGTTTTATTTTGTTTTAACTCTTCAGTGACCTCACCGCCTGTTGACCCTGGTCTTAATTTCTACTTAACAGGTAAGCCATGGGAATTCTATTTAGTCTTCCTGA…	4926	85	983	Ref	Ref	Ref	Ref	6	8
	87	>gi|440285296|ref|NC_020066.1| Otomops polyomavirus 2 isolate KY156, complete genome	TTTTACCTGCCTCCTCTGAGCAACGTGGGCTGCAAGAACTAGTCCAAGTAAGTATGAACCAACACTGCCTCTCTCCTTTTTTTATACTGAGGCGGAGGCAGGAGGCCTCAGGCCTCCTCCTGGAATAAAAAAAAGACCTTGCACACTTGTATGTAGGCATGTTTAGTGAACTTGGCACGGTTACTATTAACCCTGGCTCCAGGCCCAGCATCTGGGAATAGCTCCAAGCTGCATAGGCTGCCTGCCAACAGTCAGGAAGACTGCCAATTAGCTAGGCAGCCTGCCAATGCAGTGCTGTTGTCAGCACCCACATCCTCCCGCCTCTTTGTTGTGACTCAGCCCCAAAGGGGCTGTCCCAACCTCATGTGACCCGGCAGGAGTAAGTTTAGTTTACAAGCT…	TTTTACCTGCCTCCTCTGAGCAACGTGGGCTGCAAGAACTAGTCCAAGTAAGTATGAACCAACACTGCCTCTCTCCTTTTTTTATACTGAGGCGGAGGCAGGAGGCCTCAGGCCTCCTCCTGGAATAAAAAAAAGACCTTGCACACTTGTATGTAGGCATGTTTAGTGAACTTGGCACGGTTACTATTAACCCTGGCTCCAGGCCCAGCATCTGGGAATAGCTCCAAGCTGCATAGGCTGCCTGCCAACAGTCAGGAAGACTGCCAATTAGCTAGGCAGCCTGCCAATGCAGTGCTGTTGTCAGCACCCACATCCTCCCGCCTCTTTGTTGTGACTCAGCCCCAAAGGGGCTGTCCCAACCTCATGTGACCCGGCAGGAGTAAGTTTAGTTTACAAGCT…	4914	86	989	Ref	Ref	Ref	Ref	1	2
	88	>gi|401556063|gb|JQ958893.1| Molossus molossus polyomavirus 1 isolate B1130, complete genome (edit:Y1231C)	TTTACCTGCCTGAAAGGACCTGCAGAGGGGCTCTGTTCCAAGTAAGTAACATGCCCTAATAGCTCTCTCCTTTTTTTATACTGAGGCGGAGGCAGGAGGCCTCTGGCCCCCACCAAGATTCAAAAAAAGATTTGCACACTTACATTCTACATGTCAGGGCAGTTGGCAACAGGTTAACTCTGGCTATCAGCCATGTGCTGAGGCTATGATGTTTTGGCAGACATCTGCCGTGGGAGGGCTGCCAAGAGCTGTAGGCAGTCAGCCAATGCAGTGCGGCAGTCTGCCAAGGGCAGTAGGCTGCCTGCCAAATTACACAGTTTCCGTGATCAGCAGATTAAAGGGGAAGTAAGCAAGGAAGCAGAGGGTTGGACTTGGCAGTACTACTATAGCTAGCTGACT…	TTTACCTGCCTGAAAGGACCTGCAGAGGGGCTCTGTTCCAAGTAAGTAACATGCCCTAATAGCTCTCTCCTTTTTTTATACTGAGGCGGAGGCAGGAGGCCTCTGGCCCCCACCAAGATTCAAAAAAAGATTTGCACACTTACATTCTACATGTCAGGGCAGTTGGCAACAGGTTAACTCTGGCTATCAGCCATGTGCTGAGGCTATGATGTTTTGGCAGACATCTGCCGTGGGAGGGCTGCCAAGAGCTGTAGGCAGTCAGCCAATGCAGTGCGGCAGTCTGCCAAGGGCAGTAGGCTGCCTGCCAAATTACACAGTTTCCGTGATCAGCAGATTAAAGGGGAAGTAAGCAAGGAAGCAGAGGGTTGGACTTGGCAGTACTACTATAGCTAGCTGACT…	4903	87	990	Ref	Ref		Ref	1	1
	89	>gi|440285290|ref|NC_020065.1| Chaerephon polyomavirus 1 isolate KY397, complete genome	TTTACCTGCTCTGTTGAGACAAGCAACAACACCCTGCAAGTAAGTAGCAGACTTGCCCTCCTCTCTCCTTTTTTTATACCAAGGCGGAGGCAGGAGGCCTCAGGCCTCTCTCAAGCTTAAAAAAAAGCTTTGCACACTTATTCTGTCAGCAACTCTTGTGAACATTGGCACTTTAACTTCCTCTAATTGCCTTAGGCAGGCTGCCATGCAGTGCGGCTGCCCGCCAAATGCTTGCGGCGGCGCGCCAAATGACATCTTGACGTGCCAACACAGCAACACAAACACAGGCATTGTCAGCAGATGTTTCCTTCCTCCTTGGCAGTGAGTAATGAGGAAGCAGGGGCGGGCTTAGCCTTGTTGTGACCGGGCAGGCAAAAGCAAACAGGAGAGGAGACCTTC…	TTTACCTGCTCTGTTGAGACAAGCAACAACACCCTGCAAGTAAGTAGCAGACTTGCCCTCCTCTCTCCTTTTTTTATACCAAGGCGGAGGCAGGAGGCCTCAGGCCTCTCTCAAGCTTAAAAAAAAGCTTTGCACACTTATTCTGTCAGCAACTCTTGTGAACATTGGCACTTTAACTTCCTCTAATTGCCTTAGGCAGGCTGCCATGCAGTGCGGCTGCCCGCCAAATGCTTGCGGCGGCGCGCCAAATGACATCTTGACGTGCCAACACAGCAACACAAACACAGGCATTGTCAGCAGATGTTTCCTTCCTCCTTGGCAGTGAGTAATGAGGAAGCAGGGGCGGGCTTAGCCTTGTTGTGACCGGGCAGGCAAAAGCAAACAGGAGAGGAGACCTTC…	4899	88	991	Ref	Ref	Ref	Ref	1	2
	90	>gi|731978925|ref|NC_025895.1| Mastomys polyomavirus DNA, complete genome, isolate: NR55	TTTCTGCTCTTTTTTAGGTCTGCAGGAGCAAGCCTCTGAAAAGCCTCCGAAAAGCCTCTCTCTTTTTGCTTCTGAAAGGTAGGGGCAGGCAGCCTCTGGCCTCTTATACTACAAAAAAAAAATGATCCAAGTGCTTTGGCAGACACTCAAGTGCTTACTGCGGGTGTTTAGCATTAGTCATGCTTCAGCAGCTGTGCTTGGGGACATTATGTGCATACTGGAAGAATTCTACAAGCTTGCCAAAGAACATAAAACTGTTCTAAATAAGGTGGAATGTGGCTGGGAATTGGCAAGATTTAAACAAAAGATTAATTATTATATGGACAAAGTTAAAGCAACTTTAAAACACTGTGGAAAAGTACAAGTAATGTATTTCTCAAAACAAGGAACTGACTCAGT…	TTTCTGCTCTTTTTTAGGTCTGCAGGAGCAAGCCTCTGAAAAGCCTCCGAAAAGCCTCTCTCTTTTTGCTTCTGAAAGGTAGGGGCAGGCAGCCTCTGGCCTCTTATACTACAAAAAAAAAATGATCCAAGTGCTTTGGCAGACACTCAAGTGCTTACTGCGGGTGTTTAGCATTAGTCATGCTTCAGCAGCTGTGCTTGGGGACATTATGTGCATACTGGAAGAATTCTACAAGCTTGCCAAAGAACATAAAACTGTTCTAAATAAGGTGGAATGTGGCTGGGAATTGGCAAGATTTAAACAAAAGATTAATTATTATATGGACAAAGTTAAAGCAACTTTAAAACACTGTGGAAAAGTACAAGTAATGTATTTCTCAAAACAAGGAACTGACTCAGT…	4899	89	992	Ref	Ref	Ref	Ref	1	2
	91	>gi|744692761|ref|NC_026015.1| Tadarida brasiliensis polyomavirus 2, complete genome	TTTACCTGCCTGAAGAGCTTCAAAGGGCAATCCAAGTAAGTAATTGCTATTCTTGCCTCTCTCCTTTTTTTATACTAAGGCGGAGGCATGAGGCCTCTAGCCCCCTCCAGATTTAAAAAAAGATTTGCACACTTAAACATTAACATGTTTGGTGAACTTGGCAGACACAGGTTCCTTTGGATGCTAGCCATGTGCTGAGGCTATAGAATTCAGTATCACAAGCTACCTGGGAGTATTGCCAAACACCCTGAGTAGCCTGCCAAGTCCCCTGAGTGGCCTGCCAAGTCAGCTAGGCAGGCAGCCAATTGCAGTGCGGCAGGCTGCCAATGGGAAGAAGGCAGGAAGCCAAAACAATTAAAAGTAAACATCAGCAAACTAAGGAAGGAAGGGACTGTCCCT…	TTTACCTGCCTGAAGAGCTTCAAAGGGCAATCCAAGTAAGTAATTGCTATTCTTGCCTCTCTCCTTTTTTTATACTAAGGCGGAGGCATGAGGCCTCTAGCCCCCTCCAGATTTAAAAAAAGATTTGCACACTTAAACATTAACATGTTTGGTGAACTTGGCAGACACAGGTTCCTTTGGATGCTAGCCATGTGCTGAGGCTATAGAATTCAGTATCACAAGCTACCTGGGAGTATTGCCAAACACCCTGAGTAGCCTGCCAAGTCCCCTGAGTGGCCTGCCAAGTCAGCTAGGCAGGCAGCCAATTGCAGTGCGGCAGGCTGCCAATGGGAAGAAGGCAGGAAGCCAAAACAATTAAAAGTAAACATCAGCAAACTAAGGAAGGAAGGGACTGTCCCT…	4893	90	993	Ref	Ref	Ref	Ref	1	2
	92	>gi|744692672|ref|NC_026012.1| Tadarida brasiliensis polyomavirus 1, complete genome	TTTACCTGCCTTGAAGGACTTCCAAACTACTCCAGAACAAGTAAGTATGGCTGCAGTGCAGGCCTCTCTCCTTTTTTTATACTGAGGCGGAGGCAGCAGGCCCCAGGCCCCCTCCAATCTTAGAAAAAAGATTTGCACACTTGCATGTAGGCATGTTAATAGTGAACCTGGCAATTTTCCTGGTCCTTGGCCTGCTGCCTAGACTGCTGGCAGGAAGTTAGGCACCAGGCCAGGTATCCAGGCGTTTTGCCAATCTCAGCAAGGCACTCTGCCAATGCCAGCAAGGCACTTTGCCAACGCACTGCAAGCATCATTAGTTCCCTCTAGAACAATGAGTCAAGATCTTGAGACAACACAGGAAGGGGCCGTCCCTAGTTTGTTATTGTGAGTGACCTGCCA…	TTTACCTGCCTTGAAGGACTTCCAAACTACTCCAGAACAAGTAAGTATGGCTGCAGTGCAGGCCTCTCTCCTTTTTTTATACTGAGGCGGAGGCAGCAGGCCCCAGGCCCCCTCCAATCTTAGAAAAAAGATTTGCACACTTGCATGTAGGCATGTTAATAGTGAACCTGGCAATTTTCCTGGTCCTTGGCCTGCTGCCTAGACTGCTGGCAGGAAGTTAGGCACCAGGCCAGGTATCCAGGCGTTTTGCCAATCTCAGCAAGGCACTCTGCCAATGCCAGCAAGGCACTTTGCCAACGCACTGCAAGCATCATTAGTTCCCTCTAGAACAATGAGTCAAGATCTTGAGACAACACAGGAAGGGGCCGTCCCTAGTTTGTTATTGTGAGTGACCTGCCA…	4882	91	994	Ref	Ref	Ref	Ref	1	2
	93	>gi|728864345|ref|NC_025800.1| Bovine polyomavirus-3 isolate 3S5, complete genome	AATTGCAGGCTGCACCCTTTCTCTCAACTGAGGAGGAGGCAAGGAAGGCCACCAAGCCACCTCTATATATAAAAAAAAGTAGGCCTGCATGTCATTAGTTGCTAGGCAACCTCAGGCCATTTTGGCGGGCTGCCACAGGATGTGGGAGGGTGACTTAAAGGACGTTGCCTAGGAGACTGCCGCCAGTCACATGAAAGGCGCCGGCGGAAAACCACCTGGGGCCTCTTACTTCCTCTGTAAGTAACTTATTTTTCTGTTAATTTCTTTAGTTAACTCTTTACTACCTTTAATTTAGGCCTACTTTTTTATATTTTCAGAAAAACCCTGTGTTGTTCCTGTCTTTGGTGGTGGTTGGTTAACTACTGGTAAGATGGGCATCTTACTGTCTTTACCTGAGAT…	AATTGCAGGCTGCACCCTTTCTCTCAACTGAGGAGGAGGCAAGGAAGGCCACCAAGCCACCTCTATATATAAAAAAAAGTAGGCCTGCATGTCATTAGTTGCTAGGCAACCTCAGGCCATTTTGGCGGGCTGCCACAGGATGTGGGAGGGTGACTTAAAGGACGTTGCCTAGGAGACTGCCGCCAGTCACATGAAAGGCGCCGGCGGAAAACCACCTGGGGCCTCTTACTTCCTCTGTAAGTAACTTATTTTTCTGTTAATTTCTTTAGTTAACTCTTTACTACCTTTAATTTAGGCCTACTTTTTTATATTTTCAGAAAAACCCTGTGTTGTTCCTGTCTTTGGTGGTGGTTGGTTAACTACTGGTAAGATGGGCATCTTACTGTCTTTACCTGAGAT…	4861	92	995	Ref	Ref	Ref	Ref	1	2
	94	>gi|441432838|ref|NC_020106.1| STL polyomavirus strain MA138, complete genome	TGCTGCAGAGTCAACTTCTGTCTCTAAAGAGGCTGAGGCTTAGGCCCCAGGCCCCCGCATATATATGAGAAAAAAGGTAGCTGTGTGACTCACATTATTTATTGTCTATTGCATAGTTTCATCACCTCAGTGATTCTTGGCAGTTTGCCACCTGGCTGAATCAGAGTGTGGAGCAGCTGCTGCGTGACCTGGAAAGCTGTCAAACCACGGAAAAGAGCGCCAAGGCAACCAATAGACTTTGGCTCTGTGCCCCTAGGCACACCTTACTTCCGGATATTATATAGACCATAATATTTAGTCAGCTGAGAGTAGTAACTTCGGCAGCGAGCCAACAACAGCATTATGTAAGTAAATGGGACTTTTAATATCTGTATTTCTAGATTTATTAGATTTAGTAGC…	TGCTGCAGAGTCAACTTCTGTCTCTAAAGAGGCTGAGGCTTAGGCCCCAGGCCCCCGCATATATATGAGAAAAAAGGTAGCTGTGTGACTCACATTATTTATTGTCTATTGCATAGTTTCATCACCTCAGTGATTCTTGGCAGTTTGCCACCTGGCTGAATCAGAGTGTGGAGCAGCTGCTGCGTGACCTGGAAAGCTGTCAAACCACGGAAAAGAGCGCCAAGGCAACCAATAGACTTTGGCTCTGTGCCCCTAGGCACACCTTACTTCCGGATATTATATAGACCATAATATTTAGTCAGCTGAGAGTAGTAACTTCGGCAGCGAGCCAACAACAGCATTATGTAAGTAAATGGGACTTTTAATATCTGTATTTCTAGATTTATTAGATTTAGTAGC…	4776	93	999	Ref	Ref	Ref	Ref	5	6
	95	>gi|9626482|ref|NC_001442.1| Bovine polyomavirus, complete genome	TTTCCTCTTTTAGGGCGCGCCTCGGAGGCCTGTCCACTACTTCTGTAGAACAGGTTGGAGGCTTAAGCCTCCGGCCTCAGCTATATAGAAAAAAAATTACAGGGTGGCTCCGCCCAGACTCCGCCCATCTCTCCGCCCCATCTCTCCGCCCAGTCTCCGCCTAAGGGAAACCAGTCCCATCCGCAGGAGTCCCTCAGGACAAGAAACAATAGGAACAACATGGCCTTACAATGGGTGTGGCTGTGTCTTAGAAAAAGTTTAAGAAACAACAAATTAATGATGTGTAGAATATTGATTGAACTATTGAAAATATTGTTAGATGTTCTGGACAGTGGGGACTATGCTGATGGGCCCTCAGATAACCCTGGTACAGGTATTGCTAAGGAGGAGATTGTGAAA…	TTTCCTCTTTTAGGGCGCGCCTCGGAGGCCTGTCCACTACTTCTGTAGAACAGGTTGGAGGCTTAAGCCTCCGGCCTCAGCTATATAGAAAAAAAATTACAGGGTGGCTCCGCCCAGACTCCGCCCATCTCTCCGCCCCATCTCTCCGCCCAGTCTCCGCCTAAGGGAAACCAGTCCCATCCGCAGGAGTCCCTCAGGACAAGAAACAATAGGAACAACATGGCCTTACAATGGGTGTGGCTGTGTCTTAGAAAAAGTTTAAGAAACAACAAATTAATGATGTGTAGAATATTGATTGAACTATTGAAAATATTGTTAGATGTTCTGGACAGTGGGGACTATGCTGATGGGCCCTCAGATAACCCTGGTACAGGTATTGCTAAGGAGGAGATTGTGAAA…	4697	94	1024		Ref	Ref	Ref	2	3
	96	>gi|13517913|gb|AF345345.1| Simian virus 40 strain GM00637H defective variant 12, complete genome	GCCTCGGCCTCTGCATAAATAAAAAAAATTAGGGGCGGGATGGGCGGAGTTAGGGGCGGGACTATGGTTGCTGACTAATTGAGATGCATGCTTTGCATACTTCTGCCTGCTGGGGAGCCTGGGGACTTTCCACACCCTAACTGACACACATTCCACAGCTGGTTCTGCGGGACTATGGTTGCTGACTAATTGAGATGCATGCTTTGCATACTTCTGCCTGCTGGGGAGCCTGGGGACTTTCCACACCCTAACTGACACACATTCCACAGCTGGTTCTTTCCGCCTCAGAAGGTACCTAACCAAGTTCCTCTTTCAGAGGTTATTTCAGGCCATGGTGCTGCGCCGGCTGTCACGCCAGGCCTCCGTTAAGGTTCGTAGGTCATGGACTGAAAGTAAAAA…	GCCTCGGCCTCTGCATAAATAAAAAAAATTAGGGGCGGGATGGGCGGAGTTAGGGGCGGGACTATGGTTGCTGACTAATTGAGATGCATGCTTTGCATACTTCTGCCTGCTGGGGAGCCTGGGGACTTTCCACACCCTAACTGACACACATTCCACAGCTGGTTCTGCGGGACTATGGTTGCTGACTAATTGAGATGCATGCTTTGCATACTTCTGCCTGCTGGGGAGCCTGGGGACTTTCCACACCCTAACTGACACACATTCCACAGCTGGTTCTTTCCGCCTCAGAAGGTACCTAACCAAGTTCCTCTTTCAGAGGTTATTTCAGGCCATGGTGCTGCGCCGGCTGTCACGCCAGGCCTCCGTTAAGGTTCGTAGGTCATGGACTGAAAGTAAAAA…	4669	95	1025	Ref	Ref		Ref	1	1
	97	>gi|749717201|ref|NC_026244.1| Giant guitarfish polyomavirus 1 isolate UGA1, complete genome	GTCTGCAAGCCTCCGTCCTAAGTGTTGTATGGAGGCTGGGCGCGCCCGGCCTCAATATATCTAAAAAATATAGAGGCTGCATTACCTTATTAGGAAATGTTGCAGTACCGCATACCGCCATTGGCTTACTACTGCCGCATATCCTTTACCATATAAGGAAGAACCGCAGTACCTACTCTTGCCACAGGATGTCAGAAAATGCTGCAGTAAGTGCTCATTGGCTGCGGGCAGGAAACAACATCATTGGTTTAAAAATACTGCAGAGCTAGTCAGGAAGTCAGACTGCCGTGACAGCTGTAAAAGAAGGTCAGTACCGTAACTACTATAAAATGGGTGCCTATCAAAGCATAGCGCTCGTTATCTGGAATGGAATTAAGTTCTGCGTTGATGGTATTATTG…	GTCTGCAAGCCTCCGTCCTAAGTGTTGTATGGAGGCTGGGCGCGCCCGGCCTCAATATATCTAAAAAATATAGAGGCTGCATTACCTTATTAGGAAATGTTGCAGTACCGCATACCGCCATTGGCTTACTACTGCCGCATATCCTTTACCATATAAGGAAGAACCGCAGTACCTACTCTTGCCACAGGATGTCAGAAAATGCTGCAGTAAGTGCTCATTGGCTGCGGGCAGGAAACAACATCATTGGTTTAAAAATACTGCAGAGCTAGTCAGGAAGTCAGACTGCCGTGACAGCTGTAAAAGAAGGTCAGTACCGTAACTACTATAAAATGGGTGCCTATCAAAGCATAGCGCTCGTTATCTGGAATGGAATTAAGTTCTGCGTTGATGGTATTATTG…	3962	96	1027	Ref	Ref	Ref	Ref	1	2
	98	>gi|28376615|ref|NC_001505.2| Murine pneumotropic virus, complete genome	GAGATCTTGGAGAGTTCCTGTTTACATACATTGAACCGCCCCCATTGTCTTGGCTTCCTGCCATTGCCGTGTCCGGGCAATCAGCCATTGCGGTATCCGGGCAATCTGCCCGGTCTTGGCAAGGCGCCCGGGAGCACTTATGAATAACGCCCTTCCTCCTCTTAATAGCAATAAATTCTTGAGCAGCAGCCAACACAGTTTAAGCAGACTCATTTTTTTCCAAGGGTATAAGAGGCTGGAGGCCTTTGCCCCTACCTTCACTGCAGAAAGAGAGAGGCTTTTGAGAGGCTTTTCAGAGGCTTTCCGAGGCTTTAACCTTTGCCTGAAAAAAAAACAAAAATGGATCATCAGTTAACAAGAGAAGAAAGCCAAAGGCTTATGCACCTTTTAAAACTCCCT…	GAGATCTTGGAGAGTTCCTGTTTACATACATTGAACCGCCCCCATTGTCTTGGCTTCCTGCCATTGCCGTGTCCGGGCAATCAGCCATTGCGGTATCCGGGCAATCTGCCCGGTCTTGGCAAGGCGCCCGGGAGCACTTATGAATAACGCCCTTCCTCCTCTTAATAGCAATAAATTCTTGAGCAGCAGCCAACACAGTTTAAGCAGACTCATTTTTTTCCAAGGGTATAAGAGGCTGGAGGCCTTTGCCCCTACCTTCACTGCAGAAAGAGAGAGGCTTTTGAGAGGCTTTTCAGAGGCTTTCCGAGGCTTTAACCTTTGCCTGAAAAAAAAACAAAAATGGATCATCAGTTAACAAGAGAAGAAAGCCAAAGGCTTATGCACCTTTTAAAACTCCCT…	4754	97	1028			Ref	Ref	2	2
	99	>gi|219689349|gb|FJ464337.1| Merkel cell polyomavirus strain TKS, complete genome	GGGGCTCCTAGCCTCCGAGGCCTCTGGAAAAAAAAGAGAGAGGCCTCTGAGGCTTAAGAGGCTTAATTAGCAAAAAAGGCAGTATCTAAGGGCAGATCCCAAGGGCGGGAAACTGCAGTATAAAAACCACTCCTTAGTGAGGTAGCTCATTTGCTCCTCTGCTCTTTCTGCAAACTCCTTCTGCATATAGACAAGATGGATTTAGTCCTAAATAGGAAAGAAAGAGAGGCTCTCTGCAAGCTTTTAGAGATTGCTCCTAATTGTTATGGCAACATCCCTCTGATGAAAGCTGCTTTCAAAAGAAGCTGCTTAAAGCATCACCCTGATAAAGGGGGAAATCCTGTTATAATGATGGAATTGAACACCCTTTGGAGCAAATTCCAGCAAAATATCCACAAG…	AAGCCTCTGCCAACTTGAAAAAAAAAAGTCACCTAGGCTGCCAAGTTGTGGTTACATGATTGAACTTTTATTGCTGCAGGGTTTCTGGCATTGACTCATTTCCTGGAGAGGCGGAGTTTGACTGATAAACAAAACTTTTTTTCTTTCTGTTTGGGAGGGAGACGGAAGACTCTTAACTCAACTTTTTTTCAACAAAAGGGAGGCCCGGAGGCTTTTTTTTCTCTTACAAAGGGAGGAGGACATTTCTCTTACAAAGGGAGGAGGACATTAAAAGAGTAAGTATCCCTATTTATTTTTCAGGATGGGGGGCATCATCACACTGCTGGCCAATATTGGTGAAATTGCTACTGAACTAAGTGCCACCACAGGAGTAACTTTGGAAGCTATACTTACAGGAGA…	5418	4	4	Ref	Ref
	100	>gi|164664905|gb|EU375803.1| Merkel cell polyomavirus isolate MCC350, complete genome	GGGGCTCCTAGCCTCCGAGGCCTCTGGAAAAAAAAGAGAGAGGACTCTGAGGCTTAAGAGGCTTAATTAGCAAAAAAGGCAGTATCTAAGGGCAGATCCCAAGGGCGGGAAACTGCAGTATAAAAACCACTCCTTAGTGAGGTAGCTCATTTGCTCCTCTGCTGTTTCTGCAAACTCCTTCTGCATATAGACAAGATGGATTTAGTCCTAAATAGGAAAGAAAGAGAGGCTCTGTGCAAGCTTTTGGAGATTGCTCCTAATTGTTATGGCAACATCCCTCTGATGAAAGCTGCTTTCAAAAGAAGCTGCTTAAAGCATCACCCTGATAAAGGGGGAAATCCTGTTATAATGATGGAATTGAACACCCTTTGGAGCAAATTCCAGCAAAATATCCACAAG…	AAGCCTCTGCCAACTTGAAAAAAAAAAGTCACCTAGGCAGCCAAGTTGTGGTTACATGATTGAACTTTTATTGCTGCAGGGTTTCTGGCATTGACTCATTTCCTGGAGAGGCGGAGTTTGACTGATAAACAAAACTTTTTTTCTTTCTGTTTGGGAGGGAGACGGAAAACTCTTAACTTTTTTTCAACAAGGGAGGCCCGGAGGCTTTTTTTTCTCTTACAAAGGGAGGAGGACATTAAAAGAGTAAGTATCCTTATTTATTTTTCAGGATGGGGGGCATCATCACACTGCTGGCCAATATTGGTGAAATTGCTACTGAACTAAGTGCCACCACAGGAGTAACTTTGGAAGCTATTCTTACAGGAGAAGCTTTAGCAGCTTTGGAAGCAGACATCTCCA…	5387	4	16		Ref
	101	>gi|293595914|gb|HM011538.1| Merkel cell polyomavirus isolate 06b, complete genome	CTTGTCTATATGCAGAAGGAGTTTGCAGAAAGAGCAGAGGAGCAAATGAGCTACCTCACTAAGGAGTGGTTTTTATACTGCAGTTTCCCGCCCTTGGGATCTGCCCTTAGATACTGCCTTTTTTGCTAATTAAGCCTCTTAAGCCTCAGAGGCCTCTCTCTTTTTTTTCCAGAGGCCTCGGAGGCTAGGAGCCCCAAGCCTCTGCCAACTTGAAAAAAAAAAGTCACCTAGGCAGCCAAGTTGTGGTTACATGATTGAACTTTTATTGCTGCAGGGTTTCTGGCATTGACTCATTTCCTGGAGAGGCGGAGTTTGACTGATAAACAAAACTTTTTTTCTTTCTGTTTGGGAGGGAGACGGAAGACTCTTAACTCAACTTTTTTTCAACAAGGGAGGCCC…	CTTGTCTATATGCAGAAGGAGTTTGCAGAAAGAGCAGAGGAGCAAATGAGCTACCTCACTAAGGAGTGGTTTTTATACTGCAGTTTCCCGCCCTTGGGATCTGCCCTTAGATACTGCCTTTTTTGCTAATTAAGCCTCTTAAGCCTCAGAGGCCTCTCTCTTTTTTTTCCAGAGGCCTCGGAGGCTAGGAGCCCCAAGCCTCTGCCAACTTGAAAAAAAAAAGTCACCTAGGCAGCCAAGTTGTGGTTACATGATTGAACTTTTATTGCTGCAGGGTTTCTGGCATTGACTCATTTCCTGGAGAGGCGGAGTTTGACTGATAAACAAAACTTTTTTTCTTTCTGTTTGGGAGGGAGACGGAAGACTCTTAACTCAACTTTTTTTCAACAAGGGAGGCCC…	5392	4	7		Ref
	102	>gi|293595919|gb|HM011539.1| Merkel cell polyomavirus isolate 09b, complete genome	CTTGTCTATATGCAGAAGGAGTTTGCAGAAAGAGCAGAGGAGCAAATGAGCTACCTCACTAAGGAGTGGTTTTTATACTGCAGTTTCCCGCCCTTGGGATCTGCCCTTAGATACTGCCTTTTTTGCTAATTAAGCCTCTTAAGCCTCAGAGGCCTCTCTCTTTTTTTCCAGAGGCCTCGGAGGCTAGGAGCCCCAAGCCTCTGCCAACTTGAAAAAAAAAAGTCACCTAGGCAGCCAAGTTGTGGTTACATGATTGAACTTTTATTGCTGCAGGGTTTCTGGCATTGACTCATTTCCTGGAGAGGCGGAGTTTGACTGATAAACAAAACTTTTTTTCTTTCTGTTTGGGAGGGAGACGGAAGACTCTTAACTTTTTTTCAACAAGGGAGGCCCGGAGGC…	CTTGTCTATATGCAGAAGGAGTTTGCAGAAAGAGCAGAGGAGCAAATGAGCTACCTCACTAAGGAGTGGTTTTTATACTGCAGTTTCCCGCCCTTGGGATCTGCCCTTAGATACTGCCTTTTTTGCTAATTAAGCCTCTTAAGCCTCAGAGGCCTCTCTCTTTTTTTCCAGAGGCCTCGGAGGCTAGGAGCCCCAAGCCTCTGCCAACTTGAAAAAAAAAAGTCACCTAGGCAGCCAAGTTGTGGTTACATGATTGAACTTTTATTGCTGCAGGGTTTCTGGCATTGACTCATTTCCTGGAGAGGCGGAGTTTGACTGATAAACAAAACTTTTTTTCTTTCTGTTTGGGAGGGAGACGGAAGACTCTTAACTTTTTTTCAACAAGGGAGGCCCGGAGGC…	5387	4	17		Ref
	103	>gi|293595924|gb|HM011540.1| Merkel cell polyomavirus isolate 10b, complete genome	CTTGTCTATATGCAGAAGGAGTTTGCAGAAAGAGCAGAGGAGCAAATGAGTTACCTCACTAAGGAGTGGTTTTTATACTGCAGTTTCCCGCCCTTGGGATCTGCCCTTAGATACTGCCTTTTTTGCTAATTAAGCCTCTTAAGCCTCAGAGGCCTCTCTCTTTTTTTTCCAGAGGCCTCGGAGGCTAGGAGCCCCAAGCCTCTGCCAACTTGAAAAAAAAAAGTCACCTAGGCAGCCAAGTTGTGGTTACCTGATTGAACTTTTATTGCTGCAGGGTTTCTGGCATTGACTCATTTCCTGGAGAGGCGGAGTTTGACTGATAAACAAAACTTTTTTTCTTTCTGTTTGGGAGGGAGACGGAAGACTCTTAACACAACTTTTTTTCGAGGCCCGGAGGCT…	CTTGTCTATATGCAGAAGGAGTTTGCAGAAAGAGCAGAGGAGCAAATGAGTTACCTCACTAAGGAGTGGTTTTTATACTGCAGTTTCCCGCCCTTGGGATCTGCCCTTAGATACTGCCTTTTTTGCTAATTAAGCCTCTTAAGCCTCAGAGGCCTCTCTCTTTTTTTTCCAGAGGCCTCGGAGGCTAGGAGCCCCAAGCCTCTGCCAACTTGAAAAAAAAAAGTCACCTAGGCAGCCAAGTTGTGGTTACCTGATTGAACTTTTATTGCTGCAGGGTTTCTGGCATTGACTCATTTCCTGGAGAGGCGGAGTTTGACTGATAAACAAAACTTTTTTTCTTTCTGTTTGGGAGGGAGACGGAAGACTCTTAACACAACTTTTTTTCGAGGCCCGGAGGCT…	5385	4	33		Ref
	104	>gi|293595929|gb|HM011541.1| Merkel cell polyomavirus isolate 12a, complete genome	CTTGTCTATATGCAGAAGGAGTTTGCAGAAAGAGCAGAGGAGCAAATGAGCTACCTCACTAAGGAGTGGTTTTTATACTGCAGTTTCCCGCCCTTGGGATCTGCCCTTAGATACTGCCTTTTTTGCTAATTAAGCCTCTTAAGCCTCAGAGGCCTCTCTCTTTTTTTTCCAGAGGCCTCGGAGGCTAGGAGCCCCAAGCCTCTGCCAACTTGAAAAAAAAAAGTCACCTAGGCAGCCAAGTTGTGGTTACATGATTGAACTTTTATTGCTGCAGGGTTTCTGGCATTGACTCATTTCCTGGAGAGGCGGAGTTTGACTGATAAACAAAACTTTTTTTCTTTCTGTTTGGGAGGGAGACGGAAGACTCTTAACTTTTTTTCAACAAGGGAGGCCCGGAGG…	CTTGTCTATATGCAGAAGGAGTTTGCAGAAAGAGCAGAGGAGCAAATGAGCTACCTCACTAAGGAGTGGTTTTTATACTGCAGTTTCCCGCCCTTGGGATCTGCCCTTAGATACTGCCTTTTTTGCTAATTAAGCCTCTTAAGCCTCAGAGGCCTCTCTCTTTTTTTTCCAGAGGCCTCGGAGGCTAGGAGCCCCAAGCCTCTGCCAACTTGAAAAAAAAAAGTCACCTAGGCAGCCAAGTTGTGGTTACATGATTGAACTTTTATTGCTGCAGGGTTTCTGGCATTGACTCATTTCCTGGAGAGGCGGAGTTTGACTGATAAACAAAACTTTTTTTCTTTCTGTTTGGGAGGGAGACGGAAGACTCTTAACTTTTTTTCAACAAGGGAGGCCCGGAGG…	5387	4	18		Ref
	105	>gi|293595934|gb|HM011542.1| Merkel cell polyomavirus isolate 12b, complete genome	CTTGTCTATATGCAGAAGGAGTTTGCAGAAAGAGCAGAGGAGCAAATGAGCTACCTCACTAAGGAGTGGTTTTTATACTGCAGTTTCCCGCCCTTGGGATCTGCCCTTAGATACTGCCTTTTTTGCTAATTAAGCCTCTTAAGCCTCAGAGGCCTCTCTCTTTTTTTTCCAGAGGCCTCGGAGGCTAGGAGCCCCAAGCCTCTGCCAACTTGAAAAAAAAAAAGTCACCTAGGCAGCCAAGTTGTGGTTACATGATTGAACTTTTATTGCTGCAGGGTTTCTGGCATTGACTCATTTCCTGGAGAGGCGGAGTTTGACTGATAAACAAAACTTTTTTTCTTTCTGTTTGGGAGGGAGACGGAAGACTCTTAACTTTTTTTCAACAAGGGAGGCCCGGAG…	CTTGTCTATATGCAGAAGGAGTTTGCAGAAAGAGCAGAGGAGCAAATGAGCTACCTCACTAAGGAGTGGTTTTTATACTGCAGTTTCCCGCCCTTGGGATCTGCCCTTAGATACTGCCTTTTTTGCTAATTAAGCCTCTTAAGCCTCAGAGGCCTCTCTCTTTTTTTTCCAGAGGCCTCGGAGGCTAGGAGCCCCAAGCCTCTGCCAACTTGAAAAAAAAAAAGTCACCTAGGCAGCCAAGTTGTGGTTACATGATTGAACTTTTATTGCTGCAGGGTTTCTGGCATTGACTCATTTCCTGGAGAGGCGGAGTTTGACTGATAAACAAAACTTTTTTTCTTTCTGTTTGGGAGGGAGACGGAAGACTCTTAACTTTTTTTCAACAAGGGAGGCCCGGAG…	5388	4	14		Ref
	106	>gi|293595944|gb|HM011544.1| Merkel cell polyomavirus isolate 14a, complete genome	CTTGTCTATATGCAGAAGGAGTTTGCAGAAAGAGCAGAGGAGCAAATGAGCTACCTCACTAAGGAGTGGTTTTTATACTGCAGTTTCCCGCCCTTGGGATCTGCCCTTAGATACTGCCTTTTTTGCTAATTAAGCCTCTTAAGCCTCAGAGGCCTCTCTCTTTTTTTTCCAGAGGCCTCGGAGGCTAGGAGCCCCAAGCCTCTGCCAACTTGAAAAAAAAAAGTCACCTAGGCAGCCAAGTTGTGGTTACATGATTGAACTTTTATTGCTGCAGGGTTTCTGGCATTGACTCATTTCCTGGAGAGGCGGAGTTTGACTGATAAACAAAACTTTTTTTCTTTCTGTTTGGGAGGGAGACGGAAGACTCTTAACTCAACTTTTTTTCAACAAGGGAGGCCC…	CTTGTCTATATGCAGAAGGAGTTTGCAGAAAGAGCAGAGGAGCAAATGAGCTACCTCACTAAGGAGTGGTTTTTATACTGCAGTTTCCCGCCCTTGGGATCTGCCCTTAGATACTGCCTTTTTTGCTAATTAAGCCTCTTAAGCCTCAGAGGCCTCTCTCTTTTTTTTCCAGAGGCCTCGGAGGCTAGGAGCCCCAAGCCTCTGCCAACTTGAAAAAAAAAAGTCACCTAGGCAGCCAAGTTGTGGTTACATGATTGAACTTTTATTGCTGCAGGGTTTCTGGCATTGACTCATTTCCTGGAGAGGCGGAGTTTGACTGATAAACAAAACTTTTTTTCTTTCTGTTTGGGAGGGAGACGGAAGACTCTTAACTCAACTTTTTTTCAACAAGGGAGGCCC…	5392	4	8		Ref
	107	>gi|293595954|gb|HM011546.1| Merkel cell polyomavirus isolate 15a, complete genome	CTTGTCTATATGCAGAAGGAGTTTGCAGAAAGAGCAGAGGAGCAAATGAGCTACCTCACTAAGGAGTGGTTTTTATACTGCAGTTTCCCGCCCTTGGGATCTGCACTGCCTTTTTTGCTAATTAAGCCTCTTAAGCCTCAGAGGCCTCTCTCTTTTTTTTCCAGAGGCCTCGGAGGCTAGGAGCCCCAAGCCTCTGCCAACTTGAAAAAAAAAAGTCACCTAGGCAGCCAAGTTGTGGTTACATGATTGAACTTTTATTGCTGCAGGGTTTCTGGCATTGACTCATTTCCTGGAGAGGCGGAGTTTGACTGATAAACAAAACTTTTTTTCTTTCTGTTTGGGAGGGAGACGGAAGACTCTTAACTTTTTTTCAACAAGGGAGGCCCGGAGGCTTTTTTT…	CTTGTCTATATGCAGAAGGAGTTTGCAGAAAGAGCAGAGGAGCAAATGAGCTACCTCACTAAGGAGTGGTTTTTATACTGCAGTTTCCCGCCCTTGGGATCTGCACTGCCTTTTTTGCTAATTAAGCCTCTTAAGCCTCAGAGGCCTCTCTCTTTTTTTTCCAGAGGCCTCGGAGGCTAGGAGCCCCAAGCCTCTGCCAACTTGAAAAAAAAAAGTCACCTAGGCAGCCAAGTTGTGGTTACATGATTGAACTTTTATTGCTGCAGGGTTTCTGGCATTGACTCATTTCCTGGAGAGGCGGAGTTTGACTGATAAACAAAACTTTTTTTCTTTCTGTTTGGGAGGGAGACGGAAGACTCTTAACTTTTTTTCAACAAGGGAGGCCCGGAGGCTTTTTTT…	5379	4	38		Ref
	108	>gi|293595964|gb|HM011548.1| Merkel cell polyomavirus isolate 16b, complete genome	CTTGTCTATATGCAGAAGGAGTTTGCAGAAAGAGCAGAGGAGCAAATGAGCTACCTCACTAAGGAGTGGTTTTTATACTGCAGTTTCCCGCCCTTGGGATCTGCCCTTAGATACTGCCTTTTTTGCTAATTAAGCCTCTTAAGCCTCAGAGGCCTCTCTCTTTTTTTTCCAGAGGCCTCGGAGGCTAGGAGCCCCAAGCCTCTGCCAACTTGAAAAAAAAAAGTCACCTAGGCTGCCAAGTTGTGGTTACATGATTGAACTTTTATTGCTGCAGGGTTTCTGGCATTGACTCATTTCCTGGAGAGGCGGAGTTTGACTGATAAACAAAACTTTTTTTCTTTCTGTTTGGGAGGGAGACGGAAGACTCTTAACTCAACTTTTTTTCAACAAAAGGGAGGC…	CTTGTCTATATGCAGAAGGAGTTTGCAGAAAGAGCAGAGGAGCAAATGAGCTACCTCACTAAGGAGTGGTTTTTATACTGCAGTTTCCCGCCCTTGGGATCTGCCCTTAGATACTGCCTTTTTTGCTAATTAAGCCTCTTAAGCCTCAGAGGCCTCTCTCTTTTTTTTCCAGAGGCCTCGGAGGCTAGGAGCCCCAAGCCTCTGCCAACTTGAAAAAAAAAAGTCACCTAGGCTGCCAAGTTGTGGTTACATGATTGAACTTTTATTGCTGCAGGGTTTCTGGCATTGACTCATTTCCTGGAGAGGCGGAGTTTGACTGATAAACAAAACTTTTTTTCTTTCTGTTTGGGAGGGAGACGGAAGACTCTTAACTCAACTTTTTTTCAACAAAAGGGAGGC…	5417	4	6		Ref
	109	>gi|293595969|gb|HM011549.1| Merkel cell polyomavirus isolate 17b, complete genome	CTTGTCTATATGCAGAAGGAGTTTGCAGAAAGAGCAGAGGAGCAAATGAGCTACCTCACTAAGGAGTGGTTTTTATACTGCAGTTTCCCGCCCTTGGGATCTGCCCTTAGATACTGCCTTTTTTGCTAATTAAGCCTCTTAAGCCTCAGAGGCCTCTCTCTTTTTTTTCCAGAGGCCTCGGAGGCTAGGAGCCCCAAGCCTCTGCCAACTTGAAAAAAAAAAGTCACCTAGGCAGCCAAGTTGTGGTTACATGATTGAACTTTTATTGCTGCAGGGTTTCTGGCATTGACTCATTTCCTGGAGAGGCGGAGTTTGACTGATAAACAAAACTTTTTTTCTTTCTGTTTGGGAGGGAGACGGAAGACTCTTAACTTTTTTTCAACAAGGGAGGCCCGGAGG…	CTTGTCTATATGCAGAAGGAGTTTGCAGAAAGAGCAGAGGAGCAAATGAGCTACCTCACTAAGGAGTGGTTTTTATACTGCAGTTTCCCGCCCTTGGGATCTGCCCTTAGATACTGCCTTTTTTGCTAATTAAGCCTCTTAAGCCTCAGAGGCCTCTCTCTTTTTTTTCCAGAGGCCTCGGAGGCTAGGAGCCCCAAGCCTCTGCCAACTTGAAAAAAAAAAGTCACCTAGGCAGCCAAGTTGTGGTTACATGATTGAACTTTTATTGCTGCAGGGTTTCTGGCATTGACTCATTTCCTGGAGAGGCGGAGTTTGACTGATAAACAAAACTTTTTTTCTTTCTGTTTGGGAGGGAGACGGAAGACTCTTAACTTTTTTTCAACAAGGGAGGCCCGGAGG…	5387	4	19		Ref
	110	>gi|293595984|gb|HM011552.1| Merkel cell polyomavirus isolate 25b, complete genome	CTTGTCTATATGTAGAAGGAGTTTGCAGAAAGAGCAGAGGAGCAAATGAGCTACCTCACTAAGGAGTGGTTTTTATACTGCAGTTTCCCGCCCTTGGGATCTGCCCTTAGATACTGCCTTTTTTGCTAATTAAGCCTCTTAAGCCTCAGAGGCCTCTCTCTTTTTTTTCCAGAGGCCTCGGAGGCTAGGAGCCCCAAGCCTCTGCCAACTTGAAAAAAAAAAGTCACCTAGGCAGCCAAGTTGTGGTTACATGATTGAACTTTTATTGCTGCAGGGTTTCTGGCATTGACTCATTTCCTGGAGAGGCGGAGTTTGACTGATAAACAAAACTTTTTTTCTTTCTGTTTGGGAGGGAGACGGAAGACTCTTAACAACTTTTTTTCAACAAGGGAGGCCCGG…	CTTGTCTATATGTAGAAGGAGTTTGCAGAAAGAGCAGAGGAGCAAATGAGCTACCTCACTAAGGAGTGGTTTTTATACTGCAGTTTCCCGCCCTTGGGATCTGCCCTTAGATACTGCCTTTTTTGCTAATTAAGCCTCTTAAGCCTCAGAGGCCTCTCTCTTTTTTTTCCAGAGGCCTCGGAGGCTAGGAGCCCCAAGCCTCTGCCAACTTGAAAAAAAAAAGTCACCTAGGCAGCCAAGTTGTGGTTACATGATTGAACTTTTATTGCTGCAGGGTTTCTGGCATTGACTCATTTCCTGGAGAGGCGGAGTTTGACTGATAAACAAAACTTTTTTTCTTTCTGTTTGGGAGGGAGACGGAAGACTCTTAACAACTTTTTTTCAACAAGGGAGGCCCGG…	5390	4	12		Ref
	111	>gi|293595989|gb|HM011553.1| Merkel cell polyomavirus isolate 26b, complete genome	CTTGTCTATATGCAGAAGGAGTTTGCAGAAAGAGCAGAGGAGCAAATGAGCTACCTCACTAAGGAGTGGTTTTTATACTGCAGTTTCCCGCCCTTGGGATCTGCCCTTAGATACTGCCTTTTTTGCTAATTAAGCCTCTTAAGCCTCAGAGGCCTCTCTCTTTTTTTTCCAGAGGCCTCGGAGGCTAGGAGCCCCAAGCCTCTGCCAACTTGAAAAAAAAAAGTCACCTAGGCAGCCAAGTTGTGGTTACATGATTGAACTTTTATTGCTGTAGGGTTTCTGGCATTGACTCATTTCCTGGAGAGGCGGAGTTTGACTGATAAACAAAACTTTTTTTCTTTCTGTTTGGGAGGGAGACGGAAGACTCTTAACTTTTTTTCAACAAGGGAGGCCGGAGGC…	CTTGTCTATATGCAGAAGGAGTTTGCAGAAAGAGCAGAGGAGCAAATGAGCTACCTCACTAAGGAGTGGTTTTTATACTGCAGTTTCCCGCCCTTGGGATCTGCCCTTAGATACTGCCTTTTTTGCTAATTAAGCCTCTTAAGCCTCAGAGGCCTCTCTCTTTTTTTTCCAGAGGCCTCGGAGGCTAGGAGCCCCAAGCCTCTGCCAACTTGAAAAAAAAAAGTCACCTAGGCAGCCAAGTTGTGGTTACATGATTGAACTTTTATTGCTGTAGGGTTTCTGGCATTGACTCATTTCCTGGAGAGGCGGAGTTTGACTGATAAACAAAACTTTTTTTCTTTCTGTTTGGGAGGGAGACGGAAGACTCTTAACTTTTTTTCAACAAGGGAGGCCGGAGGC…	5386	4	30		Ref
	112	>gi|293595994|gb|HM011554.1| Merkel cell polyomavirus isolate 30b, complete genome	CTTGTCTATATGCAGAAGGAGTTTGCAGAAAGAGCAGAGGAGCAAATGAGCTACCTCACTAAGGAGTGGTTTTTATACTGCAGTTTCCCGCCCTTGGGATCTGCCCTTAGATACTGCCTTTTTTGCTAATTAAGCCTCTTAAGCCTCAGAGGCCTCTCTCTTTTTTTTCCAGAGGCCTCGGAGGCTAGGAGCCCCAAGCCTCTGCCAACTTGAAAAAAAAAAGTCACCTAGGCAGCCAAGTTGTGGTTACATGATTGAACTTTTATTGCTGCAGGGTTTCTGGCATTGACTCATTTCCTGGAGAGGCGGAGTTTGACTGATAAACAAAACTTTTTTTCTTTCTGTTTGGGAGGGAGACGGAAGACTCTTAACTTTTTTTCAACAAGGGAGGCCCGGAGG…	CTTGTCTATATGCAGAAGGAGTTTGCAGAAAGAGCAGAGGAGCAAATGAGCTACCTCACTAAGGAGTGGTTTTTATACTGCAGTTTCCCGCCCTTGGGATCTGCCCTTAGATACTGCCTTTTTTGCTAATTAAGCCTCTTAAGCCTCAGAGGCCTCTCTCTTTTTTTTCCAGAGGCCTCGGAGGCTAGGAGCCCCAAGCCTCTGCCAACTTGAAAAAAAAAAGTCACCTAGGCAGCCAAGTTGTGGTTACATGATTGAACTTTTATTGCTGCAGGGTTTCTGGCATTGACTCATTTCCTGGAGAGGCGGAGTTTGACTGATAAACAAAACTTTTTTTCTTTCTGTTTGGGAGGGAGACGGAAGACTCTTAACTTTTTTTCAACAAGGGAGGCCCGGAGG…	5387	4	20		Ref
	113	>gi|307941343|gb|HM355825.1| Merkel cell polyomavirus isolate MCVw156, complete genome	GGGGCTCCTAGCCTCCGAGGCCTCTGGAAAAAAAAGAGAGAGGCCTCTGAGGCTTAAGAGGCTTAATTAGCAAAAAAGGCAGTATCTAAGGGCAGATCCCAAGGGCGGGAAACTGCAGTATAAAAACCACTCCTTAGTGAGGTAGCTCATTTGCTCCTCTGCTGTTTCTGCAAACTCCTTCTGCATATAGACAAGATGGATTTAGTCCTAAATAGGAAAGAAAGAGAGGCTCTCTGCAAGCTTTTAGAGATTGCTCCTAATTGTTATGGCAACATCCCTCTGATGAAAGCTGCTTTCAAAAGAAGCTGCTTAAAGCATCACCCTGATAAAGGGGGAAATCCTGTTATAATGATGGAATTGAACACCCTTTGGAGCAAATTCCAGCAAAATATCCACAAG…	AAGCCTCTGCCAACTTGAAAAAAAAAGTCACCTAGGCAGCCAAGTTGTGGTTACATGATTGAACTTTTATTGCTGCAGGGTTTCTGGCATTGACTCATTTCCTGGAGAGGCGGAGTTTGACTGATAAACAAAACTTTTTTTCTTTCTGTTTGGGAGGGAGACGGAAGACTCTTAACTTTTTTTCAACAAGGGAGGCCCGGAGGCTTTTTTTTCTCTTACAAAGGGAGGAGGACATTAAAAGAGTAAGTATCCTTATTTATTTTTCAGGATGGGGGGCATCATCACACTGCTGGCCAATATTGGTGAAATTGCTACTGAACTAAGTGCCACCACAGGAGTAACTTTGGAAGCTATTCTTACAGGAGAAGCTTTAGCAGCTTTGGAAGCAGAGATCTCCAG…	5386	4	31		Ref
	114	>gi|343183490|gb|JF812999.1| Merkel cell polyomavirus isolate 344, complete genome	GGGGCTCCTAGCCTCCGAGGCCTCTGGAAAAAAAAGAGAGAGGCCTCTGAGGCTTAAGAGGCTTAATTAGCAAAAAAGGCAGTATCTAAGGGCAGATCCCAAGGGCGGGAAACTGCAGTATAAAAACCACTCCTTAGTGAGGTAGCTCATTTGCTCCTCTGCTCTTTCTGCAAACTCCTTCTGCATATAGACAAGATGGATTTAGTCCTAAATAGGAAAGAAAGAGAGGCTCTCTGCAAGCTTTTAGAGATTGCTCCTAATTGTTATGGCAACATCCCTCTGATGAAAGCTGCTTTCAAAAGAAGCTGCTTAAAGCATCACCCTGATAAAGGGGGAAATCCTGTTATAATGATGGAATTGAACACCCTTTGGAGCAAATTCCAGCAAAATATCCACAAG…	AAGCCTCTGCCAACTTGAAAAAAAAAAGTCACCTAGGCAGCCAAGTTGTGGTTACATGATTGAACTTTTATTGCTGCAGGGTTTCTGGCATTGACTCATTTCCTGGAGAGGCGGAGTTTGACTGATAAACAAAACTTTTTTTCTTTCTGTTTGGGAGGGAGACGGAAGACTCTTAACAACTTTTTTTCAACAAGGGAGGCCCGGAGGCTTTTTTTTCTCTTACAAAGGGAGGAGGACATTAAAAGAGTAAGTATCCTTATTTATTTTTCAGGATGGGGGGCATCATCACACTGCTGGCCAATATTGGTGAAATTGCTACTGAACTAAGTGCCACCACAGGAGTAACTTTGGAAGCTATACTTACAGGAGAAGCTTTAGCAGCTTTGGAAGCAGAGATCT…	5390	4	13		Ref
	115	>gi|343183495|gb|JF813000.1| Merkel cell polyomavirus isolate 349, complete genome	GGGGCTCCTAGCCTCCGAGGCCTCTGGAAAAAAAAGAGAGAGGCCTCTGAGGCTTAAGAGGCTTAATTAGCAAAAAAGGCAGTATCTAAGGGCAGATCCCAAGGGCGGGAAACTGCAGTATAAAAACCACTCCTTAGTGAGGTAGCTCATTTGCTCCTCTGCTCTTTCTGCAAACTCCTTCTGCATATAGACAAGATGGATTTAGTCCTAAATAGGAAAGAAAGAGAGGCTCTCTGCAAGCTTTTAGAGATTGCTCCTAATTGTTATGGCAACATCCCTCTGATGAAAGCTGCTTTCAAAAGAAGCTGCTTAAAGCATCACCCTGATAAAGGGGGAAATCCTGTTATAATGATGGAATTGAACACCCTTTGGAGCAAATTCCAGCAAAATATCCACAAG…	AAGCCTCTGCCAACTTGAAAAAAAAAAGTCACCTAGGCAGCCAAGTTGTGGTTACATGATTGAACTTTTATTGCTGCAGGGTTTCTGGCATTGACTCATTTCCTGGAGAGGCGGAGTTTGACTGATAAACAAAACTTTTTTTCTTTCTGTTTGGGAGGGAGACGGAAGACTCTTAACTTTTTTTCAACAAGGGAGGCCCGGAGGCTTTTTTTTCTCTTACAAAGGGAGGAGGACATTAAAAGAGTAAGTATCCTTATTTATTTTTCAGGATGGGGGGCATCATCACACTGCTGGCCAATATTGGTGAAATTGCTACTGAACTAAGTGCCACCACAGGAGTAACTTTGGAAGCTATTCTTACAGGAAAAGCTTTAGCAGCTTTGGAAGCAAAAATCTCCA…	5387	4	21		Ref
	116	>gi|343183505|gb|JF813002.1| Merkel cell polyomavirus isolate 85, complete genome	GGGGCTCCTAGCCTCCGAGGCCTCTGGAAAAAAAAGAGAGAGGCCTCTGAGGCTTAAGAGGCTTAATTAGCAAAAAAGGCAGTATCTAAGGGCAGATCCCAAGGGCGGGAAACTGCAGTATAAAAACCACTCCTTAGTGAGGTAGCTCATTTGCTCCTCTGCTCTTTCTGCAAACTCCTTCTGCATATAGACAAGATGGATTTAGTCCTAAATAGGAAAGAAAGAGAGGCTCTCTGCAAGCTTTTAGAGATTTCTCCTAATTGTTATGGCAACATCCCTCTGATGAAAGCTGCTTTCAAAAGAAGCTGCTTAAAGCATCACCCTGATAAAGGGGGAAATCCTGTTATAATGATGGAATTGAACACCCTTTGGAGCAAATTCCAGCAAAATATCCACAAG…	AAGCCTCTGCCAACTTGAAAAAAAAAAGTCACCTAGGCAGCCAAGTTGTGGTTACATGATTGAACTTTTATTGCTGCAGGGTTTCTGGCATTGACTCATTTCCTGGAGAGGCGGAGTTTGACTGATAAACAAAACTTTTTTTCTTTCTGTTTGGGAGGGAGACGGAAGACTCTTAAGTTTTTTTCAACAAGGGAGGCCCGGAGGCTTTTTTTTCTCTTACAAAGGGAGGAGGACATTAAAAGAGTAAGTATCCTTATTTATTTTTCAGGACGGGGGGCATCATCACACTGCTGGCCAATATTGGTGAAATTGCTACTGAACTAAGTGCCACCACAGGAGTAACTTTGGAAGCTATTCTTACAGGAGAAGCTTTAGCAGCTTTGGAAGCAGAGATCTCCA…	5387	4	22		Ref
	117	>gi|343183509|gb|JF813003.1| Merkel cell polyomavirus isolate HF, complete genome	GGGGCTCCTAGCCTCCGAGGCCTCTGGAAAAAAAAGAGAGAGGCCTCTGAGGCTTAAGAGGCTTAATTAGCAAAAAAGGCAGTATCTAAGGGCAGATCCCAAGGGCGGGAAACTGCAGTATAAAAACCACTCCTTAGTGAGGTAGCTCATTTGCTCCTCTGCTCTTTCTGCAAACTCCTTCTGCATATAGACAAGATGGATTTAGTCCTAAATAGGAAAGAAAGAGAGGCTCTCTGCAAGCTTTTAGAGATTGCTCCTAATTGTTATGGCAACATCCCTCTGATGAAAGCTGCTTTCAAAAGAAGCTGCTTAAAGCATCACCCTGATAAAGGGGGAAATCCTGTTATAATGATGGAATTGAACACCCTTTGGAGCAAATTCCAGCAAAATATCCACAAG…	AAGCCTCTGCCAACTTGAAAAAAAAAAGTCACCTAGGCAGCCAAGTTGTGGTTACATGATTGAACTTTTATTGCTGCAGGGTTTCTGGCATTGACTCATTTCCTGGAGAGGCGGAGTTTGACTGATAAACAAAACTTTTTTTCTTTCTGTTTGGGAGGGAGACGGAAGACTCTTAACTTTTTTTCAACAAGGGAGGCCCGGAGGCTTTTTTTTCTCTTACAAAGGGAGGAGGACATTAAAAGAGTAAGTATCCTTATTTATTTTTCAGGATGGGGGGCATCATCACACTGCTGGCCAATATTGGTGAAATTGCTACTGAACTAAGTGCCACCACAGGAGTAACTTTGGAAGCTATTCTTACAGGAGAAGCTTTAGCAGCTTTGGAAGCAGAGATCTCCA…	5387	4	23		Ref
	118	>gi|378744341|gb|JN383838.1| Merkel cell polyomavirus isolate FraMerk2, complete genome	GGGGCTCCTAGCCTCCGAGGCCTCTGGAAAAAAAAGAGAGAGGCCTCTGAGGCTTAAGAGGCTTAATTAGCAAAAAAGGCAGTATCTAAGGGCAGATCCCAAGGGCGGGAAACTGCAGTATAAAAACCACTCCTTAGTGAGGTAGCTCATTTGCTCCTCTGCTCTTTCTGCAAACTCCTTCTGCATATAGACAAGATGGATTTAGTCCTAAATAGGAAAGAAAGAGAGGCTCTCTGCAAGCTTTTAGAGATTTCTCCTAATTGTTATGGCAACATCCCTCTGATGAAAGCTGCTTTCAAAAGAAGCTGCTTAAAGCATCACCCTGATAAAGGGGGAAATCCTGTTATAATGATGGAATTGAACACCCTTTGGAGCAAATTCCAGCAAAATATCCACAAG…	AAGCCTCTGCCAACTTGAAAAAAAAAAGTCACCTAGGCAGCCAAGTTGTGGTTACATGATTGAACTTTTATTGCTGCAGGGTTTCTGGCATTGACTCATTTCCTGAGAGGCGGAGTTTGACTGATAAACAAAACTTTTTTTCTTTCTGTTTGGGAGGGAGACGGAAGACTCTTAACTTTTTTTCAACAAGGGAGGCCCGGAGGCTTTTTTTTCTCTTACAAAGGGAGGAGGACATTAAAAGAGTAAGTATCCTTATTTATTTTTCAGGATGGGGGGCATCATCACACTGCTGGCCAATATTGGTGAAATTGCTACTGAACTAAGTGCCACCACAGGAGTAACTTTGGAAGCTATTCTTACAGGAGAAGCTTTAGCAGCTTTGGAAGCAGAGATCTCCAG…	5379	4	39		Ref
	119	>gi|378744347|gb|JN383839.1| Merkel cell polyomavirus isolate FraMerk20, complete genome	GGGGCTCCTAGCCTCCGAGGCCTCTGGAAAAAAAAGAGAGAGGCCTCTGAGGCTTAAGAGGCTTAATTAGCAAAAAAGGCAGTATCTAAGGGCAGATCCCAAGGGCGGGAAACTGCAGTATAAAAACCACTCCTTAGTGAGGTAGCTCATTTGCTCCTCTGCTCTTTCTGCAAACTCCTTCTGCATATAGACAAGATGGATTTAGTCCTAAATAGGAAAGAAAGAGAGGCTCTCTGCAAGCTTTTAGAGATTGCTCCTAATTGTTATGGCAACATCCCTCTGATGAAAGCTGCTTTCAAAAGAAGCTGCTTAAAGCATCACCCTGATAAAGGGGGAAATCCTGTTATAATGATGGAATTGAACACCCTTTGGAGCAAATTCCAGCAAAATATCCACAAG…	AAGCCTCTGCCAACTTGAAAAAAAAAAAGTCACCTAGGCAGCCAAGTTGTGGTTACATGATTGAACTTTTATTGCTGCAGGGTTTCTGGCATTGACTCATTTCCTGAAGGGCGAAGTTTGACTGATAAACAAAACTTTTTTTCTTTCTGTTTGGGAGGGAGACGGAAAACTCTTAACTTTTTTTCAACAAGGGAGGCCCGGAGGCTTTTTTTTCTCTTACAAAGGGAGGAGGACATTAAAAGAGTAAGTATCCTTATTTATTTTTCAGGATGGGGGGCATCATCACACTGCTGGCCAATATTGGTGAAATTGCTACTGAACTAAGTGCCACCACAGGAGTAACTTTGGAAGCTATTCTTACAGGAGAAGCTTTAGCAGCTTTGGAAGCAGACATCTCCA…	5387	4	24		Ref
	120	>gi|378744353|gb|JN383840.1| Merkel cell polyomavirus isolate FraMerk22, complete genome	GGGGCTCTTAGCCTCCGAGACCTCTAGAAAAAAAAGAGAGAGGCCTCTGAGGATTAAGAGGCTTAATTAGCAAAAAAGGCAGTATCTAAGGGCAGATCCCAAGGGCGGGAAACTGCAGTATAAAAACCACTCCTTAGTGAGGTAGCTCATTTGCTCCTCTGCTCTTTCTGCAAACTCCTTCTGCATATAGACAAGATGGATTTAGTCCTAAATAGGAAAGAAAGAGAGGCTCTCTGCAAGCTTTTAGAGATTGCTCCTAATTGTTATGGCAACATCCCTCTGATGAAAGCTGCTTTCAAAAGAAGCTGCTTAAAGCATCACCCTGATAAAGGGGGAAATCCTGTTATAATGATGGAATTGAACACCCTTTGGAGCAAATTCCAGCAAAATATCCACAAG…	AAGCCTCTGCCAACTTGAAAAAAAAAAGTCACCTAGGCAGCCAAGTTGTGGTTACATGATTGAACTTTTATTGCTGCAGGGTTTCTGGCATTGACTCATTTCCTGGAGAGGCGGAGTTTGACTGATAAACAAAACTTTTTTTCTTTCTGTTTGGGAGGGAGACGGAAAACTCTTAACTTTTTTTCAACAAGGGAGGCCCGGAGGCTTTTTTTTCTCTTACAAAGGGAGGAGGACATTAAAAGAGTAAGTATCCTTATTTATTTTTCAGGATGGGGGGCATCATCACACTGCTGGCCAATATTGGTGAAATTGCTACTGAACTAAGTGCCACCACAGGAGTAACTTTGGAAGCTATTCTTACAGGAGAAGCTTTAGCAGCTTTGGAAGCAGAGATCTCCA…	5387	4	25		Ref
	121	>gi|378744359|gb|JN383841.1| Merkel cell polyomavirus isolate FraMerk24, complete genome	GGGGCTCCTAGCCTCCGAGGCCTCTGGAAAAAAAAGAGAGAGGCCTCTGAGGCTTAAGAGGCTTAATTAGCAAAAAAGGCAGTATCTAAGGGCAGATCCTAAGGGCGGGAAACTGCAGTATAAAAACCACTCCTTAGTGAGGTAGCTCATTTGCTCCTCTGCTCTTTCTGCAAACTCCTTCTGCATATAGACAAGATGGATTTAGTCCTAAATAGGAAAGAAAGAGAGGCTCTCTGCAAGCTTTTAGAGATTGCTCCTAATTGTTATGGCAACATCCCTCTGATGAAAGCTGCTTTCAAAAGAAGCTGCTTAAAGCATCACCCTGATAAAGGGGGAAATCCTGTTATAATGATGGAATTGAACACCCTTTGGAGCAAATTCCAGCAAAATATCCACAAG…	AAGCCTCTGCCAACTTGAAAAAAAAAAGTCACCTAGGCAGCCAAGTTGTGGTTACATGATTGAACTTTTATTGCTGCAGGGTTTCTGGCATTGACTCATTTCCTTGAGAGGCGGAGTTTGACTGATAAACAAAACTTTTTTTCTTTCTGTTTGGGAGGGAGACGGAAGACTCTTAACTTTTTTTCAACAAGGGAGGCCCGGAGGCTTTTTTTTCTCTTACAAAGGGAGGAGGACATTAAAAGAGTAAGTATCCTTATTTATTTTTCAGGATGGGGGGCATCATCACACTGCTGGCCAATATTGGTGAAATTGCTACTGAACTAAGTGCCACCACAGGAGTAACTTTGGAAGCTATTCTTACAGGAGAAGCTTTAGCAGCTTTGGAAGCAGAGATCTCCA…	5387	4	26		Ref
	122	>gi|392843578|gb|JQ479315.1| Merkel cell polyomavirus isolate 915 F 06 001 PJ2, complete genome	GGGGCTCCTAGCCTCCGAGGCCTCTGGAAAAAAAAGAGAGAGGCCTCTGAGGCTTAAGAGGCTTAATTAGCAAAAAAGGCAGTATCTAAGGGCAGATCCCAAGGGCGGGAAACTGCAGTATAAAAACCACTCCTTAGTGAGGTAGCTCATTTGCTCCTCTGCTCTTTCTGCAAACTCCTTCTGCATATAGACAAGATGGATTTAGTCCTAAATAGGAAAGAAAGAGAGGCTCTCTGCAAGCTTTTAGAGATTGCTCCTAATTGTTATGGCAACATCCCTCTGATGAAAGCTGCTTTCAAAAGAAGCTGCTTAAAGCATCACCCTGATAAAGGGGGAAATCCTGTTATAATGATGGAATTGAACACCCTTTGGAGCAAATTCCAGCAAAATATCCACAAG…	AAGCCTCTGCCAACTTGAAAAAAAAAAGTCACCTAGGCAGCCAAGTTGTGGTTACATGATTGAACTTTTATTGCTGCAGGGTTTCTGGCATTGACTCATTTCCTGGAGAGGCGGAGTTTGACTGATAAACAAAACTTTTTTTCTTTCTGTTTGGGAGGGAGACGGAAGACTCTTAACTTTTTTTCAACAAGGGAGGCCCGGAGGCTTTTTTTTCTCTTACAAAGGGAGGAGGACATTAAAAGAGTAAGTATCCTTATTTATTTTTCAGGATGGGGGGCATCATCACACTGCTGGCCAATATTGGTGAAATTGCTACTGAACTAAGTGCCACCACAGGAGTAACTTTGGAAGCTATTCTTACAGGAGAAGCTTTAGCAGCTTTGGAAGCAGAGATCTCCA…	5387	4	27		Ref
	123	>gi|392843584|gb|JQ479316.1| Merkel cell polyomavirus isolate 915F 06 002 KN4, complete genome	GGGGCTCCTAGCCTCCGAGGCCTCTGGAAAAAAAAGAGAGAGGCCTCTGAGGCTTAAGAGGCTTAATTAGCAAAAAAGGCAGTATCTAAGGGCAGATCCCAAGGGCGGGAAACTGCAGTATAAAAACCACTCCTTAGTGAGGTAGCTCATTTGCTCCTCTGCTCTTTCTGCAAACTCCTTCTGCATATAGACAAGATGGATTTAGTCCTAAATAGGAAAGAAAGAGAGGCTCTCTGCAAGCTTTTAGAGATTTCTCCTAATTGTTATGGCAACATCCCTCTGATGAAAGCTGCTTTCAAAAGAAGCTGCTTAAAGCATCACCCTGATAAAGGGGGAAATCCTGTTATAATGATGGAATTGAACACCCTTTGGAGCAAATTCCAGCAAAATATCCACAAG…	AAGCCTCTGCCAACTTGAAAAAAAAAAGTCACCTAGGCAGCCAAGTTGTGGTTACATGATTGAACTTTTATTGCTGCAGGGTTTCTGGCATTGACTCATTTCCTGGAGAGGCGGAGTTTGACTGATAAACAAAACTTTTTTTCTTTCTGTTTGGGAGGGAGACGGAAGACTCTTAACTCAACTTTTTTTCAACAAGGGAGGCCCGGAGGCTTTTTTTTCTCTTACAAAGGGAGGAGGACATTAAAAGAGTAAGTATCCTTATTTATTTTTCAGGATGGGGGGCATCATCACACTGCTGGCCAATATTGGTGAAATTGCTACTGAACTAAGTGCCACCACAGGAGTAACTTTGGAAGCTATTCTTACAGGAGAAGCTTTAGCAGCTTTGGAAGCAGAGAT…	5392	4	9		Ref
	124	>gi|392843590|gb|JQ479317.1| Merkel cell polyomavirus isolate 915F 06 004 BG1, complete genome	GGGGCTCCTAGCCTCCGAGGCCTCTGGAAAAAAAAGAGAGAGGCCTCTGAGGCTTAAGAGGCTTAATTAGCAAAAAAGGCAGTATCTAAGGGCAGATCCCAAGGGCGGGAAACTGCAGTATAAAAACCACTCCTTAGTGAGGTAGCTCATTTGCTCCTCTGCTCTTTCTGCAAACTCCTTCTGCATATACACAAGATGGATTTAGTCCTAAATAGGAAAGAAAGAGAGGCTCTCTGCAAGCTTTTAGAGATTTCTCCTAATTGTTATGGCAACATCCCTCTGATGAAAGCTGCTTTCAAAAGAAGCTGCTTAAAGCATCACCCTGATAAAGGGGGAAATCCTGTTATAATGATGGAATTGAACACCCTTTGGAGCAAATTCCAGCAAAATATCCACAAG…	AAGCCTCTGCCAACTTGAAAAAAAAAAGTCACCTAGGCAGCCAAGTTGTGGTTACATGATTGAACTTTTATTGCTGCAGGGTTTCTGGCATTGACTCATTTCCTGGAGAGGCGGAGTTTGACTGATAAACAAAACTTTTTTTCTTTCTGTTTGGGAGGGAGACGGAAGACTCTTAACTTTTTTTCAACAAGGGAGGCCCGGAGGCTTTTTTTTCTCTTACAAAGGGAGGAGGACATTAAAAGAGTAAGTATCCTTATTTATTTTTCAGGATGGGGGGCATCATCACACTGCTGGCCAATATTGGTGAAATTGCTACTGAACTAAGTGCCACCACAGGAGTAACTTTGGAAGCTATTCTTACAGGAGAAGCTTTAGCAGCTTTGGAAGCAGAGATCTCCA…	5387	4	28		Ref
	125	>gi|392843608|gb|JQ479320.1| Merkel cell polyomavirus isolate 915F 06 008 CG4, complete genome	GGGGCTCCTAGCCTCCGAGGCCTCTGGAAAAAAAAGAGAGAGGCCTCTGAGGCTTAAGAGGCTTAATTAGCAAAAAAGGCAGTATCTAAGGGCAGATCCCAAGGGCGGGAAACTGCAGTATAAAAACCACTCCTTAGTGAGGTAGCTCATTTGCTCCTCTGCTCTTTCTGCAAACTCCTTCTGCATATAGACAAGATGGATTTAGTCCTAAATAGGAAAGAAAGAGAGGCTCTCTGCAAGCTTTTAGAGATTGCTCCTAATTGTTATGGCAACATCCCTCTGATGAAAGCTGCTTTCAAAAGAAGCTGCTTAAAGCATCACCCTGATAAAGGGGGAAATCCTGTTATAATGATGGAATTGAACACCCTTTGGAGCAAATTCCAGCAAAATATCCACAAG…	AAGCCTCTGCCAACTTGAAAAAAAAAAGTCACCTAGGCAGCCAAGTTGTGGTTACATGATTGAACTTTTATTGCTGCAGGGTTTCTGGCATTGACTCATTTCCTGGAGAGGCGGAGTTTGACTGATAAACAAAACTTTTTTTCTTTCTGTTTGGGAGGGAGACGGAAGACTCTTAACTCAACTTTTTTTCAACAAGGGAGGCCCGGAGGCTTTTTTTTCTCTTACAAAGGGAGGAGGACATTAAAAGAGTAAGTATCCTTATTTATTTTTCAGGATGGGGGGCATCATCACACTGCTGGCCAATATTGGTGAAATTGCTACTGAACTAAGTGCCACCACAGGAGTAACTTTGGAAGCTATACTTACAGGAGAAGCTTTAGCAGCTTTGGAAGCAGAGAT…	5392	4	10		Ref
	126	>gi|429545453|gb|KC202810.1| Merkel cell polyomavirus strain 7673/2011/HUN, complete genome	GGGGCTCCTAGCCTCCGAGGCCTCTGGAAAAAAAAGAGAGAGGCCTCTGAGGCTTAAGAGGCTTAATTAGCAAAAAAGGCAGTATCTAAGGGCTGATCCCAAGGGCGGGAAACTGCAGTATAAAAACCACTCCTTAGTGAGGTAGCTCATTTGCTCCTCTGCTCTTTCTGCAAACTCCTTCTGCATATAGACAAGATGGATTTAGTCCTAAATAGGAAAGAAAGAGAGGCTCTCTGCAAGCTTTTAGAGATTGCTCCTAATTGTTATGGCAACATCCCTCTGATGAAAGCTGCTTTCAAAAGAAGCTGCTTAAAGCATCACCCTGATAAAGGGGGAAATCCTGTTATAATGATGGAATTGAACACCCTTTGGAGCAAATTCCAGCAAAATATCCACAAG…	AAGCCTCTGCCAACTTGAAAAAAAAAAGTCACCTAGGCAGCCAAGTTGTGGTTACATGATTGAACTTTTATTGCTGCAGGGTTTCTGGCATTGACTCATTTCCTGGAGAGGCGGAGTTTGACTGATAAACAAAACTTTTTTTCTTTCTGTTTGGGAGGGAGACGGAAGACTCTTAACTCAATTTTTTTTCAACAAGGGAGGCCCGGAGGCTTTTTTTTCTCTTACAAAGGGAGGAGGACATTAAAAGAGTAAGTATCCTTATTTATTTTTCAGGATGGGGGGCATCATCACACTGCTGGCCAATATTGGTGAAATTGCTACTGAACTAAGTGCCACCACAGGAGTAACTTTGGAAGCTATTCTTACAGGAGAAGCTTTAGCAGCTTTGGAAGCAGAGAT…	5392	4	11		Ref
	127	>gi|560940486|gb|KC571692.1| Merkel cell polyomavirus isolate HB039C, complete genome	GGGGCTCCTAGCCTCCGAGGCCTCTGGAAAAAAAAGAGAGAGGCCTCTGAGGCTTAAGAGGCTTAATTAGCAAAAAAGGCAGTATCTAAGGGCAGATCCCAAGGGCGGGAAACTGCAGTATAAAAACCACTCCTTAGTGAGGTAGCTCATTTGCTCCTCTGCTCTTTCTGCAAACTCCTTCTGCATATAGACAAGATGGATTTAGTCCTAAATAGGAAAGAAAGAGAGGCTCTCTGCAAGCTTTTAGAGATTGCTCCTAATTGTTATGGCAACATCCCTCTGATGAAAGCTGCTTTCAAAAGAAGCTGCTTAAAGCATCACCCTGATAAAGGGGGAAATCCTGTTATAATGATGGAATTGAACACCCTTTGGAGCAAATTCCAGCAAAATATCCACAAG…	AAGCCTCTGCCAACTTGAAAAAAAAAAGTCACCTAGGCTGCCAAGTTGTGGTTACATGATTGAACTTTTATTGCTGCAGGGTTTCTGGCATTGACTCATTTCCTGGAGAGGCGGAGTTTGACTGATAAACAAAACTTTTTTTCTTTCTGTTTGGGAGGGAGACGGAAGACTCTTAACTCAACTTTTTTTCAACAAAAGGGAGGCCCGGAGGCTTTTTTTTCTCTTACAAAGGGAGGAGGACATTTCTCTTACAAAGGGAGGAGGACATTAAAAGAGTAAGTATCCCTATTTATTTTTCAGGATGGGGGGCATCATCACACTGCTGGCCAATATTGGTGAAATTGCTACTGAACTAAGTGCCACCACAGGAGTAACTTTGGAAGCTATACTTACAGGAGA…	5418	4	5		Ref
	128	>gi|610499688|gb|KF266963.1| Merkel cell polyomavirus strain EurCauC1, complete genome	CTTGTCTATATGCAGAAGGAGTTTGCAGAAAGAGCAGAGGAGCAAATGAGCTACCTCACTAAGGAGTGGTTTTTATACTGCAGTTTCCCGCCCTTGGGATCTGCCCTTAGATACTGCCTTTTTTGCTAATTAAGCCTCTTAAGCCTCAGAGGCCTCTCTCTTTTTTTTCCAGAGGCCTCGGAGGCTAGGAGCCCCAAGCCTCTGCCAACTTGAAAAAAAAAAGTCACCTAGGCAGCCAAGTTGTGGTTACATGATTGAACTTTTATTGCTGCAGGGTTTCTGGCATTGACTCATTTCCTGGAGAGGCGGAGTTTGACTGATAAACAAAACTTTTTTTCTTTCTGTTTGGGAGGGAGACGGAAAACTCTTAACTTTTTTTCAACAAGGGAGGCCCGGAGG…	CTTGTCTATATGCAGAAGGAGTTTGCAGAAAGAGCAGAGGAGCAAATGAGCTACCTCACTAAGGAGTGGTTTTTATACTGCAGTTTCCCGCCCTTGGGATCTGCCCTTAGATACTGCCTTTTTTGCTAATTAAGCCTCTTAAGCCTCAGAGGCCTCTCTCTTTTTTTTCCAGAGGCCTCGGAGGCTAGGAGCCCCAAGCCTCTGCCAACTTGAAAAAAAAAAGTCACCTAGGCAGCCAAGTTGTGGTTACATGATTGAACTTTTATTGCTGCAGGGTTTCTGGCATTGACTCATTTCCTGGAGAGGCGGAGTTTGACTGATAAACAAAACTTTTTTTCTTTCTGTTTGGGAGGGAGACGGAAAACTCTTAACTTTTTTTCAACAAGGGAGGCCCGGAGG…	5386	4	32		Ref
	129	>gi|610499693|gb|KF266964.1| Merkel cell polyomavirus strain OcepolW1, complete genome	CTTGGCTATATGCAGAAGGAGTTTGAAGAAAGAGCAGAGAAGCAAATGAGCTACCTCACTAAGGAGTGGTTTTTATACTGCAGTTTCCCGCCCTTGGGATCTGCCCTGAGATACTGCCTTTTTTGCTAATTAAGCCTCTTAAGCCTCAGAGGCCTCTCTCTTTTTTTTCCAGAGGCCTCGGAGGCTAGGAGCCCCAAGCCTCTGCCAACTTGAAAAAAAAAAGTCACCTAGGCAGCCAAGTTGTGGTTACATGATTGAACTTTTATTGCTGCAGGGTTTCTGGCATTGACTCATTTCCTGGAGAGGCGGAGTTTGACTGATAAACAAAACTTTTTTTCTTTCTGTTTGGGAGGGAGACGGAAGACTCTTAACACAATTTTTCGAGGCTCGGAGGCTTTT…	CTTGGCTATATGCAGAAGGAGTTTGAAGAAAGAGCAGAGAAGCAAATGAGCTACCTCACTAAGGAGTGGTTTTTATACTGCAGTTTCCCGCCCTTGGGATCTGCCCTGAGATACTGCCTTTTTTGCTAATTAAGCCTCTTAAGCCTCAGAGGCCTCTCTCTTTTTTTTCCAGAGGCCTCGGAGGCTAGGAGCCCCAAGCCTCTGCCAACTTGAAAAAAAAAAGTCACCTAGGCAGCCAAGTTGTGGTTACATGATTGAACTTTTATTGCTGCAGGGTTTCTGGCATTGACTCATTTCCTGGAGAGGCGGAGTTTGACTGATAAACAAAACTTTTTTTCTTTCTGTTTGGGAGGGAGACGGAAGACTCTTAACACAATTTTTCGAGGCTCGGAGGCTTTT…	5381	4	34		Ref
	130	>gi|610499698|gb|KF266965.1| Merkel cell polyomavirus strain AmePI, complete genome	CTTGTCTATATGCAGAAGGAGTTTGCAGAAAGAGCAGAGGAGCAAATGAGCTACCTCACTAAGGAGTGGTTTTTATACTGCAGTTTCCCGCCCTTGGGATCTGCCCTTAGATACTGCCTTTTTTGCTAATTAAGCCTCTTAAGCCTCAGAGGCCTCTCTCTTTTTTTTCCAGAGGCCTCGGAGGCTAGGAGCCCCAAGCCTCTGCCAACTTGAAAAAAAAAAGTCACCTAGGCAGCCAAGTTGTGGTTACATGATTGAACTTTTATTGCTGCAGGGTTTCTGGCATTGACTCATTTCCTGGAGAGGCGGAGTTTGACTGATAAACAAAACTTTTTTTCTTTCTGTTTGGGAGGGAGACGGAAGACTCTTAACTTTTTTCAACAAGGGAGGCCCGGAGGC…	CTTGTCTATATGCAGAAGGAGTTTGCAGAAAGAGCAGAGGAGCAAATGAGCTACCTCACTAAGGAGTGGTTTTTATACTGCAGTTTCCCGCCCTTGGGATCTGCCCTTAGATACTGCCTTTTTTGCTAATTAAGCCTCTTAAGCCTCAGAGGCCTCTCTCTTTTTTTTCCAGAGGCCTCGGAGGCTAGGAGCCCCAAGCCTCTGCCAACTTGAAAAAAAAAAGTCACCTAGGCAGCCAAGTTGTGGTTACATGATTGAACTTTTATTGCTGCAGGGTTTCTGGCATTGACTCATTTCCTGGAGAGGCGGAGTTTGACTGATAAACAAAACTTTTTTTCTTTCTGTTTGGGAGGGAGACGGAAGACTCTTAACTTTTTTCAACAAGGGAGGCCCGGAGGC…	5387	4	29		Ref
	131	>gi|224175975|dbj|AB485699.1| BK polyomavirus DNA, complete genome, isolate: MT clone 29	GCCTCGGCCTCTTATATATTATAAAAAAAAAAGGCCACAGGGAGGAGCTGCTTACCCATGGAATGCAGCCAAACCATGACCTCAGGAAGGAAAGTGCATGACTGGGCAGCCAGCCAGTGGCAGTTAATAGTGAAACCCCGCCCATGAAATTCTCAAATAAACACAAGAGGAAGTGGCTAGGCCTCAGAAAAAGCCTCCACACCCTTACTACTTGAGAGAAAGGGTGGAGGCCGAGGCGGCCTCGGCCTCTTATATATTATAAAAAAAAAGGCCACAGGGAGGAGCTGCTTACCCATGGAATGCAGCCAAACCATGACCTCAGGAAGGAAAGTGCATGACTGGGCAGCCAGCCAGTGGCAGTTAATAGTGAAACCCCGCCCATGAAATTCTCAAATAAAC…	GCCTCGGCCTCTTATATATTATAAAAAAAAAAGGCCACAGGGAGGAGCTGCTTACCCATGGAATGCAGCCAAACCATGACCTCAGGAAGGAAAGTGCATGACTGGGCAGCCAGCCAGTGGCAGTTAATAGTGAAACCCCGCCCATGAAATTCTCAAATAAACACAAGAGGAAGTGGCTAGGCCTCAGAAAAAGCCTCCACACCCTTACTACTTGAGAGAAAGGGTGGAGGCCGAGGCGGCCTCGGCCTCTTATATATTATAAAAAAAAAGGCCACAGGGAGGAGCTGCTTACCCATGGAATGCAGCCAAACCATGACCTCAGGAAGGAAAGTGCATGACTGGGCAGCCAGCCAGTGGCAGTTAATAGTGAAACCCCGCCCATGAAATTCTCAAATAAAC…	5380	5	35	Ref	Ref
	132	>gi|48869447|gb|AY628234.1| BK polyomavirus isolate BKV HC-u2, complete genome	TTTTGCAAAAATTGCAAAAGAATAGGGATTTCCCCAAATAGTTTTGCTAGGCCTCAGAAAAAGCCTCCACACCCTTACTACTTGAAAGAAAGGGTGGAGGCAGAGGCGGCCTCGGCCTCTTATATATTATAAAAAAAAAGGCCACAGGGAGGAGCTGCTTACCCATGGAATGCAGCCAAACCATGACCTCAGGAAGGAAAGTGCATGACTGGGCAGCCAGCCAAGAGGAAGTGGAAACTGGCCAAAGGAGTGGAAAGCAGCCAGACAGACATGTTTTGCGGGCCTAGGAATCTTGGCCTTGTCCCCAGTTAAACTGGACAAAGGCCATGGTTCTGCGCCAGCTGTCACGACAAGCTTCTGTGAAACTTGGTAAAACCTGGACTGGAACAAAAAAAAGAG…	TTTTGCAAAAATTGCAAAAGAATAGGGATTTCCCCAAATAGTTTTGCTAGGCCTCAGAAAAAGCCTCCACACCCTTACTACTTGAAAGAAAGGGTGGAGGCAGAGGCGGCCTCGGCCTCTTATATATTATAAAAAAAAAGGCCACAGGGAGGAGCTGCTTACCCATGGAATGCAGCCAAACCATGACCTCAGGAAGGAAAGTGCATGACTGGGCAGCCAGCCAAGAGGAAGTGGAAACTGGCCAAAGGAGTGGAAAGCAGCCAGACAGACATGTTTTGCGGGCCTAGGAATCTTGGCCTTGTCCCCAGTTAAACTGGACAAAGGCCATGGTTCTGCGCCAGCTGTCACGACAAGCTTCTGTGAAACTTGGTAAAACCTGGACTGGAACAAAAAAAAGAG…	5092	5	876		Ref
	133	>gi|48869454|gb|AY628235.1| BK polyomavirus isolate BKV HC-u5, complete genome	TTTTGCAAAAATTGCAAAAGAATAGGGATTTCCCCAAATAGTTTTGCTAGGCCTCAGAAAAAGCCTCCACACCCTTACTACTTGAAAGAAAGGGTGGAGGCAGAGGCGGCCTCGGCCTCTTATATATTATAAAAAAAAAGGCCACAGGGAGGAGCTGCTTACCCATGGAATGCAGCCAAACCATGACCTCAGGAAGGAAAGTGCATGACTGGGCAGCCAGCCAGTGGCAGTTAATAGTGAAACCCCGCCCCTGAAATTCTCAAATAAACACAAGAGGAAGTGGAAACTGGCCAAAGGAGTGGAAAGCAGCCAGACAGACATGTTTTGCGGGCCTAGGAATCTTGGCCTTGTCCCCAGTTAAACTGGACAAAGGCCATGGTTCTGCGCCAGCTGTCACGA…	TTTTGCAAAAATTGCAAAAGAATAGGGATTTCCCCAAATAGTTTTGCTAGGCCTCAGAAAAAGCCTCCACACCCTTACTACTTGAAAGAAAGGGTGGAGGCAGAGGCGGCCTCGGCCTCTTATATATTATAAAAAAAAAGGCCACAGGGAGGAGCTGCTTACCCATGGAATGCAGCCAAACCATGACCTCAGGAAGGAAAGTGCATGACTGGGCAGCCAGCCAGTGGCAGTTAATAGTGAAACCCCGCCCCTGAAATTCTCAAATAAACACAAGAGGAAGTGGAAACTGGCCAAAGGAGTGGAAAGCAGCCAGACAGACATGTTTTGCGGGCCTAGGAATCTTGGCCTTGTCCCCAGTTAAACTGGACAAAGGCCATGGTTCTGCGCCAGCTGTCACGA…	5141	5	348		Ref
	134	>gi|48869461|gb|AY628236.1| BK polyomavirus isolate BKV HC-u9, complete genome	TTTTGCAAAAATTGCAAAAGAATAGGGATTTCCCCAAATAGTTTTGCTAGGCCTCAGAAAAAGCCTCCACACCCTTACTACTTGAAAGAAAGGGTGGAGGCAGAGGCGGCCTCGGCCTCTTATATATTATAAAAAAAAAGGCCACAGGGAGGAGCTGCTTACCCATGGAATGCAGCCAAACCATGACCTCAGGAAGGAAAGTGCATGACTGGGCAGCCAGCCAGTGGCAGTTAATAGTGAAACCCCGCCCCTGAAATTCTCAAATAAACACAAGAGGAAGTGGAAACTGGCCAAAGGAGTGGAAAGCAGCCAGACAGACATGTTTTGCGGGCCTAGGAATCTTGGCCTTGTCCCCAGTTAAACTGGACAAAGGCCATGGTTCTGCGCCAGCTGTCACGA…	TTTTGCAAAAATTGCAAAAGAATAGGGATTTCCCCAAATAGTTTTGCTAGGCCTCAGAAAAAGCCTCCACACCCTTACTACTTGAAAGAAAGGGTGGAGGCAGAGGCGGCCTCGGCCTCTTATATATTATAAAAAAAAAGGCCACAGGGAGGAGCTGCTTACCCATGGAATGCAGCCAAACCATGACCTCAGGAAGGAAAGTGCATGACTGGGCAGCCAGCCAGTGGCAGTTAATAGTGAAACCCCGCCCCTGAAATTCTCAAATAAACACAAGAGGAAGTGGAAACTGGCCAAAGGAGTGGAAAGCAGCCAGACAGACATGTTTTGCGGGCCTAGGAATCTTGGCCTTGTCCCCAGTTAAACTGGACAAAGGCCATGGTTCTGCGCCAGCTGTCACGA…	5141	5	349		Ref
	135	>gi|48869468|gb|AY628224.1| BK polyomavirus isolate BKV CAP-m18, complete genome	TTTTGCAAAAATTGCAAAAGAATAGGGATTTCCCCAAATATTTTTGCTAGGCCTCAGAAAAAGCCTCCACACCCTTACTACTTGAGAGAAAGGGTGGAGGCAGAGGCGGCCTCGGCCTCTTATATATTATAAAAAAAAAGGCCACAGGGAGGAGCTGCTAACCCATGGAATGTAGCCAAACCATGACCTCAGGAAGGAAAGTGCATGACTGGGCAGCCAGCCAGTGGCAGTTAATAGTGAAACCCCGCCCCTAAAATTCTCAAATAAACACAAGAGGAAGTGGAAACTGGCCAAAGGAGTGGAAAGCAGCCAGACAGACATGTTTTGCGAGCCTAGGAATCTTGGCCTTGTCCCCAGTTAAACTGGACAAAGGCCATGGTTCTGCGCCAGCTGTCACGA…	TTTTGCAAAAATTGCAAAAGAATAGGGATTTCCCCAAATATTTTTGCTAGGCCTCAGAAAAAGCCTCCACACCCTTACTACTTGAGAGAAAGGGTGGAGGCAGAGGCGGCCTCGGCCTCTTATATATTATAAAAAAAAAGGCCACAGGGAGGAGCTGCTAACCCATGGAATGTAGCCAAACCATGACCTCAGGAAGGAAAGTGCATGACTGGGCAGCCAGCCAGTGGCAGTTAATAGTGAAACCCCGCCCCTAAAATTCTCAAATAAACACAAGAGGAAGTGGAAACTGGCCAAAGGAGTGGAAAGCAGCCAGACAGACATGTTTTGCGAGCCTAGGAATCTTGGCCTTGTCCCCAGTTAAACTGGACAAAGGCCATGGTTCTGCGCCAGCTGTCACGA…	5141	5	350		Ref
	136	>gi|48869475|gb|AY628226.1| BK polyomavirus isolate BKV CAP-h2, complete genome	TTTTGCAAAAATTGCAAAAGAATAGGGATTTCCCCAAATATTTTTGCTAGGCCTCAGAAAAAGCCTCCACACCCTTACTACTTGAGAGAAAGGGTGGAGGCAGAGGCGGCCTCGGCCTCTTATATATTATAAAAAAAAAGGCCACAGGGAGGAGCTGCTAACCCATGGAATGTAGCCAAACCATGACCTCAGGAAGGAAAGTGCATGACTGGGCAGCCAGCCAGTGGCAGTTAATAGTGAAACCCCGCCCCTAAAATTCTCAAATAAACACAAGAGGAAGTGGAAACTGGCCAAAGGAGTGGAAAGCAGCCAGACAGACATGTTTTGCGAGCCTAGGAATCTTGGCCTTGTCCCCAGTTAAACTGGACAAAGGCCATGGTTCTGCGCCAGCTGTCACGA…	TTTTGCAAAAATTGCAAAAGAATAGGGATTTCCCCAAATATTTTTGCTAGGCCTCAGAAAAAGCCTCCACACCCTTACTACTTGAGAGAAAGGGTGGAGGCAGAGGCGGCCTCGGCCTCTTATATATTATAAAAAAAAAGGCCACAGGGAGGAGCTGCTAACCCATGGAATGTAGCCAAACCATGACCTCAGGAAGGAAAGTGCATGACTGGGCAGCCAGCCAGTGGCAGTTAATAGTGAAACCCCGCCCCTAAAATTCTCAAATAAACACAAGAGGAAGTGGAAACTGGCCAAAGGAGTGGAAAGCAGCCAGACAGACATGTTTTGCGAGCCTAGGAATCTTGGCCTTGTCCCCAGTTAAACTGGACAAAGGCCATGGTTCTGCGCCAGCTGTCACGA…	5141	5	351		Ref
	137	>gi|48869482|gb|AY628227.1| BK polyomavirus isolate BKV CAP-h22, complete genome	TTTTGCAAAAATTGCAAAAGAATAGGGATTTCCCCAAATATTTTTGCTAGGCCTCAGAAAAAGCCTCCACACCCTTACTACTTGAGAGAAAGGGTGGAGGCAGAGGCGGCCTCGGCCTCTTATATATTATAAAAAAAAAGGCCACAGGGAGGAGCTGCTAACCCATGGAATGTAGCCAAACCATGACCTCAGGAAGGAAAGTGCATGACTGGGCAGCCAGCCAGTGGCAGTTAATAGTGAAACCCCGCCCCTAAAATTCTCAAATAAACACAAGAGGAAGTGGAAACTGGCCAAAGGAGTGGAAAGCAGCCAGACAGACATGTTTTGCGAGCCTAGGAATCTTGGCCTTGTCCCCAGTTAAACTGGACAAAGGCCATGGTTCTGCGCCAGCTGTCACGA…	TTTTGCAAAAATTGCAAAAGAATAGGGATTTCCCCAAATATTTTTGCTAGGCCTCAGAAAAAGCCTCCACACCCTTACTACTTGAGAGAAAGGGTGGAGGCAGAGGCGGCCTCGGCCTCTTATATATTATAAAAAAAAAGGCCACAGGGAGGAGCTGCTAACCCATGGAATGTAGCCAAACCATGACCTCAGGAAGGAAAGTGCATGACTGGGCAGCCAGCCAGTGGCAGTTAATAGTGAAACCCCGCCCCTAAAATTCTCAAATAAACACAAGAGGAAGTGGAAACTGGCCAAAGGAGTGGAAAGCAGCCAGACAGACATGTTTTGCGAGCCTAGGAATCTTGGCCTTGTCCCCAGTTAAACTGGACAAAGGCCATGGTTCTGCGCCAGCTGTCACGA…	5141	5	352		Ref
	138	>gi|48869489|gb|AY628228.1| BK polyomavirus isolate BKV CAP-h5, complete genome	TTTTGCAAAAATTGCAAAAGAATAGGGATTTCCCCAAATATTTTTGCTAGGCCTCAGAAAAAGCCTCCACACCCTTACTACTTGAGAGAAAGGGTGGAGGCAGAGGCGGCCTCGGCCTCTTATATATTATAAAAAAAAAGGCCACAGGGAGGAGCTGCTAACCCATGGAATGTAGCCAAACCATGACCTCAGGAAGGAAAGTGCATGACTGGGCAGCCAGCCAGTGGCAGTTAATAGTGAAACCCCGCCCCTAAAATTCTCAAATAAACACAAGAGGAAGTGGAAACTGGCCAAAGGAGTGGAAAGCAGCCAGACAGACATGTTTTGCGAGCCTAGGAATCTTGGCCTTGTCCCCAGTTAAACTGGACAAAGGCCATGGTTCTGCGCCAGCTGTCACGA…	TTTTGCAAAAATTGCAAAAGAATAGGGATTTCCCCAAATATTTTTGCTAGGCCTCAGAAAAAGCCTCCACACCCTTACTACTTGAGAGAAAGGGTGGAGGCAGAGGCGGCCTCGGCCTCTTATATATTATAAAAAAAAAGGCCACAGGGAGGAGCTGCTAACCCATGGAATGTAGCCAAACCATGACCTCAGGAAGGAAAGTGCATGACTGGGCAGCCAGCCAGTGGCAGTTAATAGTGAAACCCCGCCCCTAAAATTCTCAAATAAACACAAGAGGAAGTGGAAACTGGCCAAAGGAGTGGAAAGCAGCCAGACAGACATGTTTTGCGAGCCTAGGAATCTTGGCCTTGTCCCCAGTTAAACTGGACAAAGGCCATGGTTCTGCGCCAGCTGTCACGA…	5141	5	353		Ref
	139	>gi|48869496|gb|AY628229.1| BK polyomavirus isolate BKV CAP-h8, complete genome	TTTTGCAAAAATTGCAAAAGAATAGGGATTTCCCCAAATATTTTTGCTAGGCCTCAGAAAAAGCCTCCACACCCTTACTACTTGAGAGAAAGGGTGGAGGCAGAGGCGGCCTCGGCCTCTTATATATTATAAAAAAAAAGGCCACAGGGAGGAGCTGCTAACCCATGGAATGTAGCCAAACCATGACCTCAGGAAGGAAAGTGCATGACTGGGCAGCCAGCCAGTGGCAGTTAATAGTGAAACCCCGCCCCTAAAATTCTCAAATAAACACAAGAGGAAGTGGAAACTGGCCAAAGGAGTGGAAAGCAGCCAGACAGACATGTTTTGCGAGCCTAGGAATCTTGGCCTTGTCCCCAGTTAAACTGGACAAAGGCCATGGTTCTGCGCCAGCTGTCACGA…	TTTTGCAAAAATTGCAAAAGAATAGGGATTTCCCCAAATATTTTTGCTAGGCCTCAGAAAAAGCCTCCACACCCTTACTACTTGAGAGAAAGGGTGGAGGCAGAGGCGGCCTCGGCCTCTTATATATTATAAAAAAAAAGGCCACAGGGAGGAGCTGCTAACCCATGGAATGTAGCCAAACCATGACCTCAGGAAGGAAAGTGCATGACTGGGCAGCCAGCCAGTGGCAGTTAATAGTGAAACCCCGCCCCTAAAATTCTCAAATAAACACAAGAGGAAGTGGAAACTGGCCAAAGGAGTGGAAAGCAGCCAGACAGACATGTTTTGCGAGCCTAGGAATCTTGGCCTTGTCCCCAGTTAAACTGGACAAAGGCCATGGTTCTGCGCCAGCTGTCACGA…	5141	5	354		Ref
	140	>gi|48869503|gb|AY628230.1| BK polyomavirus isolate BKV CAP-m13, complete genome	TTTTGCAAAAATTGCAAAAGAATAGGGATTTCCCCAAATATTTTCGCTAGGCCTCAGAAAAAGCCTCCACACCCTTACTACTTGAGAGAAAGGGTGGAGGCAGAGGCGGCCTCGGCCTCTTATATATTATAAAAAAAAAGGCCACAGGGAGGAGCTGCTAACCCATGGAATGTAGCCAAACCATGACCTCAGGAAGGAAAGTGCATGACTGGGCAGCCAGCCAGTGGCAGTTAATAGTGAAACCCCGCCCCTAAAATTCTCAAATAAACACAAGAGGAAGTGGAAACTGGCCAAAGGAGTGGAAAGCAGCCAGACAGACATGTTTTGCGAGCCTAGGAATCTTGGCCTTGTCCCCAGTTAAACTGGACAAAGGCCATGGTTCTGCGCCAGCTGTCACGA…	TTTTGCAAAAATTGCAAAAGAATAGGGATTTCCCCAAATATTTTCGCTAGGCCTCAGAAAAAGCCTCCACACCCTTACTACTTGAGAGAAAGGGTGGAGGCAGAGGCGGCCTCGGCCTCTTATATATTATAAAAAAAAAGGCCACAGGGAGGAGCTGCTAACCCATGGAATGTAGCCAAACCATGACCTCAGGAAGGAAAGTGCATGACTGGGCAGCCAGCCAGTGGCAGTTAATAGTGAAACCCCGCCCCTAAAATTCTCAAATAAACACAAGAGGAAGTGGAAACTGGCCAAAGGAGTGGAAAGCAGCCAGACAGACATGTTTTGCGAGCCTAGGAATCTTGGCCTTGTCCCCAGTTAAACTGGACAAAGGCCATGGTTCTGCGCCAGCTGTCACGA…	5141	5	355		Ref
	141	>gi|48869510|gb|AY628231.1| BK polyomavirus isolate BKV CAP-m2, complete genome	TTTTGCAAAAATTGCAAAAGAATAGGGATTTCCCCAAATATTTTTGCTAGGCCTCAGAAAAAGCCTCCACACCCTTACTACTTGAGAGAAAGGGTGGAGGCAGAGGCGGCCTCGGCCTCTTATATATTATAAAAAAAAAGGCCACAGGGAGGAGCTGCTAACCCATGGAATGTAGCCAAACCATGACCTCAGGAAGGAAAGTGCATGACTGGGCAGCCAGCCAGTGGCAGTTAATAGTGAAACCCCGCCCCTAAAATTCTCAAATAAACACAAGAGGAAGTGGAAACTGGCCAAAGGAGTGGAAAGCAGCCAGACAGACATGTTTTGCGAGCCTAGGAATCTTGGCCTTGTCCCCAGTTAAACTGGACAAAGGCCATGGTTCTGCGCCAGCTGTCACGA…	TTTTGCAAAAATTGCAAAAGAATAGGGATTTCCCCAAATATTTTTGCTAGGCCTCAGAAAAAGCCTCCACACCCTTACTACTTGAGAGAAAGGGTGGAGGCAGAGGCGGCCTCGGCCTCTTATATATTATAAAAAAAAAGGCCACAGGGAGGAGCTGCTAACCCATGGAATGTAGCCAAACCATGACCTCAGGAAGGAAAGTGCATGACTGGGCAGCCAGCCAGTGGCAGTTAATAGTGAAACCCCGCCCCTAAAATTCTCAAATAAACACAAGAGGAAGTGGAAACTGGCCAAAGGAGTGGAAAGCAGCCAGACAGACATGTTTTGCGAGCCTAGGAATCTTGGCCTTGTCCCCAGTTAAACTGGACAAAGGCCATGGTTCTGCGCCAGCTGTCACGA…	5141	5	356		Ref
	142	>gi|48869517|gb|AY628232.1| BK polyomavirus isolate BKV CAP-m5, complete genome	TTTTGCAAAAATTGCAAAAGAATAGGGATTTCCCCAAATATTTTTGCTAGGCCTCAGAAAAAGCCTCCACACCCTTACTACTTGAGAGAAAGGGTGGAGGCAGAGGCGGCCTCGGCCTCTTATATATTATAAAAAAAAAGGCCACAGGGAGGAGCTGCTAACCCATGGAATGTAGCCAAACCATGACCTCAGGAAGGAAAGTGCATGACTGGGCAGCCAGCCAGTGGCAGTTAATAGTGAAACCCCGCCCCTAAAATTCTCAAATAAACACAAGAGGGAGTGGAAACTGGCCAAAGGAGTGGAAAGCAGCCAGACAGACATGTTTTGCGAGCCTAGGAATCTTGGCCTTGTCCCCAGTTAAACTGGACAAAGGCCATGGTTCTGCGCCAGCTGTCACGA…	TTTTGCAAAAATTGCAAAAGAATAGGGATTTCCCCAAATATTTTTGCTAGGCCTCAGAAAAAGCCTCCACACCCTTACTACTTGAGAGAAAGGGTGGAGGCAGAGGCGGCCTCGGCCTCTTATATATTATAAAAAAAAAGGCCACAGGGAGGAGCTGCTAACCCATGGAATGTAGCCAAACCATGACCTCAGGAAGGAAAGTGCATGACTGGGCAGCCAGCCAGTGGCAGTTAATAGTGAAACCCCGCCCCTAAAATTCTCAAATAAACACAAGAGGGAGTGGAAACTGGCCAAAGGAGTGGAAAGCAGCCAGACAGACATGTTTTGCGAGCCTAGGAATCTTGGCCTTGTCCCCAGTTAAACTGGACAAAGGCCATGGTTCTGCGCCAGCTGTCACGA…	5141	5	357		Ref
	143	>gi|48869524|gb|AY628233.1| BK polyomavirus isolate BKV CAP-m9, complete genome	TTTTGCAAAAATTGCAAAAGAATAGGGATTTCCCCAAATATTTTTGCTAGGCCTCAGAAAAAGCCTCCACACCCTTACTACTTGAGAGAAAGGGTGGAGGCAGAGGCGGCCTCGGCCTCTTATATATTATAAAAAAAAAGGCCACAGGGAGGAGCTGCTAACCCATGGAATGTAGCCAAACCATGACCTCAGGAAGGAAAGTGCATGACTGGGCAGCCAGCCAGTGGCAGTTAATAGTGAAACCCCGCCCCTAAAATTCTCAAATAAACACAAGAGGAAGTGGAAACTGGCCAAAGGAGTGGAAAGCAGCCAGACAGACATGTTTTGCGAGCCTAGGAATCTTGGCCTTGTCCCCAGTTAAACTGGACAAAGGCCATGGTTCTGCGCCAGCTGTCACGA…	TTTTGCAAAAATTGCAAAAGAATAGGGATTTCCCCAAATATTTTTGCTAGGCCTCAGAAAAAGCCTCCACACCCTTACTACTTGAGAGAAAGGGTGGAGGCAGAGGCGGCCTCGGCCTCTTATATATTATAAAAAAAAAGGCCACAGGGAGGAGCTGCTAACCCATGGAATGTAGCCAAACCATGACCTCAGGAAGGAAAGTGCATGACTGGGCAGCCAGCCAGTGGCAGTTAATAGTGAAACCCCGCCCCTAAAATTCTCAAATAAACACAAGAGGAAGTGGAAACTGGCCAAAGGAGTGGAAAGCAGCCAGACAGACATGTTTTGCGAGCCTAGGAATCTTGGCCTTGTCCCCAGTTAAACTGGACAAAGGCCATGGTTCTGCGCCAGCTGTCACGA…	5141	5	358		Ref
	144	>gi|48869531|gb|AY628225.1| BK polyomavirus isolate BKV HI-u5, complete genome	TTTTGCAAAAATTGCAAAAGAATAGGGATTTCCCCAAATATTTTTGCTAGGCCTCAGAAAAAGCCTCCACACCCTTACTACTTGAGAGAAAGGGTGGAGGCAGAGGCGGCCTCGGCCTCTTATATATTATAAAAAAAAAGGCCACAGGGAGGAGCTGCTAACCCATGGAATGTAGCCAAACCATGACCTCAGGAAGGAAAGTGCATGACTGGGCAGCCAGCCAGTGGCAGTTAATAGTGAAACCCCGCCCCTAAAATTCTCAAATAAACACAAGAGGAAGTGGAAACTGGCCAAAGGAGTGGAAAGCAGCCAGACAGACATGTTTTGCGAGCCTAGGAATCTTGGCCTTGTCCCCAGTTAAACTGGACAAAGGCCATGGTTCTGCGCCAGCTGTCACGA…	TTTTGCAAAAATTGCAAAAGAATAGGGATTTCCCCAAATATTTTTGCTAGGCCTCAGAAAAAGCCTCCACACCCTTACTACTTGAGAGAAAGGGTGGAGGCAGAGGCGGCCTCGGCCTCTTATATATTATAAAAAAAAAGGCCACAGGGAGGAGCTGCTAACCCATGGAATGTAGCCAAACCATGACCTCAGGAAGGAAAGTGCATGACTGGGCAGCCAGCCAGTGGCAGTTAATAGTGAAACCCCGCCCCTAAAATTCTCAAATAAACACAAGAGGAAGTGGAAACTGGCCAAAGGAGTGGAAAGCAGCCAGACAGACATGTTTTGCGAGCCTAGGAATCTTGGCCTTGTCCCCAGTTAAACTGGACAAAGGCCATGGTTCTGCGCCAGCTGTCACGA…	5141	5	359		Ref
	145	>gi|48869538|gb|AY628237.1| BK polyomavirus isolate BKV HI-u6, complete genome	TTTTGCAAAAATTGCAAAAGAATAGGGATTTCCCCAAATATTTTTGCTAGGCCTCAGAAAAAGCCTCCACACCCTTACTACTTGAGAGAAAGGGTGGAGGCAGAGGCGGCCTCGGCCTCTTATATATTATAAAAAAAAAGGCCACAGGGAGGAGCTGCTAACCCATGGAATGTAGCCAAACCATGACCTCAGGAAGGAAAGTGCATGACTGGGCAGCCAGCCAGTGGCAGTTAATAGTGAAACCCCGCCCCTAAAATTCTCAAATAAACACAAGAGGGAGTGGAAACTGGCCAAAGGAGTGGAAAGCAGCCAGACAGACATGTTTTGCGAGCCTAGGAATCTTGGCCTTGTCCCCAGTTAAACTGGACAAAGGCCATGGTTCTGCGCCAGCTGTCACGG…	TTTTGCAAAAATTGCAAAAGAATAGGGATTTCCCCAAATATTTTTGCTAGGCCTCAGAAAAAGCCTCCACACCCTTACTACTTGAGAGAAAGGGTGGAGGCAGAGGCGGCCTCGGCCTCTTATATATTATAAAAAAAAAGGCCACAGGGAGGAGCTGCTAACCCATGGAATGTAGCCAAACCATGACCTCAGGAAGGAAAGTGCATGACTGGGCAGCCAGCCAGTGGCAGTTAATAGTGAAACCCCGCCCCTAAAATTCTCAAATAAACACAAGAGGGAGTGGAAACTGGCCAAAGGAGTGGAAAGCAGCCAGACAGACATGTTTTGCGAGCCTAGGAATCTTGGCCTTGTCCCCAGTTAAACTGGACAAAGGCCATGGTTCTGCGCCAGCTGTCACGG…	5129	5	469		Ref
	146	>gi|48869545|gb|AY628238.1| BK polyomavirus isolate BKV HI-u8, complete genome	TTTTGCAAAAATTGCAAAAGAATAGGGATTTCCCCAAATATTTTTGCTAGGCCTCAGAAAAAGCCTCCACACCCTTACTACTTGAGAGAAAGGGTGGAGGCAGAGGCGGCCTCGGCCTCTTATATATTATAAAAAAAAAGGCCACAGGGAGGAGCTGCTAACCCATGGAATGTAGCCAAACAGGAAGGAAAGTGCATGACTGGGCAGCCAGCCAGTGGCAGTTAATAGTGAAACCCCGCCCCTAAAATTCTCAAATAAACACAAGAGGGAGTGGAAACTGGCCAAAGGAGTGGAAAGCAGCCAGACAGACATGTTTTGCGAGCCTAGGAATCTTGGCCTTGTCCCCAGTTAAACTGGACAAAGGCCATGGTTCTGCGCCAGCTGTCACGACAAGCTTCT…	TTTTGCAAAAATTGCAAAAGAATAGGGATTTCCCCAAATATTTTTGCTAGGCCTCAGAAAAAGCCTCCACACCCTTACTACTTGAGAGAAAGGGTGGAGGCAGAGGCGGCCTCGGCCTCTTATATATTATAAAAAAAAAGGCCACAGGGAGGAGCTGCTAACCCATGGAATGTAGCCAAACAGGAAGGAAAGTGCATGACTGGGCAGCCAGCCAGTGGCAGTTAATAGTGAAACCCCGCCCCTAAAATTCTCAAATAAACACAAGAGGGAGTGGAAACTGGCCAAAGGAGTGGAAAGCAGCCAGACAGACATGTTTTGCGAGCCTAGGAATCTTGGCCTTGTCCCCAGTTAAACTGGACAAAGGCCATGGTTCTGCGCCAGCTGTCACGACAAGCTTCT…	5132	5	447		Ref
	147	>gi|83415612|gb|DQ305492.1| BK polyomavirus strain UT, complete genome	TTTTGCAAAAATTGCAAAAGAATAGGGATTTCCCCAAATAGTTTTGCTAGGCCTCAGAAAAAGCCTCCACACCCTTACTACTTGAGAGAAAGGGTGGAGGCAGAGGCGGCCTCGGCCTCTTATATATTATAAAAAAAAAGGCCACAGGGAGGAGCTGCTTACCCATGGAATGCAGCCAAACCATGACCTCAGGAAGGAAAGTGCATGACTGGGCAGCCAGCCAGTGGCAGTTAATAGTGAAACCCCGCCCCTAAAATTCTCTCTTACCCATGGAATGCAGCCAAACCATGACCTCAGGAAGGAAAGTGCATGACTGGGCAGCCAGCCAGTGGCAGTTAATAGTGAAACCGGAAAGCAGCCAGACAGACATGTTTTGCGAGCCTAGGAATCTTGGCCTTG…	TTTTGCAAAAATTGCAAAAGAATAGGGATTTCCCCAAATAGTTTTGCTAGGCCTCAGAAAAAGCCTCCACACCCTTACTACTTGAGAGAAAGGGTGGAGGCAGAGGCGGCCTCGGCCTCTTATATATTATAAAAAAAAAGGCCACAGGGAGGAGCTGCTTACCCATGGAATGCAGCCAAACCATGACCTCAGGAAGGAAAGTGCATGACTGGGCAGCCAGCCAGTGGCAGTTAATAGTGAAACCCCGCCCCTAAAATTCTCTCTTACCCATGGAATGCAGCCAAACCATGACCTCAGGAAGGAAAGTGCATGACTGGGCAGCCAGCCAGTGGCAGTTAATAGTGAAACCGGAAAGCAGCCAGACAGACATGTTTTGCGAGCCTAGGAATCTTGGCCTTG…	5190	5	179		Ref
	148	>gi|115343348|gb|DQ989794.1| BK polyomavirus isolate PittVM1, complete coding regions	ATGGTTCTGCGCCAGCTGTCACGACAAGCTTCTGTGAAACTTGGTAAAACCTGGACTGGAACAAAAAAAAGAGCTCAGAGGATTTTTATTTTTATTTTAGAGCTTTTGCTGGAATTTTGTAGAGGTGAAGACAGTGTAGACGGGAAAAACAAAAGTACCACTGCTTTACCTGCTGTAAAAGACTCTGTAAAAGACTCCTAGGTAAGTAATCCCTTTTTTTTTGTATTTCCAGGTTGATGGGTGCTGCTCTAGCACTTTTGGGGGACCTAGTTGCCAGTGTATCTGAGGCTGCTGCTGCCACAGGATTTTCAGTGGCTGAAATTGCTGCTGGGGAGGCTGCTGCTGCTATAGAAGTTCAAATTGCATCCCTTGCTACTGTAGAGGGCATAACAAGTACCT…	ATGGTTCTGCGCCAGCTGTCACGACAAGCTTCTGTGAAACTTGGTAAAACCTGGACTGGAACAAAAAAAAGAGCTCAGAGGATTTTTATTTTTATTTTAGAGCTTTTGCTGGAATTTTGTAGAGGTGAAGACAGTGTAGACGGGAAAAACAAAAGTACCACTGCTTTACCTGCTGTAAAAGACTCTGTAAAAGACTCCTAGGTAAGTAATCCCTTTTTTTTTGTATTTCCAGGTTGATGGGTGCTGCTCTAGCACTTTTGGGGGACCTAGTTGCCAGTGTATCTGAGGCTGCTGCTGCCACAGGATTTTCAGTGGCTGAAATTGCTGCTGGGGAGGCTGCTGCTGCTATAGAAGTTCAAATTGCATCCCTTGCTACTGTAGAGGGCATAACAAGTACCT…	4766	5	1005		Ref
	149	>gi|115343355|gb|DQ989795.1| BK polyomavirus isolate PittVR1, complete coding regions	ATGGTTCTGCGCCAGCTGTCACGACAAGCTTCTGTGAAACTTGGTAAAACCTGGACTGGAACAAAAAAAAGAGCTCAGAGGATTTTTATTTTTATTTTAGAGCTTTTGCTGGAATTTTGTAGAGGTGAAGACAGTGTAGACGGGAAAAACAAAAGTACCACTGCTTTACCTGCTGTAAAAGACTCTGTAAAAGACTCCTAGGTAAGTAATCCCTTTTTTTTTGTATTTCCAGGTTGATGGGTGCTGCTCTAGCACTTTTGGGGGACCTAGTTGCCAGTGTATCTGAGGCTGCTGCTGCCACAGGATTTTCAGTGGCTGAAATTGCTGCTGGGGAGGCTGCTGCTGCTATAGAAGTTCAAATTGCATCCCTTGCTACTGTAGAGGGCATAACAAGTACCT…	ATGGTTCTGCGCCAGCTGTCACGACAAGCTTCTGTGAAACTTGGTAAAACCTGGACTGGAACAAAAAAAAGAGCTCAGAGGATTTTTATTTTTATTTTAGAGCTTTTGCTGGAATTTTGTAGAGGTGAAGACAGTGTAGACGGGAAAAACAAAAGTACCACTGCTTTACCTGCTGTAAAAGACTCTGTAAAAGACTCCTAGGTAAGTAATCCCTTTTTTTTTGTATTTCCAGGTTGATGGGTGCTGCTCTAGCACTTTTGGGGGACCTAGTTGCCAGTGTATCTGAGGCTGCTGCTGCCACAGGATTTTCAGTGGCTGAAATTGCTGCTGGGGAGGCTGCTGCTGCTATAGAAGTTCAAATTGCATCCCTTGCTACTGTAGAGGGCATAACAAGTACCT…	4766	5	1006		Ref
	150	>gi|115343362|gb|DQ989796.1| BK polyomavirus isolate PittVR2, complete coding regions	ATGGTTCTGCGCCAGCTGTCACGACAAGCTTCTGTGAAACTTGGTAAAACCTGGACTGGAACAAAAAAAAGAGCTCAGAGGATTTTTATTTTTATTTTAGAGCTTTTGCTGGAATTTTGTAGAGGTGAAGACAGTGTAGACGGGAAAAACAAAAGTACCACTGCTTTACCTGCTGTAAAAGACTCTGTAAAAGACTCCTAGGTAAGTAATCCCTTTTTTTTTGTATTTCCAGGTTGATGGGTGCTGCTCTAGCACTTTTGGGGGACCTAGTTGCCAGTGTATCTGAGGCTGCTGCTGCCACAGGATTTTCAGTGGCTGAAATTGCTGCTGGGGAGGCTGCTGCTGCTATAGAAGTTCAAATTGCATCCCTTGCTACTGTAGAGGGCATAACAAGTACCT…	ATGGTTCTGCGCCAGCTGTCACGACAAGCTTCTGTGAAACTTGGTAAAACCTGGACTGGAACAAAAAAAAGAGCTCAGAGGATTTTTATTTTTATTTTAGAGCTTTTGCTGGAATTTTGTAGAGGTGAAGACAGTGTAGACGGGAAAAACAAAAGTACCACTGCTTTACCTGCTGTAAAAGACTCTGTAAAAGACTCCTAGGTAAGTAATCCCTTTTTTTTTGTATTTCCAGGTTGATGGGTGCTGCTCTAGCACTTTTGGGGGACCTAGTTGCCAGTGTATCTGAGGCTGCTGCTGCCACAGGATTTTCAGTGGCTGAAATTGCTGCTGGGGAGGCTGCTGCTGCTATAGAAGTTCAAATTGCATCCCTTGCTACTGTAGAGGGCATAACAAGTACCT…	4766	5	1007		Ref
	151	>gi|115343376|gb|DQ989798.1| BK polyomavirus isolate PittVM3, complete coding regions	ATGGTTCTGCGCCAGCTGTCACGACAAGCTTCTGTGAAACTTGGTAAAACCTGGACTGGAACAAAAAAAAGAGCTCAGAGGATTTTTATTTTTATTTTAGAGCTTTTGCTGGAATTTTGTAGAGGTGAAGACAGTGTAGACGGGAAAAACAAAAGTACCACTGCTTTACCTGCTGTAAAAGACTCTGTAAAAGACTCCTAGGTAAGTAATCCCTTTTTTTTTGTATTTCCAGGTTGATGGGTGCTGCTCTAGCACTTTTGGGGGACCTAGTTGCCAGTGTATCTGAGGCTGCTGCTGCCACAGGATTTTCAGTGGCTGAAATTGCTGCTGGGGAGGCTGCTGCTGCTATAGAAGTTCAAATTGCATCCCTTGCTACTGTAGAGGGCATAACAAGTACCT…	ATGGTTCTGCGCCAGCTGTCACGACAAGCTTCTGTGAAACTTGGTAAAACCTGGACTGGAACAAAAAAAAGAGCTCAGAGGATTTTTATTTTTATTTTAGAGCTTTTGCTGGAATTTTGTAGAGGTGAAGACAGTGTAGACGGGAAAAACAAAAGTACCACTGCTTTACCTGCTGTAAAAGACTCTGTAAAAGACTCCTAGGTAAGTAATCCCTTTTTTTTTGTATTTCCAGGTTGATGGGTGCTGCTCTAGCACTTTTGGGGGACCTAGTTGCCAGTGTATCTGAGGCTGCTGCTGCCACAGGATTTTCAGTGGCTGAAATTGCTGCTGGGGAGGCTGCTGCTGCTATAGAAGTTCAAATTGCATCCCTTGCTACTGTAGAGGGCATAACAAGTACCT…	4766	5	1008		Ref
	152	>gi|115343383|gb|DQ989799.1| BK polyomavirus isolate PittNP2, complete coding regions	ATGGTTCTGCGCCAGCTGTCACGACAAGCTTCTGTGAAACTTGGTAAAACCTGGACTGGAACAAAAAAAAGAGCTCAGAGGATTTTTATTTTTATTTTAGAGCTTTTGCTGGAATTTTGTAGAGGTGAAGACAGTGTAGACGGGAAAAACAAAAGTACCACTGCTTTACCTGCTGTAAAAGACTCTGTAAAAGACTCCTAGGTAAGTAATCCCTTTTTTTTTGTATTTCCAGGTTGATGGGTGCTGCTCTAGCACTTTTGGGGGACCTAGTTGCCAGTGTATCTGAGGCTGCTGCTGCCACAGGATTTTCAGTGGCTGAAATTGCTGCTGGGGAGGCTGCTGCTGCTATAGAAGTTCAAATTGCATCCCTTGCTACTGTAGAGGGCATAACAAGTACCT…	ATGGTTCTGCGCCAGCTGTCACGACAAGCTTCTGTGAAACTTGGTAAAACCTGGACTGGAACAAAAAAAAGAGCTCAGAGGATTTTTATTTTTATTTTAGAGCTTTTGCTGGAATTTTGTAGAGGTGAAGACAGTGTAGACGGGAAAAACAAAAGTACCACTGCTTTACCTGCTGTAAAAGACTCTGTAAAAGACTCCTAGGTAAGTAATCCCTTTTTTTTTGTATTTCCAGGTTGATGGGTGCTGCTCTAGCACTTTTGGGGGACCTAGTTGCCAGTGTATCTGAGGCTGCTGCTGCCACAGGATTTTCAGTGGCTGAAATTGCTGCTGGGGAGGCTGCTGCTGCTATAGAAGTTCAAATTGCATCCCTTGCTACTGTAGAGGGCATAACAAGTACCT…	4766	5	1009		Ref
	153	>gi|115343390|gb|DQ989800.1| BK polyomavirus isolate PittNP3, complete coding regions	ATGGTTCTGCGCCAGCTGTCACGACAAGCTTCTGTGAAACTTGGTAAAACCTGGACTGGAACAAAAAAAAGAGCTCAGAGGATTTTTATTTTTATTTTAGAGCTTTTGCTGGAATTTTGTAGAGGTGAAGACAGTGTAGACGGGAAAAACAAAAGTACCACTGCTTTACCTGCTGTAAAAGACTCTGTAAAAGACTCCTAGGTAAGTAATCCCTTTTTTTTTGTATTTCCAGGTTGATGGGTGCTGCTCTAGCACTTTTGGGGGACCTAGTTGCCAGTGTATCTGAGGCTGCTGCTGCCACAGGATTTTCAGTGGCTGAAATTGCTGCTGGGGAGGCTGCTGCTGCTATAGAAGTTCAAATTGCATCCCTTGCTACTGTAGAGGGCATAACAAGTACCT…	ATGGTTCTGCGCCAGCTGTCACGACAAGCTTCTGTGAAACTTGGTAAAACCTGGACTGGAACAAAAAAAAGAGCTCAGAGGATTTTTATTTTTATTTTAGAGCTTTTGCTGGAATTTTGTAGAGGTGAAGACAGTGTAGACGGGAAAAACAAAAGTACCACTGCTTTACCTGCTGTAAAAGACTCTGTAAAAGACTCCTAGGTAAGTAATCCCTTTTTTTTTGTATTTCCAGGTTGATGGGTGCTGCTCTAGCACTTTTGGGGGACCTAGTTGCCAGTGTATCTGAGGCTGCTGCTGCCACAGGATTTTCAGTGGCTGAAATTGCTGCTGGGGAGGCTGCTGCTGCTATAGAAGTTCAAATTGCATCCCTTGCTACTGTAGAGGGCATAACAAGTACCT…	4766	5	1010		Ref
	154	>gi|115343397|gb|DQ989801.1| BK polyomavirus isolate PittVM4, complete coding regions	ATGGTTCTGCGCCAGCTGTCACGACAAGCTTCTGTGAAACTTGGTAAAACCTGGACTGGAACAAAAAAAAGAGCTCAGAGGATTTTTATTTTTATTTTAGAGCTTTTGCTGGAATTTTGTAGAGGTGAAGACAGTGTAGACGGGAAAAACAAAAGTACCACTGCTTTACCTGCTGTAAAAGACTCTGTAAAAGACTCCTAGGTAAGTAATCCCTTTTTTTTTGTATTTCCAGGTTGATGGGTGCTGCTCTAGCACTTTTGGGGGACCTAGTTGCCAGTGTATCTGAGGCTGCTGCTGCCACAGGATTTTCAGTGGCTGAAATTGCTGCTGGGGAGGCTGCTGCTGCTATAGAAGTTCAAATTGCATCCCTTGCTACTGTAGAGGGCATAACAAGTACCT…	ATGGTTCTGCGCCAGCTGTCACGACAAGCTTCTGTGAAACTTGGTAAAACCTGGACTGGAACAAAAAAAAGAGCTCAGAGGATTTTTATTTTTATTTTAGAGCTTTTGCTGGAATTTTGTAGAGGTGAAGACAGTGTAGACGGGAAAAACAAAAGTACCACTGCTTTACCTGCTGTAAAAGACTCTGTAAAAGACTCCTAGGTAAGTAATCCCTTTTTTTTTGTATTTCCAGGTTGATGGGTGCTGCTCTAGCACTTTTGGGGGACCTAGTTGCCAGTGTATCTGAGGCTGCTGCTGCCACAGGATTTTCAGTGGCTGAAATTGCTGCTGGGGAGGCTGCTGCTGCTATAGAAGTTCAAATTGCATCCCTTGCTACTGTAGAGGGCATAACAAGTACCT…	4766	5	1011		Ref
	155	>gi|115343404|gb|DQ989802.1| BK polyomavirus isolate PittNP4, complete coding regions	ATGGTTCTGCGCCAGCTGTCACGACAAGCTTCTGTGAAAGTTGGTAAAACCTGGACTGGAACAAAAAAAAGAGCTCAGAGGATTTTTATTTTTATTTTAGAGCTTTTGCTGGAATTTTGTAGAGGTGAAGACAGTGTAGACGGGAAAAACAAAAGTACCACTGCTTTACCTGCTGTAAAAGACTCTGTAAAAGACTCCTAGGTAAGTAATCCCTTTTTTTTTGTATTTCCAGGTTCATGGGTGCTGCTCTAGCACTTTTGGGGGACCTAGTTGCCAGTGTATCTGAGGCTGCTGCTGCCACAGGATTTTCAGTGGCTGAAATTGCTGCTGGGGAGGCTGCTGCTGCTATAGAAGTTCAAATTGCATCCCTTGCTACTGTAGAGGGCATAACAAGTACCT…	ATGGTTCTGCGCCAGCTGTCACGACAAGCTTCTGTGAAAGTTGGTAAAACCTGGACTGGAACAAAAAAAAGAGCTCAGAGGATTTTTATTTTTATTTTAGAGCTTTTGCTGGAATTTTGTAGAGGTGAAGACAGTGTAGACGGGAAAAACAAAAGTACCACTGCTTTACCTGCTGTAAAAGACTCTGTAAAAGACTCCTAGGTAAGTAATCCCTTTTTTTTTGTATTTCCAGGTTCATGGGTGCTGCTCTAGCACTTTTGGGGGACCTAGTTGCCAGTGTATCTGAGGCTGCTGCTGCCACAGGATTTTCAGTGGCTGAAATTGCTGCTGGGGAGGCTGCTGCTGCTATAGAAGTTCAAATTGCATCCCTTGCTACTGTAGAGGGCATAACAAGTACCT…	4766	5	1012		Ref
	156	>gi|115343418|gb|DQ989804.1| BK polyomavirus isolate PittNP5, complete coding regions	ATGGTTCTGCGCCAGCTGTCACGACAAGCTTCTGTGAAAGTTGGTAAAACCTGGACTGGAACAAAAAAAAGAGCTCAGAGGATTTTTATTTTTATTTTAGAGCTTTTGCTGGAATTTTGTAGAGGTGAAGACAGTGTAGACGGGAAAAACAAAAGTACCACTGCTTTACCTGCTGTAAAAGACTCTGTAAAAGACTCCTAGGTAAGTAATCCCTTTTTTTTTGTATTTCCAGGTTCATGGGTGCTGCTCTAGCACTTTTGGGGGACCTAGTTGCCAGTGTATCTGAGGCTGCTGCTGCCACAGGATTTTCAGTGGCTGAAATTGCTGCTGGGGAGGCTGCTGCTGCTATAGAAGTTCAAATTGCATCCCTTGCTACTGTAGAGGGCATAACAAGTACCT…	ATGGTTCTGCGCCAGCTGTCACGACAAGCTTCTGTGAAAGTTGGTAAAACCTGGACTGGAACAAAAAAAAGAGCTCAGAGGATTTTTATTTTTATTTTAGAGCTTTTGCTGGAATTTTGTAGAGGTGAAGACAGTGTAGACGGGAAAAACAAAAGTACCACTGCTTTACCTGCTGTAAAAGACTCTGTAAAAGACTCCTAGGTAAGTAATCCCTTTTTTTTTGTATTTCCAGGTTCATGGGTGCTGCTCTAGCACTTTTGGGGGACCTAGTTGCCAGTGTATCTGAGGCTGCTGCTGCCACAGGATTTTCAGTGGCTGAAATTGCTGCTGGGGAGGCTGCTGCTGCTATAGAAGTTCAAATTGCATCCCTTGCTACTGTAGAGGGCATAACAAGTACCT…	4766	5	1013		Ref
	157	>gi|115343425|gb|DQ989805.1| BK polyomavirus isolate PittVM5, complete coding regions	ATGGTTCTGCGCCAGCTGTCACGACAAGCTTCTGTGAAACTTGGTAAAACCTGGACTGGAACAAAAAAAAGAGCTCAGAGGATTTTTATTTTTATTTTAGAGCTTTTGCTGGAATTTTGTAGAGGTGAAGACAGTGTAGACGGGAAAAACAAAAGTACCACTGCTTTACCTGCTGTAAAAGACTCTGTAAAAGACTCCTAGGTAAGTAATCCCTTTTTTTTTGTATTTCCAGGTTGATGGGTGCTGCTCTAGCACTTTTGGGGGACCTAGTTGCCAGTGTATCTGAGGCTGCTGCTGCCACAGGATTTTCAGTGGCTGAAATTGCTGCTGGGGAGGCTGCTGCTGCTATAGAAGTTCAAATTGCATCCCTTGCTACTGTAGAGGGCATAACAAGTACCT…	ATGGTTCTGCGCCAGCTGTCACGACAAGCTTCTGTGAAACTTGGTAAAACCTGGACTGGAACAAAAAAAAGAGCTCAGAGGATTTTTATTTTTATTTTAGAGCTTTTGCTGGAATTTTGTAGAGGTGAAGACAGTGTAGACGGGAAAAACAAAAGTACCACTGCTTTACCTGCTGTAAAAGACTCTGTAAAAGACTCCTAGGTAAGTAATCCCTTTTTTTTTGTATTTCCAGGTTGATGGGTGCTGCTCTAGCACTTTTGGGGGACCTAGTTGCCAGTGTATCTGAGGCTGCTGCTGCCACAGGATTTTCAGTGGCTGAAATTGCTGCTGGGGAGGCTGCTGCTGCTATAGAAGTTCAAATTGCATCCCTTGCTACTGTAGAGGGCATAACAAGTACCT…	4766	5	1014		Ref
	158	>gi|115343432|gb|DQ989806.1| BK polyomavirus isolate PittVR8, complete coding regions	ATGGTTCTGCGCCAGCTGTCACGACAAGCTTCTGTGAAAGTGAGTAAAACCTGGACTGGAACAAAAAAAAGAGCTCAGAGGATTTTTATTTTTATTTTAGAGCTTTTGCTGGAATTTTGTAGAGGTGAAGACAGTGTAGACGGGAAAAACAAAAGTACCACTGCTTTACCTGCTGTAAAAGACTCTGTAAAAGACTCCTAGGTAAGTAATCCCTTTTTTTTTGTATTTCCAGGTTGATGGGTGCTGCTCTAGCACTTTTGGGGGACCTAGTTGCCAGTGTATCTGAGGCTGCTGCTGCCACAGGATTTTCAGTGGCTGAAATTGCTGCTGGGGAGGCTGCTGCTGCTATAGAAGTTCAAATTGCATCCCTTGCTACTGTAGAGGGCATAACAAGTACCT…	ATGGTTCTGCGCCAGCTGTCACGACAAGCTTCTGTGAAAGTGAGTAAAACCTGGACTGGAACAAAAAAAAGAGCTCAGAGGATTTTTATTTTTATTTTAGAGCTTTTGCTGGAATTTTGTAGAGGTGAAGACAGTGTAGACGGGAAAAACAAAAGTACCACTGCTTTACCTGCTGTAAAAGACTCTGTAAAAGACTCCTAGGTAAGTAATCCCTTTTTTTTTGTATTTCCAGGTTGATGGGTGCTGCTCTAGCACTTTTGGGGGACCTAGTTGCCAGTGTATCTGAGGCTGCTGCTGCCACAGGATTTTCAGTGGCTGAAATTGCTGCTGGGGAGGCTGCTGCTGCTATAGAAGTTCAAATTGCATCCCTTGCTACTGTAGAGGGCATAACAAGTACCT…	4766	5	1015		Ref
	159	>gi|115343439|gb|DQ989807.1| BK polyomavirus isolate PittVR9, complete coding regions	ATGGTTCTGCGCCAGCTGTCACGACAAGCTTCTGTGAAAGTTGGTAAAACCTGGACTGGAACAAAAAAAAGAGCTCAGAGGATTTTTATTTTTATTTTAGAGCTTTTGCTGGAATTTTGTAGAGGTGAAGACAGTGTAGACGGGAAAAACAAAAGTACCACTGCTTTACCTGCTGTAAAAGACTCTGTAAAAGACTCCTAGGTAAGTAATCCCTTTTTTTTTGTATTTCCAGGTTCATGGGTGCTGCTCTAGCACTTTTGGGGGACCTAGTTGCCAGTGTATCTGAGGCTGCTGCTGCCACAGGATTTTCAGTGGCTGAAATTGCTGCTGGGGAGGCTGCTGCTGCTATAGAAGTTCAAATTGCATCCCTTGCTACTGTAGAGGGCATAACAAGTACCT…	ATGGTTCTGCGCCAGCTGTCACGACAAGCTTCTGTGAAAGTTGGTAAAACCTGGACTGGAACAAAAAAAAGAGCTCAGAGGATTTTTATTTTTATTTTAGAGCTTTTGCTGGAATTTTGTAGAGGTGAAGACAGTGTAGACGGGAAAAACAAAAGTACCACTGCTTTACCTGCTGTAAAAGACTCTGTAAAAGACTCCTAGGTAAGTAATCCCTTTTTTTTTGTATTTCCAGGTTCATGGGTGCTGCTCTAGCACTTTTGGGGGACCTAGTTGCCAGTGTATCTGAGGCTGCTGCTGCCACAGGATTTTCAGTGGCTGAAATTGCTGCTGGGGAGGCTGCTGCTGCTATAGAAGTTCAAATTGCATCCCTTGCTACTGTAGAGGGCATAACAAGTACCT…	4766	5	1016		Ref
	160	>gi|115343446|gb|DQ989808.1| BK polyomavirus isolate PittVR10, complete coding regions	ATGGTTCTGCGCCAGCTGTCACGACAAGCTTCTGTGAAACTTGGTAAAACCTGGACTGGAACAAAAAAAAGAGCTCAGAGGATTTTTATTTTTATTTTAGAGCTTTTGCTGGAATTTTGTAGAGGTGAAGACAGTGTAGACGGGAAAAACAAAAGTACCACTGCTTTACCTGCTGTAAAAGACTCTGTAAAAGACTCCTAGGTAAGTAATCCCTTTTTTTTTGTATTTCCAGGTTGATGGGTGCTGCTCTAGCACTTTTGGGGGACCTAGTTGCCAGTGTATCTGAGGCTGCTGCTGCCACAGGATTTTCAGTGGCTGAAATTGCTGCTGGGGAGGCTGCTGCTGCTATAGAAGTTCAAATTGCATCCCTTGCTACTGTAGAGGGCATAACAAGTACCT…	ATGGTTCTGCGCCAGCTGTCACGACAAGCTTCTGTGAAACTTGGTAAAACCTGGACTGGAACAAAAAAAAGAGCTCAGAGGATTTTTATTTTTATTTTAGAGCTTTTGCTGGAATTTTGTAGAGGTGAAGACAGTGTAGACGGGAAAAACAAAAGTACCACTGCTTTACCTGCTGTAAAAGACTCTGTAAAAGACTCCTAGGTAAGTAATCCCTTTTTTTTTGTATTTCCAGGTTGATGGGTGCTGCTCTAGCACTTTTGGGGGACCTAGTTGCCAGTGTATCTGAGGCTGCTGCTGCCACAGGATTTTCAGTGGCTGAAATTGCTGCTGGGGAGGCTGCTGCTGCTATAGAAGTTCAAATTGCATCCCTTGCTACTGTAGAGGGCATAACAAGTACCT…	4766	5	1017		Ref
	161	>gi|115343453|gb|DQ989809.1| BK polyomavirus isolate PittVM2, complete coding regions	ATGGTTCTGCGCCAGCTGTCACGACAAGCTTCTGTGAAAGTTAGTAAAACCTGGACTGGAACAAAAAAAAGAGCTCAGAGGATTTTTATTTTTATTTTAGAGCTTTTGCTGGAATTTTGTAGAGGTGAAGACAGTGTAGACGGGAAAAACAAAAGTACCACTGCTTTACCTGCTGTAAAAGACTCTGTAAAAGACTCCTAGGTAAGTAATCCCTTTTTTTTTGTATTTCCAGGTTGATGGGTGCTGCTCTAGCACTTTTGGGGGACCTAGTTGCCAGTGTATCTGAGGCTGCTGCTGCCACAGGATTTTCAGTGGCTGAAATTGCTGCTGGGGAGGCTGCTGCTGCTATAGAAGTTCAAATTGCATCCCTTGCTACTGTAGAGGGCATAACAAGTACCT…	ATGGTTCTGCGCCAGCTGTCACGACAAGCTTCTGTGAAAGTTAGTAAAACCTGGACTGGAACAAAAAAAAGAGCTCAGAGGATTTTTATTTTTATTTTAGAGCTTTTGCTGGAATTTTGTAGAGGTGAAGACAGTGTAGACGGGAAAAACAAAAGTACCACTGCTTTACCTGCTGTAAAAGACTCTGTAAAAGACTCCTAGGTAAGTAATCCCTTTTTTTTTGTATTTCCAGGTTGATGGGTGCTGCTCTAGCACTTTTGGGGGACCTAGTTGCCAGTGTATCTGAGGCTGCTGCTGCCACAGGATTTTCAGTGGCTGAAATTGCTGCTGGGGAGGCTGCTGCTGCTATAGAAGTTCAAATTGCATCCCTTGCTACTGTAGAGGGCATAACAAGTACCT…	4766	5	1018		Ref
	162	>gi|115343460|gb|DQ989810.1| BK polyomavirus isolate PittVR6, complete coding regions	ATGGTTCTGCGCCAGCTGTCACGACAAGCTTCTGTGAAACTTGGTAAAACCTGGACTGGAACAAAAAAAAGAGCTCAGAGGATTTTTATTTTTATTTTAGAGCTTTTGCTGGAATTTTGTAGAGGTGAAGACAGTGTAGACGGGAAAAACAAAAGTACCACTGCTTTACCTGCTGTAAAAGACTCTGTAAAAGACTCCTAGGTAAGTAATCCCTTTTTTTTTGTATTTCCAGGTTGATGGGTGCTGCTCTAGCACTTTTGGGGGACCTAGTTGCCAGTGTATCTGAGGCTGCTGCTGCCACAGGATTTTCAGTGGCTGAAATTGCTGCTGGGGAGGCTGCTGCTGCTATAGAAGTTCAAATTGCATCCCTTGCTACTGTAGAGGGCATAACAAGTACCT…	ATGGTTCTGCGCCAGCTGTCACGACAAGCTTCTGTGAAACTTGGTAAAACCTGGACTGGAACAAAAAAAAGAGCTCAGAGGATTTTTATTTTTATTTTAGAGCTTTTGCTGGAATTTTGTAGAGGTGAAGACAGTGTAGACGGGAAAAACAAAAGTACCACTGCTTTACCTGCTGTAAAAGACTCTGTAAAAGACTCCTAGGTAAGTAATCCCTTTTTTTTTGTATTTCCAGGTTGATGGGTGCTGCTCTAGCACTTTTGGGGGACCTAGTTGCCAGTGTATCTGAGGCTGCTGCTGCCACAGGATTTTCAGTGGCTGAAATTGCTGCTGGGGAGGCTGCTGCTGCTATAGAAGTTCAAATTGCATCCCTTGCTACTGTAGAGGGCATAACAAGTACCT…	4766	5	1019		Ref
	163	>gi|115343467|gb|DQ989811.1| BK polyomavirus isolate PittVR7, complete coding regions	ATGGTTCTGCGCCAGCTGTCACGACAAGCTTCTGTGAAACTTGGTAAAACCTGGACTGGAACAAAAAAAAGAGCTCAGAGGATTTTTATTTTTATTTTAGAGCTTTTGCTGGAATTTTGTAGAGGTGAAGACAGTGTAGACGGGAAAAACAAAAGTACCACTGCTTTACCTGCTGTAAAAGACTCTGTAAAAGACTCCTAGGTAAGTAATCCCTTTTTTTTTGTATTTCCAGGTTGATGGGTGCTGCTCTAGCACTTTTGGGGGACCTAGTTGCCAGTGTATCTGAGGCTGCTGCTGCCACAGGATTTTCAGTGGCTGAAATTGCTGCTGGGGAGGCTGCTGCTGCTATAGAAGTTCAAATTGCATCCCTTGCTACTGTAGAGGGCATAACAAGTACCT…	ATGGTTCTGCGCCAGCTGTCACGACAAGCTTCTGTGAAACTTGGTAAAACCTGGACTGGAACAAAAAAAAGAGCTCAGAGGATTTTTATTTTTATTTTAGAGCTTTTGCTGGAATTTTGTAGAGGTGAAGACAGTGTAGACGGGAAAAACAAAAGTACCACTGCTTTACCTGCTGTAAAAGACTCTGTAAAAGACTCCTAGGTAAGTAATCCCTTTTTTTTTGTATTTCCAGGTTGATGGGTGCTGCTCTAGCACTTTTGGGGGACCTAGTTGCCAGTGTATCTGAGGCTGCTGCTGCCACAGGATTTTCAGTGGCTGAAATTGCTGCTGGGGAGGCTGCTGCTGCTATAGAAGTTCAAATTGCATCCCTTGCTACTGTAGAGGGCATAACAAGTACCT…	4766	5	1020		Ref
	164	>gi|115343474|gb|DQ989812.1| BK polyomavirus isolate PittVR4, complete coding regions	ATGGTTCTGCGCCAGCTGTCACGACAAGCTTCTGTGAAAGTTGGTAAAACCTGGACTGGAACAAAAAAAAGAGCTCAGAGGATTTTTATTTTTATTTTAGAGCTTTTGCTGGAATTTTGTAGAGGTGAAGACAGTGTAGACGGGAAAAACAAAAGTACCACTGCTTTACCTGCTGTAAAAGACTCTGTAAAAGACTCCTAGGTAAGTAATCCCTTTTTTTTTGTATTTCCAGGTTCATGGGTGCTGCTCTAGCACTTTTGGGGGACCTAGTTGCCAGTGTATCTGAGGCTGCTGCTGCCACAGGATTTTCAGTGGCTGAAATTGCTGCTGGGGAGGCTGCTGCTGCTATAGAAGTTCAAATTGCATCCCTTGCTACTGTAGAGGGCATAACAAGTACCT…	ATGGTTCTGCGCCAGCTGTCACGACAAGCTTCTGTGAAAGTTGGTAAAACCTGGACTGGAACAAAAAAAAGAGCTCAGAGGATTTTTATTTTTATTTTAGAGCTTTTGCTGGAATTTTGTAGAGGTGAAGACAGTGTAGACGGGAAAAACAAAAGTACCACTGCTTTACCTGCTGTAAAAGACTCTGTAAAAGACTCCTAGGTAAGTAATCCCTTTTTTTTTGTATTTCCAGGTTCATGGGTGCTGCTCTAGCACTTTTGGGGGACCTAGTTGCCAGTGTATCTGAGGCTGCTGCTGCCACAGGATTTTCAGTGGCTGAAATTGCTGCTGGGGAGGCTGCTGCTGCTATAGAAGTTCAAATTGCATCCCTTGCTACTGTAGAGGGCATAACAAGTACCT…	4766	5	1021		Ref
	165	>gi|115343481|gb|DQ989813.1| BK polyomavirus isolate PittNP1, complete coding regions	ATGGTTCTGCGCCAGCTGTCACGACAAGCTTCTGTGAAAGTTAGTAAAACCTGGACTGGAACAAAAAAAAGAGCTCAGAGGATTTTTATTTTTATTTTAGAGCTTTTGCTGGAATTTTGTAGAGGTGAAGACAGTGTAGACGGGAAAAACAAAAGTACCACTGCTTTACCTGCTGTAAAAGACTCTGTAAAAGACTCCTAGGTAAGTAATCCCTTTTTTTTTGTATTTCCAGGTTGATGGGTGCTGCTCTAGCACTTTTGGGGGACCTAGTTGCCAGTGTATCTGAGGCTGCTGCTGCCACAGGATTTTCAGTGGCTGAAATTGCTGCTGGGGAGGCTGCTGCTGCTATAGAAGTTCAAATTGCATCCCTTGCTACTGTAGAGGGCATAACAAGTACCT…	ATGGTTCTGCGCCAGCTGTCACGACAAGCTTCTGTGAAAGTTAGTAAAACCTGGACTGGAACAAAAAAAAGAGCTCAGAGGATTTTTATTTTTATTTTAGAGCTTTTGCTGGAATTTTGTAGAGGTGAAGACAGTGTAGACGGGAAAAACAAAAGTACCACTGCTTTACCTGCTGTAAAAGACTCTGTAAAAGACTCCTAGGTAAGTAATCCCTTTTTTTTTGTATTTCCAGGTTGATGGGTGCTGCTCTAGCACTTTTGGGGGACCTAGTTGCCAGTGTATCTGAGGCTGCTGCTGCCACAGGATTTTCAGTGGCTGAAATTGCTGCTGGGGAGGCTGCTGCTGCTATAGAAGTTCAAATTGCATCCCTTGCTACTGTAGAGGGCATAACAAGTACCT…	4766	5	1022		Ref
	166	>gi|145588152|gb|EF376992.1| BK polyomavirus isolate J/1025/05, complete genome	GCCTCGGCCTCTTATATATTATAAAAAAAAAGGCCACAGGGAGGAGCTGCTTACCCATGGAATGCAGCCAAACCATGACCTCAGGAAGCAAGTGCATGACTGGGCAGCCAGCCAGTGGCAGTTAATAGTGAAACCCCGCCCCTAACATTCTCAAATAAACACAAGAGGAAGTGGAAACTGTCCAAAGGAGTGGAAAGCAGCCAGACAGACATGTTTTGCGAGCCTAAGAATCTTGGCCTTGTCCCCAGTTAATACTGGACAAAGGCCATGGTTCTGCGCCAGCTGTCACGACAAGCTTCAGTGAAAATTGGTAAAACCTGGACTGGAACTAAAAAAAGAGCTCAGAGGATTTTTATTTTTATTTTAGAGCTTTTGCTGGAATTTTGTAGAGGTGAAGAC…	GCCTCGGCCTCTTATATATTATAAAAAAAAAGGCCACAGGGAGGAGCTGCTTACCCATGGAATGCAGCCAAACCATGACCTCAGGAAGCAAGTGCATGACTGGGCAGCCAGCCAGTGGCAGTTAATAGTGAAACCCCGCCCCTAACATTCTCAAATAAACACAAGAGGAAGTGGAAACTGTCCAAAGGAGTGGAAAGCAGCCAGACAGACATGTTTTGCGAGCCTAAGAATCTTGGCCTTGTCCCCAGTTAATACTGGACAAAGGCCATGGTTCTGCGCCAGCTGTCACGACAAGCTTCAGTGAAAATTGGTAAAACCTGGACTGGAACTAAAAAAAGAGCTCAGAGGATTTTTATTTTTATTTTAGAGCTTTTGCTGGAATTTTGTAGAGGTGAAGAC…	5129	5	470		Ref
	167	>gi|339892115|gb|JF894228.1| BK polyomavirus isolate BKV-D, complete genome	TTTTGCAAAAATTGCAAAAGAATAGGGATTTCCCCAAATAGTTTTGCTAGGCCTCAGAAAAAGCCTCCACACCCTTACTACTTGAGAGAAAGGGTGGAGGCAGAGGCGGCCTCGGCCTCTTATATATTATAAAAAAAAAGGCCACAGGGAGGAGCTGCTTACCCATGGAATGCAGCCAAACCATGACCTCAGGAAGGAAAGTGCATGACTGGGCAGCCAGCCAGTGGCAGTTAATAAGCAGCCAGACAGACATCTGCTTACCCATGGAATGCAGCCAAACCATGACCTCAGGAAGGAAAGTGCATGACTGGGCAGCCAGCCAGTGGCAGTTAATAAGCAGCCAGACAGACATGTTTTGCGAGCCTAGGAATCTTGGCCTTGTCCCCAGTTAAACTGGAC…	TTTTGCAAAAATTGCAAAAGAATAGGGATTTCCCCAAATAGTTTTGCTAGGCCTCAGAAAAAGCCTCCACACCCTTACTACTTGAGAGAAAGGGTGGAGGCAGAGGCGGCCTCGGCCTCTTATATATTATAAAAAAAAAGGCCACAGGGAGGAGCTGCTTACCCATGGAATGCAGCCAAACCATGACCTCAGGAAGGAAAGTGCATGACTGGGCAGCCAGCCAGTGGCAGTTAATAAGCAGCCAGACAGACATCTGCTTACCCATGGAATGCAGCCAAACCATGACCTCAGGAAGGAAAGTGCATGACTGGGCAGCCAGCCAGTGGCAGTTAATAAGCAGCCAGACAGACATGTTTTGCGAGCCTAGGAATCTTGGCCTTGTCCCCAGTTAAACTGGAC…	5172	5	201		Ref
	168	>gi|347365399|gb|JN192431.1| BK polyomavirus isolate SJH-LG-152, complete genome	TTTTGCAAAAATTGCAAAAGAATAGGGATTTCCCCAAATATTTTTGCTAGGCCTCAGAAAAAGCCTCCACACCCTTACTACTTGAGAGAAAGGGTGGAGGCAGAGGCGGCCTCGGCCTCTTATATATTATAAAAAAAAAGGCCACAGGGAGGAGCTGCTAACCCATGGAATGTAGCCAAACCATGACCTCAGGAAGGAAAGTGCATGACTGGGCAGCCAGCCAGTGGCAGTTAATAGTGAAACCCCGCCCCTAAAATTCTCAAATAAACACAAGAGGAAGTGGAAACTGGCCAAAGGAGTGGAAAGCAGCCAGACAGACATGTTTTGCGAGCCTAGGAATCTTGGCCTTGTCCCCAGTTAAACTGGACAAAGGCCATGGTTCTGCGCCAGCTGTCACGA…	TTTTGCAAAAATTGCAAAAGAATAGGGATTTCCCCAAATATTTTTGCTAGGCCTCAGAAAAAGCCTCCACACCCTTACTACTTGAGAGAAAGGGTGGAGGCAGAGGCGGCCTCGGCCTCTTATATATTATAAAAAAAAAGGCCACAGGGAGGAGCTGCTAACCCATGGAATGTAGCCAAACCATGACCTCAGGAAGGAAAGTGCATGACTGGGCAGCCAGCCAGTGGCAGTTAATAGTGAAACCCCGCCCCTAAAATTCTCAAATAAACACAAGAGGAAGTGGAAACTGGCCAAAGGAGTGGAAAGCAGCCAGACAGACATGTTTTGCGAGCCTAGGAATCTTGGCCTTGTCCCCAGTTAAACTGGACAAAGGCCATGGTTCTGCGCCAGCTGTCACGA…	5141	5	361		Ref
	169	>gi|347365406|gb|JN192432.1| BK polyomavirus isolate SJH-LG-166, complete genome	TTTTGCAAAAATTGCAAAAGAATAGGGATTTCCCCAAATATTTTTGCTAGGCCTCAGAAAAAGCCTCCACACCCTTACTACTTGAGAGAAAGGGTGGAGGCAGAGGCGGCCTCGGCCTCTTATATATTATAAAAAAAAAGGCCACAGGGAGGAGCTGCTAACCCATGGAATGTAGCCAAACCATGACCTCAGGAAGGAAAGTGCATGACTGGGCAGCCAGCCAGTGGCAGTTAATAGTGAAACCCCGCCCCTAAAATTCTCAAATAAACACAAGAGGAAGTGGAAACTGGCCAAAGGAGTGGAAAGCAGCCAGACAGACATGTTTTGCGAGCCTAGGAATCTTGGCCTTGTCCCCAGTTAAACTGGACAAAGGCCATGGTTCTGCGCCAGCTGTCACGA…	TTTTGCAAAAATTGCAAAAGAATAGGGATTTCCCCAAATATTTTTGCTAGGCCTCAGAAAAAGCCTCCACACCCTTACTACTTGAGAGAAAGGGTGGAGGCAGAGGCGGCCTCGGCCTCTTATATATTATAAAAAAAAAGGCCACAGGGAGGAGCTGCTAACCCATGGAATGTAGCCAAACCATGACCTCAGGAAGGAAAGTGCATGACTGGGCAGCCAGCCAGTGGCAGTTAATAGTGAAACCCCGCCCCTAAAATTCTCAAATAAACACAAGAGGAAGTGGAAACTGGCCAAAGGAGTGGAAAGCAGCCAGACAGACATGTTTTGCGAGCCTAGGAATCTTGGCCTTGTCCCCAGTTAAACTGGACAAAGGCCATGGTTCTGCGCCAGCTGTCACGA…	5141	5	362		Ref
	170	>gi|347365413|gb|JN192433.1| BK polyomavirus isolate SJH-LG-168, complete genome	TTTTGCAAAAATTGCAAAAGAATAGGGATTTCCCCAAATATTTTTGCTAGGCCTCAGAAAAAGCCTCCACACCCTTACTACTTGAGAGAAAGGGTGGAGGCAGAGGCGGCCTCGGCCTCTTATATATTATAAAAAAAAAGGCCACAGGGAGGAGCTGCTAACCCATGGAATGTAGCCAAACCATGACCTCAGGAAGGAAAGTGCATGACTGGGCAGCCAGCCAGTGGCAGTTAATAGTGAAACCCCGCCCCTAAAATTCTCAAATAAACACAAGAGGAAGTGGAAACTGGCCAAAGGAGTGGAAAGCAGCCAGACAGACATGTTTTGCGAGCCTAGGAATCTTGGCCTTGTCCCCAGTTAAACTGGACAAAGGCCATGGTTTTGCGCCAGCTGTCACGA…	TTTTGCAAAAATTGCAAAAGAATAGGGATTTCCCCAAATATTTTTGCTAGGCCTCAGAAAAAGCCTCCACACCCTTACTACTTGAGAGAAAGGGTGGAGGCAGAGGCGGCCTCGGCCTCTTATATATTATAAAAAAAAAGGCCACAGGGAGGAGCTGCTAACCCATGGAATGTAGCCAAACCATGACCTCAGGAAGGAAAGTGCATGACTGGGCAGCCAGCCAGTGGCAGTTAATAGTGAAACCCCGCCCCTAAAATTCTCAAATAAACACAAGAGGAAGTGGAAACTGGCCAAAGGAGTGGAAAGCAGCCAGACAGACATGTTTTGCGAGCCTAGGAATCTTGGCCTTGTCCCCAGTTAAACTGGACAAAGGCCATGGTTTTGCGCCAGCTGTCACGA…	5141	5	363		Ref
	171	>gi|347365420|gb|JN192434.1| BK polyomavirus isolate SJH-LG-253, complete genome	TTTTGCAAAAATTGCAAAAGAATAGGGATTTCCCCAAATAGTTTTGCTAGGCCTCAGAAAAAGCCTCCACACCCTTACTACTTGAGAGAAAGGGTGGAGGCAGAGGCGGCCTCGGCCTCTTATATATTATAAAAAAAAAGGCCACAGGGAGGAGCTGCTTACCCATGGAATGCAGCCAAACCATGACCTCAGGAAGGAAAGTGCATGACTGGGCAGCCAGCCAGTGGCAGTTAATAGTGAAACCCCGCCCCTGAAATTCTCAAATAAACACAAGAGGAAGTGGAAACTGGCCAAAGGAGTGGAAAGCAGCCAGACAGACATGTTTTGCGGGCCTAGGAATCTTGGCCTTGTCCCCAGTTAAACTGGACAAAGGCCATGGTTCTGCGCCAGCTGTCACGA…	TTTTGCAAAAATTGCAAAAGAATAGGGATTTCCCCAAATAGTTTTGCTAGGCCTCAGAAAAAGCCTCCACACCCTTACTACTTGAGAGAAAGGGTGGAGGCAGAGGCGGCCTCGGCCTCTTATATATTATAAAAAAAAAGGCCACAGGGAGGAGCTGCTTACCCATGGAATGCAGCCAAACCATGACCTCAGGAAGGAAAGTGCATGACTGGGCAGCCAGCCAGTGGCAGTTAATAGTGAAACCCCGCCCCTGAAATTCTCAAATAAACACAAGAGGAAGTGGAAACTGGCCAAAGGAGTGGAAAGCAGCCAGACAGACATGTTTTGCGGGCCTAGGAATCTTGGCCTTGTCCCCAGTTAAACTGGACAAAGGCCATGGTTCTGCGCCAGCTGTCACGA…	5141	5	364		Ref
	172	>gi|347365427|gb|JN192435.1| BK polyomavirus isolate SJH-LG-304, complete genome	TTTTGCAAAAATTGCAAAAGAATAGGGATTTCCCCAAATATTTTTGCTAGGCCTCAGAAAAAGCCTCCACACCCTTACTACTTGAGAGAAAGGGTGGAGGCAGAGGCGGCCTCGGCCTCTTATATATTATAAAAAAAAAGGCCACAGGGAGGAGCTGCTAACCCATGGAATGTAGCCAAACCATGACCTCAGGAAGGAAAGTGCATGACTGGGCAGCCAGCCAGTGGCAGTTAATAGTGAAACCCCGCCCCTAAAATTCTCAAATAAACACAAGAGGAAGTGGAAACTGGCCAAAGGAGTGGAAAGCAGCCAGACAGACATGTTTTGCGAGCCTAGGAATCTTGGCCTTGTCCCCAGTTAAACTGGACAAAGGCCATGGTTCTGCGCCAGCTGTCACGA…	TTTTGCAAAAATTGCAAAAGAATAGGGATTTCCCCAAATATTTTTGCTAGGCCTCAGAAAAAGCCTCCACACCCTTACTACTTGAGAGAAAGGGTGGAGGCAGAGGCGGCCTCGGCCTCTTATATATTATAAAAAAAAAGGCCACAGGGAGGAGCTGCTAACCCATGGAATGTAGCCAAACCATGACCTCAGGAAGGAAAGTGCATGACTGGGCAGCCAGCCAGTGGCAGTTAATAGTGAAACCCCGCCCCTAAAATTCTCAAATAAACACAAGAGGAAGTGGAAACTGGCCAAAGGAGTGGAAAGCAGCCAGACAGACATGTTTTGCGAGCCTAGGAATCTTGGCCTTGTCCCCAGTTAAACTGGACAAAGGCCATGGTTCTGCGCCAGCTGTCACGA…	5141	5	365		Ref
	173	>gi|347365441|gb|JN192437.1| BK polyomavirus isolate SJH-LG-306, complete genome	TTTTGCAAAAATTGCAAAAGAATAGGGATTTCCCCAAATATTTTTGCTAGGCCTCAGAAAAAGCCTCCACACCCTTACTACTTGAGAGAAAGGGTGGAGGCAGAGGCGGCCTCGGCCTCTTATATATTATAAAAAAAAAGGCCACAGGGAGGAGCTGCTAACCCATGGAATGTAGCCAAACCATGACCTCAGGAAGGAAAGTGCATGACTGGGCAGCCAGCCAGTGGCAGTTAATAGTGAAACCCCGCCCCTAAAATTCTCAAATAAACACAAGAGGAAGTGGAAACTGGCCAAAGGAGTGGAAAGCAGCCAGACAGACATGTTTTGCGAGCCTAGGAATCTTGGCCTTGTCCCCAGTTAAACTGGACAAAGGCCATGGTTCTGCGCCAGCTGTCACGA…	TTTTGCAAAAATTGCAAAAGAATAGGGATTTCCCCAAATATTTTTGCTAGGCCTCAGAAAAAGCCTCCACACCCTTACTACTTGAGAGAAAGGGTGGAGGCAGAGGCGGCCTCGGCCTCTTATATATTATAAAAAAAAAGGCCACAGGGAGGAGCTGCTAACCCATGGAATGTAGCCAAACCATGACCTCAGGAAGGAAAGTGCATGACTGGGCAGCCAGCCAGTGGCAGTTAATAGTGAAACCCCGCCCCTAAAATTCTCAAATAAACACAAGAGGAAGTGGAAACTGGCCAAAGGAGTGGAAAGCAGCCAGACAGACATGTTTTGCGAGCCTAGGAATCTTGGCCTTGTCCCCAGTTAAACTGGACAAAGGCCATGGTTCTGCGCCAGCTGTCACGA…	5141	5	366		Ref
	174	>gi|347365448|gb|JN192438.1| BK polyomavirus isolate SJH-LG-308, complete genome	TTTTGCAAAAATTGCAAAAGAATAGGGATTTCCCCAAATAGTTTTGCTAGGCCTCAGAAAAAGCCTCCACACCCTTACTACTTGAGAGAAAGGGTGGAGGCAGAGGCGGCCTCGGCCTCTTATATATTATAAAAAAAAAGGCCACAGGGAGGAGCTGCTTACCCATGGAATGCAGCCAAACCATGACCTCAGGAAGGAAAGTGCATGACTGGGCAGCCAGCCAGTGGCAGTTAATAGTGAAACCCCGCCCCTGAAATTCTCAAATAAACACAAGAGGAAGTGGAAACTGGCCAAAGGAGTGGAAAGCAGCCAGACAGACATGTTTTGCGGGCCTAGGAATCTTGGCCTTGTCCCCAGTTAAACTGGACAAAGGCCATGGTTCTGCGCCAGCTGTCACGA…	TTTTGCAAAAATTGCAAAAGAATAGGGATTTCCCCAAATAGTTTTGCTAGGCCTCAGAAAAAGCCTCCACACCCTTACTACTTGAGAGAAAGGGTGGAGGCAGAGGCGGCCTCGGCCTCTTATATATTATAAAAAAAAAGGCCACAGGGAGGAGCTGCTTACCCATGGAATGCAGCCAAACCATGACCTCAGGAAGGAAAGTGCATGACTGGGCAGCCAGCCAGTGGCAGTTAATAGTGAAACCCCGCCCCTGAAATTCTCAAATAAACACAAGAGGAAGTGGAAACTGGCCAAAGGAGTGGAAAGCAGCCAGACAGACATGTTTTGCGGGCCTAGGAATCTTGGCCTTGTCCCCAGTTAAACTGGACAAAGGCCATGGTTCTGCGCCAGCTGTCACGA…	5141	5	367		Ref
	175	>gi|347365455|gb|JN192439.1| BK polyomavirus isolate SJH-LG-309, complete genome	TTTTGCAAAAATTGCAAAAGAATAGGGATTTCCCCAAATATTTTTGCTAGGCCTCAGAAAAAGCCTCCACACCCTTACTACTTGAGAGAAAGGGTGGAGGCAGAGGCGGCCTCGGCCTCTTATATATTATAAAAAAAAAGGCCACAGGGAGGAGCTGCTAACCCATGGAATGTAGCCAAACCATGACCTCAGGAAGGAAAGTGCATGACTGGGCAGCCAGCCAGTGGCAGTTAATAGTGAAACCCCGCCCTTCTCAAATAAACACAAGAGGAAGTGGAAACTGGCCAAAGGAGTGGAAAGCAGCCAGACAGACATGTTTTGCGAGCCTAGGAATCTTGGCCTTGTCCCCAGTTAAACTGGACAAAGGCCATGGTTCTGCGCCAGCTGTCACGACAAGCT…	TTTTGCAAAAATTGCAAAAGAATAGGGATTTCCCCAAATATTTTTGCTAGGCCTCAGAAAAAGCCTCCACACCCTTACTACTTGAGAGAAAGGGTGGAGGCAGAGGCGGCCTCGGCCTCTTATATATTATAAAAAAAAAGGCCACAGGGAGGAGCTGCTAACCCATGGAATGTAGCCAAACCATGACCTCAGGAAGGAAAGTGCATGACTGGGCAGCCAGCCAGTGGCAGTTAATAGTGAAACCCCGCCCTTCTCAAATAAACACAAGAGGAAGTGGAAACTGGCCAAAGGAGTGGAAAGCAGCCAGACAGACATGTTTTGCGAGCCTAGGAATCTTGGCCTTGTCCCCAGTTAAACTGGACAAAGGCCATGGTTCTGCGCCAGCTGTCACGACAAGCT…	5134	5	435		Ref
	176	>gi|347365461|gb|JN192440.1| BK polyomavirus isolate SJH-LG-310, complete genome	TTTTGCAAAAAATTGCAAAAGAATAGGGATTTCCCCAAATAGTTTTGCTAGGCCTCAGAAAAAGCCTCCACACCCTTACTACTTCAGAGAAAGGGTGGAGGCAGAGGCGGCCTCGGCCTCTTATATATTATAAAAAAAAAGGCCACAGGGAGGAGCTGCTTACCCATGGAATGCAGCCAAACCATGACCTCAGGAAGCAAGTGCATGACTGGGCAGCCAGCCAGTGGCAGTTAATAGTGAAACCCCGCCCCTAACATTCTCAAATAAACACAAGAGGAAGTGGAAACTGTCCAAAGGAGTGGAAAGCAGCCAGACAGACATGTTTTGCGAGCCTAAGAATCTTGGCCTTGTCCCCAGTTAATACTGGACAAAGGCCATGGTTTTGCGCCAGCTGTCACG…	TTTTGCAAAAAATTGCAAAAGAATAGGGATTTCCCCAAATAGTTTTGCTAGGCCTCAGAAAAAGCCTCCACACCCTTACTACTTCAGAGAAAGGGTGGAGGCAGAGGCGGCCTCGGCCTCTTATATATTATAAAAAAAAAGGCCACAGGGAGGAGCTGCTTACCCATGGAATGCAGCCAAACCATGACCTCAGGAAGCAAGTGCATGACTGGGCAGCCAGCCAGTGGCAGTTAATAGTGAAACCCCGCCCCTAACATTCTCAAATAAACACAAGAGGAAGTGGAAACTGTCCAAAGGAGTGGAAAGCAGCCAGACAGACATGTTTTGCGAGCCTAAGAATCTTGGCCTTGTCCCCAGTTAATACTGGACAAAGGCCATGGTTTTGCGCCAGCTGTCACG…	5131	5	453		Ref
	177	>gi|387861056|gb|JQ713822.1| BK polyomavirus strain WT, complete genome	GCCTCGGCCTCTTATATATTATAAAAAAAAAGGCCACAGGGAGGAGCTGCTTACCCATGGAATGCAGCCAAACCATGACCTCAGGAAGGAAAGTGCATGACTGGGCAGCCAGCCAGTGGCAGTTAATAAGCAGCCAGACAGACATGTTTTGCGAGCCTAGGAATCTTGGCCTTGTCCCCAGTTAAACTGGACAAAGGCCATGGTTCTGCGCCAAACCATGACCTCAGGAAGGAAAGTGCATGACTGGGCAGCCAGCCAGTGGCAGTTAATAAGCAGCCAGACAGACATGTTTTGCGAGCCTAGGAATCTTGGCCTTGTCCCCAGTTAAACTGGACAAAGGCCATGGTTCTGCGCCAGCTGTCACGACAAGCTTCAGTGAAAGTTGGTAAAACCTGGACT…	GCCTCGGCCTCTTATATATTATAAAAAAAAAGGCCACAGGGAGGAGCTGCTTACCCATGGAATGCAGCCAAACCATGACCTCAGGAAGGAAAGTGCATGACTGGGCAGCCAGCCAGTGGCAGTTAATAAGCAGCCAGACAGACATGTTTTGCGAGCCTAGGAATCTTGGCCTTGTCCCCAGTTAAACTGGACAAAGGCCATGGTTCTGCGCCAAACCATGACCTCAGGAAGGAAAGTGCATGACTGGGCAGCCAGCCAGTGGCAGTTAATAAGCAGCCAGACAGACATGTTTTGCGAGCCTAGGAATCTTGGCCTTGTCCCCAGTTAAACTGGACAAAGGCCATGGTTCTGCGCCAGCTGTCACGACAAGCTTCAGTGAAAGTTGGTAAAACCTGGACT…	5216	5	167		Ref
	178	>gi|550822448|gb|KF055891.1| BK polyomavirus isolate KT-514-USA, complete genome	TTTTGCAAAAAATTGCAAAAGAATAGGGATTTCCCCAAATAGTTTTGCTAGGCCTCAGAAAAAGCCTCCACACCCTTACTACTTCAGAGAAAGGGTGGAGGCAGAGGCGGCCTCGGCCTCTTATATATTATAAAAAAAAAGGCCACAGGGAGGAGCTGCTTACCCATGGAATGCAGCCAAACCATGACCTCAGGAAGCAAGTGCATGACTGGGCAGCCAGCCAGTGGCAGTTAATAGTGAAACCCCGCCCCTAACATTCTCAAATAAACACAAGAGGAAGTGGAAACTGTCCAAAGGAGTGGAAAGCAGCCAGACAGACATGTTTTGCGAGCCTAAGAATCTTGGCCTTGTCCCCAGTTAATACTGGACAAAGGCCATGGTTTTGCGCCAGCTGTCACG…	TTTTGCAAAAAATTGCAAAAGAATAGGGATTTCCCCAAATAGTTTTGCTAGGCCTCAGAAAAAGCCTCCACACCCTTACTACTTCAGAGAAAGGGTGGAGGCAGAGGCGGCCTCGGCCTCTTATATATTATAAAAAAAAAGGCCACAGGGAGGAGCTGCTTACCCATGGAATGCAGCCAAACCATGACCTCAGGAAGCAAGTGCATGACTGGGCAGCCAGCCAGTGGCAGTTAATAGTGAAACCCCGCCCCTAACATTCTCAAATAAACACAAGAGGAAGTGGAAACTGTCCAAAGGAGTGGAAAGCAGCCAGACAGACATGTTTTGCGAGCCTAAGAATCTTGGCCTTGTCCCCAGTTAATACTGGACAAAGGCCATGGTTTTGCGCCAGCTGTCACG…	5131	5	454		Ref
	179	>gi|550822455|gb|KF055892.1| BK polyomavirus isolate KT-867-USA, complete genome	TTTTGCAAAAAATTGCAAAAGAATAGGGATTTCCCCAAATAGTTTTGCTAGGCCTCAGAAAAAGCCTCCACACCCTTACTACTTCAGAGAAAGGGTGGAGGCAGAGGCGGCCTCGGCCTCTTATATATTATAAAAAAAAAGGCCACAGGGAGGAGCTGCTTACCCATGGAATGCAGCCAAACCATGACCTCAGGAAGCAAGTGCATGACTGGGCAGCCAGCCAGTGGCAGTTAATAGTGAAACCCCGCCCCTAACATTCTCAAATAAACACAAGAGGAAGTGGAAACTGTCCAAAGGAGTGGAAAGCAGCCAGACAGACATGTTTTGCGAGCCTAAGAATCTTGGCCTTGTCCCCAGTTAATACTGGACAAAGGCCATGGTTTTGCGCCAGCTGTCACG…	TTTTGCAAAAAATTGCAAAAGAATAGGGATTTCCCCAAATAGTTTTGCTAGGCCTCAGAAAAAGCCTCCACACCCTTACTACTTCAGAGAAAGGGTGGAGGCAGAGGCGGCCTCGGCCTCTTATATATTATAAAAAAAAAGGCCACAGGGAGGAGCTGCTTACCCATGGAATGCAGCCAAACCATGACCTCAGGAAGCAAGTGCATGACTGGGCAGCCAGCCAGTGGCAGTTAATAGTGAAACCCCGCCCCTAACATTCTCAAATAAACACAAGAGGAAGTGGAAACTGTCCAAAGGAGTGGAAAGCAGCCAGACAGACATGTTTTGCGAGCCTAAGAATCTTGGCCTTGTCCCCAGTTAATACTGGACAAAGGCCATGGTTTTGCGCCAGCTGTCACG…	5131	5	455		Ref
	180	>gi|550822462|gb|KF055893.1| BK polyomavirus isolate KT-815.4-USA, complete genome	TTTTGCAAAAAATTGCAAAAGAATAGGGATTTCCCCAAATAGTTTTGCTAGGCCTCAGAAAAAGCCTCCACACCCTTACTACTTCAGAGAAAGGGTGGAGGCAGAGGCGGCCTCGGCCTCTTATATATTATAAAAAAAAAGGCCACAGGGAGGAGCTGCTTACCCATGGAATGCAGCCAAACCATGACCTCAGGAAGCAAGTGCATGACTGGGCAGCCAGCCAGTGGCAGTTAATAGTGAAACCCCGCCCCTAACATTCTCAAATAAACACAAGAGGAAGTGGAAACTGTCCAAAGGAGTGGAAAGCAGCCAGACAGACATGTTTTGCGAGCCTAAGAATCTTGGCCTTGTCCCCAGTTAATACTGGACAAAGGCCATGGTTTTGCGCCAGCTGTCACG…	TTTTGCAAAAAATTGCAAAAGAATAGGGATTTCCCCAAATAGTTTTGCTAGGCCTCAGAAAAAGCCTCCACACCCTTACTACTTCAGAGAAAGGGTGGAGGCAGAGGCGGCCTCGGCCTCTTATATATTATAAAAAAAAAGGCCACAGGGAGGAGCTGCTTACCCATGGAATGCAGCCAAACCATGACCTCAGGAAGCAAGTGCATGACTGGGCAGCCAGCCAGTGGCAGTTAATAGTGAAACCCCGCCCCTAACATTCTCAAATAAACACAAGAGGAAGTGGAAACTGTCCAAAGGAGTGGAAAGCAGCCAGACAGACATGTTTTGCGAGCCTAAGAATCTTGGCCTTGTCCCCAGTTAATACTGGACAAAGGCCATGGTTTTGCGCCAGCTGTCACG…	5131	5	456		Ref
	181	>gi|752784398|gb|KP412983.1| BK polyomavirus isolate BKV34-2, complete genome	TTTTGCAAAAATTGCAAAAGAATAGGGATTTCCCCAAATAGTTTTGCTAGGCCTCAGAAAAAGCCTCCACACCCTTACTACTTGAGAGAAAGGGTGGAGGCAGAGGCGGCCTCGGCCTCTTATATATTATAAAAAAAAAGGCCACAGGGAGGAGCTGCTTACCCATGGAATGCAGCCAAACCATGACCTCAGGAAGGAAAGTGCATGACTCACAGGGGAATGCAGCCAAACCATGACCTCAGGAAGGAAAGTGCATGACTCACAGGGAGGAGCTGCTTACCCATGGAATGCAGCCAAACCATGACCTCAGGAAGGAAAGTGCATGACAGACATGTTTTGCGAGCCTAGGAATCTTGGCCTTGTCCCCAGTTAAACTGGACAAAGGCCATGGTTCTGCGC…	TTTTGCAAAAATTGCAAAAGAATAGGGATTTCCCCAAATAGTTTTGCTAGGCCTCAGAAAAAGCCTCCACACCCTTACTACTTGAGAGAAAGGGTGGAGGCAGAGGCGGCCTCGGCCTCTTATATATTATAAAAAAAAAGGCCACAGGGAGGAGCTGCTTACCCATGGAATGCAGCCAAACCATGACCTCAGGAAGGAAAGTGCATGACTCACAGGGGAATGCAGCCAAACCATGACCTCAGGAAGGAAAGTGCATGACTCACAGGGAGGAGCTGCTTACCCATGGAATGCAGCCAAACCATGACCTCAGGAAGGAAAGTGCATGACAGACATGTTTTGCGAGCCTAGGAATCTTGGCCTTGTCCCCAGTTAAACTGGACAAAGGCCATGGTTCTGCGC…	5153	5	222		Ref
	182	>gi|77799529|dbj|AB213487.1| BK polyomavirus DNA, complete genome, isolate:TW-2	GCCTCGGCCTCTTATATATTATAAAAAAAAAGGCCACAGGGAGGAGCTGCTTACCCATGGAATGCAGCCAAACCATGACCTCAGGAAGGAAAGTGCATGACTGGGCAGCCAGCCAGTGGCAGTTAATAGTGAAACCCCGCCCATAAAATTCTCAAATAAACACAAGAGGAAGTGGAAACTGGCCAAAGGAGTGGAAAGTAGCCAGACAGACATGTTTTGCGAGCCTGGGAATGTTGGCCTTGTCCCCAGTTAAACTGGACAAAGGCCATGGTTCTGCGCCAGCTGTCACGACAAGCTTCTGTGAAAGTTAGTAAAACCTGGACTGGAACAAAAAAAAGAGCTCAGAGGATTTTTATTTTTATTTTAGAGCTTTTGCTGGAATTTTGTAGAGGTGAAGAC…	GCCTCGGCCTCTTATATATTATAAAAAAAAAGGCCACAGGGAGGAGCTGCTTACCCATGGAATGCAGCCAAACCATGACCTCAGGAAGGAAAGTGCATGACTGGGCAGCCAGCCAGTGGCAGTTAATAGTGAAACCCCGCCCATAAAATTCTCAAATAAACACAAGAGGAAGTGGAAACTGGCCAAAGGAGTGGAAAGTAGCCAGACAGACATGTTTTGCGAGCCTGGGAATGTTGGCCTTGTCCCCAGTTAAACTGGACAAAGGCCATGGTTCTGCGCCAGCTGTCACGACAAGCTTCTGTGAAAGTTAGTAAAACCTGGACTGGAACAAAAAAAAGAGCTCAGAGGATTTTTATTTTTATTTTAGAGCTTTTGCTGGAATTTTGTAGAGGTGAAGAC…	5142	5	281		Ref
	183	>gi|83281130|dbj|AB217917.1| BK polyomavirus DNA, complete genome, isolate: TW-1a	GCCTCGGCCTCTTATATATTATAAAAAAAAAGGCCACAGGGAGGAGCTGCTTACCCATGGAATGCAGCCAAACCATGACCTCAGGAAGGAAAGTGCATGACTGGGCAGCCAGCCAGTGGCAGTTAATAGTGAAACCCCGCCCATAAAATTCTCAAATAAACACAAGAGGAAGTGGAAACTGGCCAAAGGAGTGGAAAGTAGCCAGACAGACATGTTTTGCGAGCCTGGGAATGTTGGCCTTGTCCCCAGTTAAACTGGACAAAGGCCATGGTTCTGCGCCAGCTGTCACGACAAGCTTCTGTGAAAGTTAGTAAAACCTGGACTGGAACAAAAAAAAGAGCTCAGAGGATTTTTATTTTTATTTTAGAGCTTTTGCTGGAATTTTGTAGAGGTGAAGAC…	GCCTCGGCCTCTTATATATTATAAAAAAAAAGGCCACAGGGAGGAGCTGCTTACCCATGGAATGCAGCCAAACCATGACCTCAGGAAGGAAAGTGCATGACTGGGCAGCCAGCCAGTGGCAGTTAATAGTGAAACCCCGCCCATAAAATTCTCAAATAAACACAAGAGGAAGTGGAAACTGGCCAAAGGAGTGGAAAGTAGCCAGACAGACATGTTTTGCGAGCCTGGGAATGTTGGCCTTGTCCCCAGTTAAACTGGACAAAGGCCATGGTTCTGCGCCAGCTGTCACGACAAGCTTCTGTGAAAGTTAGTAAAACCTGGACTGGAACAAAAAAAAGAGCTCAGAGGATTTTTATTTTTATTTTAGAGCTTTTGCTGGAATTTTGTAGAGGTGAAGAC…	5142	5	282		Ref
	184	>gi|83281137|dbj|AB217918.1| BK polyomavirus DNA, complete genome, isolate: TW-1b	GCCTCGGCCTCTTATATATTATAAAAAAAAAGGCCACAGGGAGGAGCTGCTTACCCATGGAATGCAGCCAAACCATGACCTCAGGAAGGAAAGTGCATGACTGGGCAGCCAGCCAGTGGCAGTTAATAGTGAAACCCCGCCCATAAAATTCTCAAATAAACACAAGAGGAAGTGGAAACTGGCCAAAGGAGTGGAAAGTAGCCAGACAGACATGTTTTGCGAGCCTGGGAATGTTGGCCTTGTCCCCAGTTAAACTGGACAAAGGCCATGGTTCTGCGCCAGCTGTCACGACAAGCTTCTGTGAAAGTTAGTAAAACCTGGACTGGAACAAAAAAAAGAGCTCAGAGGATTTTTATTTTTATTTTAGAGCTTTTGCTGGAATTTTGTAGAGGTGAAGAC…	GCCTCGGCCTCTTATATATTATAAAAAAAAAGGCCACAGGGAGGAGCTGCTTACCCATGGAATGCAGCCAAACCATGACCTCAGGAAGGAAAGTGCATGACTGGGCAGCCAGCCAGTGGCAGTTAATAGTGAAACCCCGCCCATAAAATTCTCAAATAAACACAAGAGGAAGTGGAAACTGGCCAAAGGAGTGGAAAGTAGCCAGACAGACATGTTTTGCGAGCCTGGGAATGTTGGCCTTGTCCCCAGTTAAACTGGACAAAGGCCATGGTTCTGCGCCAGCTGTCACGACAAGCTTCTGTGAAAGTTAGTAAAACCTGGACTGGAACAAAAAAAAGAGCTCAGAGGATTTTTATTTTTATTTTAGAGCTTTTGCTGGAATTTTGTAGAGGTGAAGAC…	5142	5	283		Ref
	185	>gi|83281144|dbj|AB217919.1| BK polyomavirus DNA, complete genome, isolate: TW-3a	GCCTCGGCCTCTTATATATTATAAAAAAAAAGGCCACAGGGAGGAGCTGCTTTCCCATGGAATGCAGCCAAACCATGACCTCAGGAAGGAAAGTGCATGACTGGGCAGCCAGCCAGTGGCAGTTAATAGTGAAACCCCGCCCCTAGAATTCTCAAATAAACACAAGAGGAAGTGGAAACTAGCCAAAGGAGTGGAAAGCAGCCAGACAGACATGTTTTGCGAGCCTAGGAATCTTGGCCTTGTCCCCAGTTAATACTGGACAAAGGCCATGGTTCTACGCCAGCTGTCACGACAAGCTTCTGTGAAAGTTAGTAAAACCTGGACTGGAACTAAAAGAAGAGCTCAGAGGATTTTTATTTTTATTTTAGAGCTTTTGCTGGAATTTTGTAGAGGTGAAGA…	GCCTCGGCCTCTTATATATTATAAAAAAAAAGGCCACAGGGAGGAGCTGCTTTCCCATGGAATGCAGCCAAACCATGACCTCAGGAAGGAAAGTGCATGACTGGGCAGCCAGCCAGTGGCAGTTAATAGTGAAACCCCGCCCCTAGAATTCTCAAATAAACACAAGAGGAAGTGGAAACTAGCCAAAGGAGTGGAAAGCAGCCAGACAGACATGTTTTGCGAGCCTAGGAATCTTGGCCTTGTCCCCAGTTAATACTGGACAAAGGCCATGGTTCTACGCCAGCTGTCACGACAAGCTTCTGTGAAAGTTAGTAAAACCTGGACTGGAACTAAAAGAAGAGCTCAGAGGATTTTTATTTTTATTTTAGAGCTTTTGCTGGAATTTTGTAGAGGTGAAGA…	5146	5	236		Ref
	186	>gi|83281151|dbj|AB217920.1| BK polyomavirus DNA, complete genome, isolate: TW-8a	GCCTCGGCCTCTTATATATTATAAAAAAAAAGGCCACAGGGAGGAGCTGCTTACCCATGGAATGCAGCCAAACCATGACCTCAGGAAGGAAAGTGCATGACTGGGCAGCCAGCCAGTGGCAGTTAATAGTGAAACCCCGCCCCTAAAATTCTCAAATAAACACAAGAGGAAGTGGAAACTGGCCAAAGGAGTGGAAAGTAGCCAGACAGACATGTTTTGCGAGCCTGGGAATGTTGGCCTTGTCCCCAGTTAAACTGGACAAAGGCCATGGTTCTGCGCCAGCTGTCACGACAAGCTTCTGTGAAAGTTAGTAAAACCTGGACTGGAACAAAAAAAAGAGCTCAGAGGATTTTTATTTTTATTTTAGAGCTTTTGCTGGAATTTTGTAGAGGTGAAGAC…	GCCTCGGCCTCTTATATATTATAAAAAAAAAGGCCACAGGGAGGAGCTGCTTACCCATGGAATGCAGCCAAACCATGACCTCAGGAAGGAAAGTGCATGACTGGGCAGCCAGCCAGTGGCAGTTAATAGTGAAACCCCGCCCCTAAAATTCTCAAATAAACACAAGAGGAAGTGGAAACTGGCCAAAGGAGTGGAAAGTAGCCAGACAGACATGTTTTGCGAGCCTGGGAATGTTGGCCTTGTCCCCAGTTAAACTGGACAAAGGCCATGGTTCTGCGCCAGCTGTCACGACAAGCTTCTGTGAAAGTTAGTAAAACCTGGACTGGAACAAAAAAAAGAGCTCAGAGGATTTTTATTTTTATTTTAGAGCTTTTGCTGGAATTTTGTAGAGGTGAAGAC…	5142	5	284		Ref
	187	>gi|83281158|dbj|AB217921.1| BK polyomavirus DNA, complete genome, isolate: THK-9a	GCCTCGGCCTCTTATATATTATAAAAAAAAAGGCCACAGGGAGGAGCTGCTTACCCATGGAATGCAGCCAAACCATGACCTCAGGAAGGAAAGTGCATGACTGGGCAGCCAGCCAGTGGCAGTTAATAGTGAAACCCCGCCCATAAAATTCTCAAATAAACACAAGAGGAAGTGGAAACTGGCCAAAGGAGTGGAAAGTAGCCAGACAGACATGTTTTGCGAGCCTGGGAATGTTGGCCTTGTCCCCAGTTAAACTGGACAAAGGCCATGGTTCTGCGCCAGCTGTCACGACAAGCTTCTGTGAAAGTTAGTAAAACCTGGACTGGAACAAAAAAAAGAGCTCAGAGGATTTTTATTTTTATTTTAGAGCTTTTGCTGGAATTTTGTAGAGGTGAAGAC…	GCCTCGGCCTCTTATATATTATAAAAAAAAAGGCCACAGGGAGGAGCTGCTTACCCATGGAATGCAGCCAAACCATGACCTCAGGAAGGAAAGTGCATGACTGGGCAGCCAGCCAGTGGCAGTTAATAGTGAAACCCCGCCCATAAAATTCTCAAATAAACACAAGAGGAAGTGGAAACTGGCCAAAGGAGTGGAAAGTAGCCAGACAGACATGTTTTGCGAGCCTGGGAATGTTGGCCTTGTCCCCAGTTAAACTGGACAAAGGCCATGGTTCTGCGCCAGCTGTCACGACAAGCTTCTGTGAAAGTTAGTAAAACCTGGACTGGAACAAAAAAAAGAGCTCAGAGGATTTTTATTTTTATTTTAGAGCTTTTGCTGGAATTTTGTAGAGGTGAAGAC…	5142	5	285		Ref
	188	>gi|109150299|dbj|AB211369.1| BK polyomavirus DNA, complete genome, isolate: Dik	GCCTCGGCCTCTTATATATTATAAAAAAAAAGGCCACAGGGAGGAGCTGCTAACCCATGGAATGTAGCCAAACCATGACCTCAGGAAGGAAAGTGCATGACTGGGCAGCCAGCCAGTGGCAGTTAATAGTGAAACCCCGCCCCTAAAATTCTCAAATAAACACAAGAGGAAGTGGAAACTGGCCAAAGGAGTGGAAAGCAGCCAGACAGACATGTTTTGCGAGCCTAGGAATCTTGGCCTTGTCCCCAGTTAAACTGGACAAAGGCCATGGTTCTGCGCCAGCTGTCACGACAAGCTTCTGTGAAAGTGAGTAAAACCTGGACTGGAACAAAAAAAAGGGCTCAGAGGATTTTTATTTTTATTTTAGAGCTTTTGCTGGAATTTTGTAGAGGTGAAGAC…	GCCTCGGCCTCTTATATATTATAAAAAAAAAGGCCACAGGGAGGAGCTGCTAACCCATGGAATGTAGCCAAACCATGACCTCAGGAAGGAAAGTGCATGACTGGGCAGCCAGCCAGTGGCAGTTAATAGTGAAACCCCGCCCCTAAAATTCTCAAATAAACACAAGAGGAAGTGGAAACTGGCCAAAGGAGTGGAAAGCAGCCAGACAGACATGTTTTGCGAGCCTAGGAATCTTGGCCTTGTCCCCAGTTAAACTGGACAAAGGCCATGGTTCTGCGCCAGCTGTCACGACAAGCTTCTGTGAAAGTGAGTAAAACCTGGACTGGAACAAAAAAAAGGGCTCAGAGGATTTTTATTTTTATTTTAGAGCTTTTGCTGGAATTTTGTAGAGGTGAAGAC…	5141	5	368		Ref
	189	>gi|109150306|dbj|AB211374.1| BK polyomavirus DNA, complete genome, isolate: KOM-5	GCCTCGGCCTCTTATATATTATAAAAAAAAAGGCCACAGGGAGGAGCTGCTAACCCATGGAATGTAGCCAAACCATGACCTCAGGAAGGAAAGTGCATGACTGGGCAGCCAGCCAGTGGCAGTTAATAGTGAAACCCCGCCCCTAAAATTCTCAAATAAACACAAGAGGAAGTGGAAACTGGCCAAAGGAGTGGAAAGCAGCCAGACAGACATGTTTTGCGAGCCTAGGAATCTTGGCCTTGTCCCCAGTTAAACTGGACAAAGGCCATGGTTCTGCGCCAGCTGTCACGACAAGCTTCTGTGAAAGTTAGTAAAACCTGGACTGGAACAAAAAAAAGGGCTCAGAGGATTTTTATTTTTATTTTAGAGCTTTTGCTGGAATTTTGTAGAGGTGAAGAC…	GCCTCGGCCTCTTATATATTATAAAAAAAAAGGCCACAGGGAGGAGCTGCTAACCCATGGAATGTAGCCAAACCATGACCTCAGGAAGGAAAGTGCATGACTGGGCAGCCAGCCAGTGGCAGTTAATAGTGAAACCCCGCCCCTAAAATTCTCAAATAAACACAAGAGGAAGTGGAAACTGGCCAAAGGAGTGGAAAGCAGCCAGACAGACATGTTTTGCGAGCCTAGGAATCTTGGCCTTGTCCCCAGTTAAACTGGACAAAGGCCATGGTTCTGCGCCAGCTGTCACGACAAGCTTCTGTGAAAGTTAGTAAAACCTGGACTGGAACAAAAAAAAGGGCTCAGAGGATTTTTATTTTTATTTTAGAGCTTTTGCTGGAATTTTGTAGAGGTGAAGAC…	5141	5	369		Ref
	190	>gi|109150313|dbj|AB211379.1| BK polyomavirus DNA, complete genome, isolate: THK-9	GCCTCGGCCTCTTATATATTATAAAAAAAAAGGCCACAGGGAGGAGCTGCTTACCCATGGAATGCAGCCAAACCATGACCTCAGGAAGGAAAGTGCATGACTGGGCAGCCAGCCAGTGGCAGTTAATAGTGAAACCCCGCCCATAAAATTCTCAAATAAACACAAGAGGAAGTGGAAACTGGCCAAAGGAGTGGAAAGTAGCCAGACAGACATGTTTTGCGAGCCTGGGAATGTTGGCCTTGTCCCCAGTTAAACTGGACAAAGGCCATGGTTCTGCGCCAGCTGTCACGACAAGCTTCTGTGAAAGTTAGTAAAACCTGGACTGGAACAAAAAAAAGAGCTCAGAGGATTTTTATTTTTATTTTAGAGCTTTTGCTGGAATTTTGTAGAGGTGAAGAC…	GCCTCGGCCTCTTATATATTATAAAAAAAAAGGCCACAGGGAGGAGCTGCTTACCCATGGAATGCAGCCAAACCATGACCTCAGGAAGGAAAGTGCATGACTGGGCAGCCAGCCAGTGGCAGTTAATAGTGAAACCCCGCCCATAAAATTCTCAAATAAACACAAGAGGAAGTGGAAACTGGCCAAAGGAGTGGAAAGTAGCCAGACAGACATGTTTTGCGAGCCTGGGAATGTTGGCCTTGTCCCCAGTTAAACTGGACAAAGGCCATGGTTCTGCGCCAGCTGTCACGACAAGCTTCTGTGAAAGTTAGTAAAACCTGGACTGGAACAAAAAAAAGAGCTCAGAGGATTTTTATTTTTATTTTAGAGCTTTTGCTGGAATTTTGTAGAGGTGAAGAC…	5142	5	286		Ref
	191	>gi|109150320|dbj|AB211385.1| BK polyomavirus DNA, complete genome, isolate: TW-8	GCCTCGGCCTCTTATATATTATAAAAAAAAAGGCCACAGGGAGGAGCTGCTTACCCATGGAATGCAGCCAAACCATGACCTCAGGAAGGAAAGTGCATGACTGGGCAGCCAGCCAGTGGCAGTTAATAGTGAAACCCCGCCCCTAAAATTCTCAAATAAACACAAGAGGAAGTGGAAACTGGCCAAAGGAGTGGAAAGTAGCCAGACAGACATGTTTTGCGAGCCTGGGAATGTTGGCCTTGTCCCCAGTTAAACTGGACAAAGGCCATGGTTCTGCGCCAGCTGTCACGACAAGCTTCTGTGAAAGTTAGTAAAACCTGGACTGGAACAAAAAAAAGAGCTCAGAGGATTTTTATTTTTATTTTAGAGCTTTTGCTGGAATTTTGTAGAGGTGAAGAC…	GCCTCGGCCTCTTATATATTATAAAAAAAAAGGCCACAGGGAGGAGCTGCTTACCCATGGAATGCAGCCAAACCATGACCTCAGGAAGGAAAGTGCATGACTGGGCAGCCAGCCAGTGGCAGTTAATAGTGAAACCCCGCCCCTAAAATTCTCAAATAAACACAAGAGGAAGTGGAAACTGGCCAAAGGAGTGGAAAGTAGCCAGACAGACATGTTTTGCGAGCCTGGGAATGTTGGCCTTGTCCCCAGTTAAACTGGACAAAGGCCATGGTTCTGCGCCAGCTGTCACGACAAGCTTCTGTGAAAGTTAGTAAAACCTGGACTGGAACAAAAAAAAGAGCTCAGAGGATTTTTATTTTTATTTTAGAGCTTTTGCTGGAATTTTGTAGAGGTGAAGAC…	5142	5	287		Ref
	192	>gi|109150327|dbj|AB211388.1| BK polyomavirus DNA, complete genome, isolate: KOM-7	GCCTCGGCCTCTTATATATTATAAAAAAAAAGGCCACAGGGAGGAGCTGCTTTCCCATGGAATGCAGCCAAACCATGACCTCAGGAAGGAAAGTGCATGACTGGGCAGCCAGCCAGTGGCAGTTAATAGTGAAACCCCGCCCCTAGAATTCTCAAATAAACACAAGAGGAAGTGGAAACTAGCCAAAGGAGTGGAAAGCAGCCAGACAGACATGTTTTGCGAGCCTAGGAATCTTGGCCTTGTCCCCAGTTAATACTGGACAAAGGCCATGGTTCTACGCCAGCTGTCACGACAAGCTTCTGTGAAAGTTAGTAAAACCTGGACTGGAACTAAAAGAAGAGCTCAGAGGATTTTTATTTTTATTTTAGAGCTTTTGCTGGAATTTTGTAGAGGTGAAGA…	GCCTCGGCCTCTTATATATTATAAAAAAAAAGGCCACAGGGAGGAGCTGCTTTCCCATGGAATGCAGCCAAACCATGACCTCAGGAAGGAAAGTGCATGACTGGGCAGCCAGCCAGTGGCAGTTAATAGTGAAACCCCGCCCCTAGAATTCTCAAATAAACACAAGAGGAAGTGGAAACTAGCCAAAGGAGTGGAAAGCAGCCAGACAGACATGTTTTGCGAGCCTAGGAATCTTGGCCTTGTCCCCAGTTAATACTGGACAAAGGCCATGGTTCTACGCCAGCTGTCACGACAAGCTTCTGTGAAAGTTAGTAAAACCTGGACTGGAACTAAAAGAAGAGCTCAGAGGATTTTTATTTTTATTTTAGAGCTTTTGCTGGAATTTTGTAGAGGTGAAGA…	5135	5	430		Ref
	193	>gi|109150334|dbj|AB211391.1| BK polyomavirus DNA, complete genome, isolate: TW-3	GCCTCGGCCTCTTATATATTATAAAAAAAAAGGCCACAGGGAGGAGCTGCTTTCCCATGGAATGCAGCCAAACCATGACCTCAGGAAGGAAAGTGCATGACTGGGCAGCCAGCCAGTGGCAGTTAATAGTGAAACCCCGCCCCTAGAATTCTCAAATAAACACAAGAGGAAGTGGAAACTAGCCAAAGGAGTGGAAAGCAGCCAGACAGACATGTTTTGCGAGCCTAGGAATCTTGGCCTTGTCCCCAGTTAATACTGGACAAAGGCCATGGTTCTACGCCAGCTGTCACTACAAGCTTCTGTGAAAGTTAGTAAAACCTGGACTGGAACTAAAAGAAGAGCTCAGAGGATTTTTATTTTTATTTTAGAGCTTTTGCTGGAATTTTGTAGAGGTGAAGA…	GCCTCGGCCTCTTATATATTATAAAAAAAAAGGCCACAGGGAGGAGCTGCTTTCCCATGGAATGCAGCCAAACCATGACCTCAGGAAGGAAAGTGCATGACTGGGCAGCCAGCCAGTGGCAGTTAATAGTGAAACCCCGCCCCTAGAATTCTCAAATAAACACAAGAGGAAGTGGAAACTAGCCAAAGGAGTGGAAAGCAGCCAGACAGACATGTTTTGCGAGCCTAGGAATCTTGGCCTTGTCCCCAGTTAATACTGGACAAAGGCCATGGTTCTACGCCAGCTGTCACTACAAGCTTCTGTGAAAGTTAGTAAAACCTGGACTGGAACTAAAAGAAGAGCTCAGAGGATTTTTATTTTTATTTTAGAGCTTTTGCTGGAATTTTGTAGAGGTGAAGA…	5146	5	237		Ref
	194	>gi|112419603|dbj|AB211370.1| BK polyomavirus DNA, complete genome, isolate: JL	GCCTCGGCCTCTTATATATTATAAAAAAAAAGGCCACAGGGAGGAGCTGCTTACCCATGGAATGCAGCCAAACCATGACCTCAGGAAGGAAAGTGCATGACTGGGCAGCCAGCCAGTGGCAGTTAATAGTGAAACCCCGCCCCTGAAATTCTCAAATAAACACAAGAGGAAGTGGTTTTGCGGGCCTAGGAATCTTGGCCTTGTCCCCAGTTAAACTGGACAAAGGCCATGGTTCTGCGCCAGCTGTCACGACAAGCTTCTGTGAAACTTGGTAAAACCTGGACTGGAACAAAAAAAAGAGCTCAGAGGATTTTTATTTTTATTTTAGAGCTTTTGCTGGAATTTTGTAGAGGTGAAGACAGTGTAGACGGGAAAAACAAAAGTACCACTGCTTTACCT…	GCCTCGGCCTCTTATATATTATAAAAAAAAAGGCCACAGGGAGGAGCTGCTTACCCATGGAATGCAGCCAAACCATGACCTCAGGAAGGAAAGTGCATGACTGGGCAGCCAGCCAGTGGCAGTTAATAGTGAAACCCCGCCCCTGAAATTCTCAAATAAACACAAGAGGAAGTGGTTTTGCGGGCCTAGGAATCTTGGCCTTGTCCCCAGTTAAACTGGACAAAGGCCATGGTTCTGCGCCAGCTGTCACGACAAGCTTCTGTGAAACTTGGTAAAACCTGGACTGGAACAAAAAAAAGAGCTCAGAGGATTTTTATTTTTATTTTAGAGCTTTTGCTGGAATTTTGTAGAGGTGAAGACAGTGTAGACGGGAAAAACAAAAGTACCACTGCTTTACCT…	5102	5	859		Ref
	195	>gi|112419610|dbj|AB211371.1| BK polyomavirus DNA, complete genome, isolate: WW	GCCTCGGCCTCTTATATATTATAAAAAAAAAGGCCACAGGGAGGAGCTGCTAACCCATGGAATGTAGCCAAACCATGACCTCAGGAAGGAAAGTGCATGACTGGGCAGCCAGCCAGTGGCAGTTAATAGTGAAACCCCGCCCCTAAAATTCTCAAATAAACACAAGAGGAAGTGGAAACTGGCCAAAGGAGTGGAAAGCAGCCAGACAGACATGTTTTGCGAGCCTAGGAATCTTGGCCTTGTCCCCAGTTAAACTGGACAAAGGCCATGGTTCTGCGCCAGCTGTCACGACAAGCTTCTGTGAAAGTTAGTAAAACCTGGACTGGAACAAAAAAAAGGGCTCAGAGGATTTTTATTTTTATTTTAGAGCTTTTGCTGGAATTTTGTAGAGGTGAAGAC…	GCCTCGGCCTCTTATATATTATAAAAAAAAAGGCCACAGGGAGGAGCTGCTAACCCATGGAATGTAGCCAAACCATGACCTCAGGAAGGAAAGTGCATGACTGGGCAGCCAGCCAGTGGCAGTTAATAGTGAAACCCCGCCCCTAAAATTCTCAAATAAACACAAGAGGAAGTGGAAACTGGCCAAAGGAGTGGAAAGCAGCCAGACAGACATGTTTTGCGAGCCTAGGAATCTTGGCCTTGTCCCCAGTTAAACTGGACAAAGGCCATGGTTCTGCGCCAGCTGTCACGACAAGCTTCTGTGAAAGTTAGTAAAACCTGGACTGGAACAAAAAAAAGGGCTCAGAGGATTTTTATTTTTATTTTAGAGCTTTTGCTGGAATTTTGTAGAGGTGAAGAC…	5141	5	370		Ref
	196	>gi|112419617|dbj|AB211372.1| BK polyomavirus DNA, complete genome, isolate: MT	GCCTCGGCCTCTTATATATTATAAAAAAAAAGGCCACAGGGAGGAGCTGCTTACCCATGGAATGCAGCCAAACCATGACCTCAGGAAGGAAAGTGCATGACTGGGCAGCCAGCCAGTGGCAGTTAATAGTGAAACCCCGCCCATGAAATTCTCAAATAAACACAAGAGGAAGTGGAAACTGGCCAAAGGAGTGGAAAGTAGCCAGACAGACATGTTTTGCGAGCCTGGGAATGTTGGCCTTGTCCCCAGTTAAACTGGACAAAGGCCATGGTTCTGCGCCAGCTGTCACGACAAGCTTCTGTGAAAGTTAGTAAAACCTGGACTGGAACAAAAAAAAGAGCTCAGAGGATTTTTATTTTTATTTTAGAGCTTTTGCTGGAATTTTGTAGAGGTGAAGAC…	GCCTCGGCCTCTTATATATTATAAAAAAAAAGGCCACAGGGAGGAGCTGCTTACCCATGGAATGCAGCCAAACCATGACCTCAGGAAGGAAAGTGCATGACTGGGCAGCCAGCCAGTGGCAGTTAATAGTGAAACCCCGCCCATGAAATTCTCAAATAAACACAAGAGGAAGTGGAAACTGGCCAAAGGAGTGGAAAGTAGCCAGACAGACATGTTTTGCGAGCCTGGGAATGTTGGCCTTGTCCCCAGTTAAACTGGACAAAGGCCATGGTTCTGCGCCAGCTGTCACGACAAGCTTCTGTGAAAGTTAGTAAAACCTGGACTGGAACAAAAAAAAGAGCTCAGAGGATTTTTATTTTTATTTTAGAGCTTTTGCTGGAATTTTGTAGAGGTGAAGAC…	5142	5	288		Ref
	197	>gi|112419624|dbj|AB211373.1| BK polyomavirus DNA, complete genome, isolate: KOM-1	GCCTCGGCCTCTTATATATTATAAAAAAAAAGGCCACAGGGAGGAGCTGCTAACCCATGGAATGCATGGAATGTAGCCAAACCATGACCTCAGGAAGGAAAGTGCATGACTGGGCAGCCAGCCAGTGGCAGTTAATAGTGAAACCCCGCCCCTAAAATTCTCAAATAAACACAAGAGGAAGTGGAAACTGGCCAAAGGAGTGGAAAGCAGCCAGACAGACATGTTTTGCGAGCCTAGGAATCTTGGCCTTGTCCCCAGTTAAACTGGACAAAGGCCATGGTTCTGCGCCAGCTGTCACAACAAGCTTCTGTGAAAGTTAGTAAAACCTGGACTGGAACAAAAAAAAGGGCTCAGAGGATTTTTATTTTTATTTTAGAGCTTTTGCTGGAATTTTGTAGA…	GCCTCGGCCTCTTATATATTATAAAAAAAAAGGCCACAGGGAGGAGCTGCTAACCCATGGAATGCATGGAATGTAGCCAAACCATGACCTCAGGAAGGAAAGTGCATGACTGGGCAGCCAGCCAGTGGCAGTTAATAGTGAAACCCCGCCCCTAAAATTCTCAAATAAACACAAGAGGAAGTGGAAACTGGCCAAAGGAGTGGAAAGCAGCCAGACAGACATGTTTTGCGAGCCTAGGAATCTTGGCCTTGTCCCCAGTTAAACTGGACAAAGGCCATGGTTCTGCGCCAGCTGTCACAACAAGCTTCTGTGAAAGTTAGTAAAACCTGGACTGGAACAAAAAAAAGGGCTCAGAGGATTTTTATTTTTATTTTAGAGCTTTTGCTGGAATTTTGTAGA…	5141	5	371		Ref
	198	>gi|112419631|dbj|AB211375.1| BK polyomavirus DNA, complete genome, isolate: KOM-6	GCCTCGGCCTCTTATATATTATAAAAAAAAAGGCCACAGGGAGGAGCTGCTTACCCATGGAATGCAGCCAAACCATGACCTCAGGAAGGAAAGTGCATGACTGGGCAGCCAGCCAGTGGCAGTTAATAGTGAAACCCCGCCCATAAAATTCTCAAATAAACACAAGAGGAAGTGGAAACTGGCCAAAGGAGTGGAAAGTAGCCAGACAGACATGTTTTGCGAGCCTGGGAATGTTGGCCTTGTCCCCAGTTAAACTGGACAAAGGCCATGGTTCTGCGCCAGCTGTCACGACAAGCTTCTGTGAAAGTTAGTAAAACCTGGACTGGAACAAAAAAAAGAGCTCAGAGGATTTTTATTTTTATTTTAGAGCTTTTGCTGGAATTTTGTAGAGGTGAAGAC…	GCCTCGGCCTCTTATATATTATAAAAAAAAAGGCCACAGGGAGGAGCTGCTTACCCATGGAATGCAGCCAAACCATGACCTCAGGAAGGAAAGTGCATGACTGGGCAGCCAGCCAGTGGCAGTTAATAGTGAAACCCCGCCCATAAAATTCTCAAATAAACACAAGAGGAAGTGGAAACTGGCCAAAGGAGTGGAAAGTAGCCAGACAGACATGTTTTGCGAGCCTGGGAATGTTGGCCTTGTCCCCAGTTAAACTGGACAAAGGCCATGGTTCTGCGCCAGCTGTCACGACAAGCTTCTGTGAAAGTTAGTAAAACCTGGACTGGAACAAAAAAAAGAGCTCAGAGGATTTTTATTTTTATTTTAGAGCTTTTGCTGGAATTTTGTAGAGGTGAAGAC…	5142	5	289		Ref
	199	>gi|112419638|dbj|AB211376.1| BK polyomavirus DNA, complete genome, isolate: RYU-1	GCCTCGGCCTCTTATATATTATAAAAAAAAAGGCCACAGGGAGGAGCTGCTTACCCATGGAATGCAGCCAAACCATGACCTCAGGAAGGAAAGTGCATGACTGGGCAGCCAGCCAGTGGCAGTTAATAGTGAAACCCCGCCCATAAAATTCTCAAATAAACACAAGAGGAAGTGGAAACTGGCCAAAGGAGTGGAAAGTAGCCAGACAGACATGTTTTGCGAGCCTGGGAATGTTGGCCTTGTCCCCAGTTAAACTGGACAAAGGCCATGGTTCTGCGCCAGCTGTCACGACAAGCTTCTGTGAAAGTTAGTAAAACCTGGACTGGAACAAAAAAAAGAGCTCAGAGGATTTTTATTTTTATTTTAGAGCTTTTGCTGGAATTTTGTAGAGGTGAAGAC…	GCCTCGGCCTCTTATATATTATAAAAAAAAAGGCCACAGGGAGGAGCTGCTTACCCATGGAATGCAGCCAAACCATGACCTCAGGAAGGAAAGTGCATGACTGGGCAGCCAGCCAGTGGCAGTTAATAGTGAAACCCCGCCCATAAAATTCTCAAATAAACACAAGAGGAAGTGGAAACTGGCCAAAGGAGTGGAAAGTAGCCAGACAGACATGTTTTGCGAGCCTGGGAATGTTGGCCTTGTCCCCAGTTAAACTGGACAAAGGCCATGGTTCTGCGCCAGCTGTCACGACAAGCTTCTGTGAAAGTTAGTAAAACCTGGACTGGAACAAAAAAAAGAGCTCAGAGGATTTTTATTTTTATTTTAGAGCTTTTGCTGGAATTTTGTAGAGGTGAAGAC…	5142	5	290		Ref
	200	>gi|112419645|dbj|AB211377.1| BK polyomavirus DNA, complete genome, isolate: RYU-2	GCCTCGGCCTCTTATATATTATAAAAAAAAAGGCCACAGGGAGGAGCTGCTTACCCATGGAATGCAGCCAAACCAGGAAGGAAAGTGCATGACTGGGCAGCCAGCCAGTGGCAGTTAATAGTGAAACTCCGCCCCTAAAATTCTTAAATAAACACAAGAGGAAGTGGAAACTGGCCAAAGGAGTGGAAAGTAGCCAGACAGACATGTTTTGCGAGCCTGGGAATGTTGGCCTTGTCCCCAGTTAAACTGGACAAAGGCCATGGTTCTGCGCCAGCTGTCACAACAAGCTTCTGTGAAAGTTAGTAAAACCTGGACTGGAACAAAAAAAAGAGCTCAGAGGATTTTTATTTTTATTTTAGAGCTTTTGCTGGAATTTTGTAGAGGTGAAGACAGTGTAGA…	GCCTCGGCCTCTTATATATTATAAAAAAAAAGGCCACAGGGAGGAGCTGCTTACCCATGGAATGCAGCCAAACCAGGAAGGAAAGTGCATGACTGGGCAGCCAGCCAGTGGCAGTTAATAGTGAAACTCCGCCCCTAAAATTCTTAAATAAACACAAGAGGAAGTGGAAACTGGCCAAAGGAGTGGAAAGTAGCCAGACAGACATGTTTTGCGAGCCTGGGAATGTTGGCCTTGTCCCCAGTTAAACTGGACAAAGGCCATGGTTCTGCGCCAGCTGTCACAACAAGCTTCTGTGAAAGTTAGTAAAACCTGGACTGGAACAAAAAAAAGAGCTCAGAGGATTTTTATTTTTATTTTAGAGCTTTTGCTGGAATTTTGTAGAGGTGAAGACAGTGTAGA…	5133	5	442		Ref
	201	>gi|112419652|dbj|AB211378.1| BK polyomavirus DNA, complete genome, isolate: THK-6	GCCTCGGCCTCTTATATATTATAAAAAAAAAGGCCACAGGGAGGAGCTGCTTACCCATGGAATGCAGCCAAACCATGACCTCAGGAAGGAAAGTGCATGACTGGGCAGCCAGCCAGTGGCAGTTAATAGTGAAACCCCGCCCATAAAATTCTCAAATAAACACAAGAGGAAGTGGAAACTGGCCAAAGGAGTGGAAAGTAGCCAGACAGACATGTTTTGCGAGCCTGGGAATGTTGGCCTTGTCCCAGTTAAACTGGACAAAGGCCATGGTTCTGCGCCAGCTGTCACGACAAGCTTCTGTGAAAGTTAGTAAAACCTGGACTGGAACAAAAAAAAGAGCTCAGAGGATTTTTATTTTTATTTTAGAGCTTTTGCTGGAATTTTGTAGAGGTGAAGACA…	GCCTCGGCCTCTTATATATTATAAAAAAAAAGGCCACAGGGAGGAGCTGCTTACCCATGGAATGCAGCCAAACCATGACCTCAGGAAGGAAAGTGCATGACTGGGCAGCCAGCCAGTGGCAGTTAATAGTGAAACCCCGCCCATAAAATTCTCAAATAAACACAAGAGGAAGTGGAAACTGGCCAAAGGAGTGGAAAGTAGCCAGACAGACATGTTTTGCGAGCCTGGGAATGTTGGCCTTGTCCCAGTTAAACTGGACAAAGGCCATGGTTCTGCGCCAGCTGTCACGACAAGCTTCTGTGAAAGTTAGTAAAACCTGGACTGGAACAAAAAAAAGAGCTCAGAGGATTTTTATTTTTATTTTAGAGCTTTTGCTGGAATTTTGTAGAGGTGAAGACA…	5141	5	372		Ref
	202	>gi|112419666|dbj|AB211381.1| BK polyomavirus DNA, complete genome, isolate: TW-1	GCCTCGGCCTCTTATATATTATAAAAAAAAAGGCCACAGGGAGGAGCTGCTTACCCATGGAATGCAGCCAAACCATGACCTCAGGAAGGAAAGTGCATGACTGGGCAGCCAGCCAGTGGCAGTTAATAGTGAAACCCCGCCCATAAAATTCTCAAATAAACACAAGAGGAAGTGGAAACTGGCCAAAGGAGTGGAAAGTAGCCAGACAGACATGTTTTGCGAGCCTGGGAATGTTGGCCTTGTCCCCAGTTAAACTGGACAAAGGCCATGGTTCTGCGCCAGCTGTCACGACAAGCTTCTGTGAAAGTTAGTAAAACCTGGACTGGAACAAAAAAAAGAGCTCAGAGGATTTTTATTTTTATTTTAGAGCTTTTGCTGGAATTTTGTAGAGGTGAAGAC…	GCCTCGGCCTCTTATATATTATAAAAAAAAAGGCCACAGGGAGGAGCTGCTTACCCATGGAATGCAGCCAAACCATGACCTCAGGAAGGAAAGTGCATGACTGGGCAGCCAGCCAGTGGCAGTTAATAGTGAAACCCCGCCCATAAAATTCTCAAATAAACACAAGAGGAAGTGGAAACTGGCCAAAGGAGTGGAAAGTAGCCAGACAGACATGTTTTGCGAGCCTGGGAATGTTGGCCTTGTCCCCAGTTAAACTGGACAAAGGCCATGGTTCTGCGCCAGCTGTCACGACAAGCTTCTGTGAAAGTTAGTAAAACCTGGACTGGAACAAAAAAAAGAGCTCAGAGGATTTTTATTTTTATTTTAGAGCTTTTGCTGGAATTTTGTAGAGGTGAAGAC…	5142	5	291		Ref
	203	>gi|112419673|dbj|AB211382.1| BK polyomavirus DNA, complete genome, isolate: TW-4	GCCTCGGCCTCTTATATATTATAAAAAAAAAGGCCACAGGGAGGAGCTGCTTACCCATGGAATGCAGCCAAACCATGACCTCAGGAAGGAAAGTGCATGACTGGGCAGCCAGCCAGTGGCAGTTAATAGTGAAACCCCGCCCATAAAATTCTCAAATAAACACAAGAGGAAGTGGAAACTGGCCAAAGGAGTGGAAAGTAGCCAGACAGACATGTTTTGCGAGCCTGGGAATGTTGGCCTTGTCCCCAGTTAAACTGGACAAAGGCCATGGTTCTGCGCCAGCTGTCACGACAAGCTTCTGTGAAAGTTAGTAAAACCTGGACTGGAACAAAAAAAAGAGCTCAGAGGATTTTTATTTTTATTTTAGAGCTTTTGCTGGAATTTTGTAGAGGTGAAGAC…	GCCTCGGCCTCTTATATATTATAAAAAAAAAGGCCACAGGGAGGAGCTGCTTACCCATGGAATGCAGCCAAACCATGACCTCAGGAAGGAAAGTGCATGACTGGGCAGCCAGCCAGTGGCAGTTAATAGTGAAACCCCGCCCATAAAATTCTCAAATAAACACAAGAGGAAGTGGAAACTGGCCAAAGGAGTGGAAAGTAGCCAGACAGACATGTTTTGCGAGCCTGGGAATGTTGGCCTTGTCCCCAGTTAAACTGGACAAAGGCCATGGTTCTGCGCCAGCTGTCACGACAAGCTTCTGTGAAAGTTAGTAAAACCTGGACTGGAACAAAAAAAAGAGCTCAGAGGATTTTTATTTTTATTTTAGAGCTTTTGCTGGAATTTTGTAGAGGTGAAGAC…	5142	5	292		Ref
	204	>gi|112419680|dbj|AB211383.1| BK polyomavirus DNA, complete genome, isolate: TW-5	GCCTCGGCCTCTTATATATTATAAAAAAAAAGGCCACAGGGAGGAGCTGCTTACCCATGGAATGCAGCCAAACCATGACCTCAGGAAGGAAAGTGCATGACTGGGCAGCCAGCCAGTGGCAGTTAATAGTGAAACCCCGCCCATAAAATTCTCAAATAAACACAAGAGGAAGTGGAAACTGGCCAAAGGAGTGGAAAGTAGCCAGACAGACATGTTTTGCGAGCCTGGGAATGTTGGCCTTGTCCCCAGTTAAACTGGACAAAGGCCATGGTTCTGCGCCAGCTGTCACGACAAGCTTCTGTGAAAGTTAGTAAAACCTGGACTGGAACAAAAAAAAGAGCTCAGAGGATTTTTATTTTTATTTTAGAGCTTTTGCTGGAATTTTGTAGAGGTGAAGAC…	GCCTCGGCCTCTTATATATTATAAAAAAAAAGGCCACAGGGAGGAGCTGCTTACCCATGGAATGCAGCCAAACCATGACCTCAGGAAGGAAAGTGCATGACTGGGCAGCCAGCCAGTGGCAGTTAATAGTGAAACCCCGCCCATAAAATTCTCAAATAAACACAAGAGGAAGTGGAAACTGGCCAAAGGAGTGGAAAGTAGCCAGACAGACATGTTTTGCGAGCCTGGGAATGTTGGCCTTGTCCCCAGTTAAACTGGACAAAGGCCATGGTTCTGCGCCAGCTGTCACGACAAGCTTCTGTGAAAGTTAGTAAAACCTGGACTGGAACAAAAAAAAGAGCTCAGAGGATTTTTATTTTTATTTTAGAGCTTTTGCTGGAATTTTGTAGAGGTGAAGAC…	5142	5	293		Ref
	205	>gi|112419687|dbj|AB211384.1| BK polyomavirus DNA, complete genome, isolate: TW-7	GCCTCGGCCTCTTATATATTATAAAAAAAAAGGCCACAGGGAGGAGCTGCTTACCCATGGAATGCAGCCAAACCATGACCTCAGGAAGGAAAGTGCATGACTGGGCAGCCAGCCAGTGGCAGTTAATAGTGAAACCCCGCCCATAAAATTCTCAAATAAACACAAGAGGAAGTGGAAACTGGCCAAAGGAGTGGAAAGTAGCCAGACAGACATGTTTTGCGAGCCTGGGAATGTTGGCCTTGTCCCCAGTTAAACTGGACAAAGGCCATGGTTCTGCGCCAGCTGTCACGACAAGCTTCTGTGAAAGTTAGTAAAACCTGGACTGGAACAAAAAAAAGAGCTCAGAGGATTTTTATTTTTATTTTAGAGCTTTTGCTGGAATTTTGTAGAGGTGAAGAC…	GCCTCGGCCTCTTATATATTATAAAAAAAAAGGCCACAGGGAGGAGCTGCTTACCCATGGAATGCAGCCAAACCATGACCTCAGGAAGGAAAGTGCATGACTGGGCAGCCAGCCAGTGGCAGTTAATAGTGAAACCCCGCCCATAAAATTCTCAAATAAACACAAGAGGAAGTGGAAACTGGCCAAAGGAGTGGAAAGTAGCCAGACAGACATGTTTTGCGAGCCTGGGAATGTTGGCCTTGTCCCCAGTTAAACTGGACAAAGGCCATGGTTCTGCGCCAGCTGTCACGACAAGCTTCTGTGAAAGTTAGTAAAACCTGGACTGGAACAAAAAAAAGAGCTCAGAGGATTTTTATTTTTATTTTAGAGCTTTTGCTGGAATTTTGTAGAGGTGAAGAC…	5141	5	373		Ref
	206	>gi|112419694|dbj|AB211386.1| BK polyomavirus DNA, complete genome, isolate: KOM-3	GCCTCGGCCTCTTATATATTATAAAAAAAAAGGCCACAGGGAGGAGCTGCTTTCCCATGGAATGCAGCCAAACCATGACCTCAGGAAGCAAGTGCATGACTGGGCAGCCAGCCAGTGGCAGTTAATAGTGAAACCCCGCCCCTAACATTCTCAAATAAACACAAGAGGAAGTGGAAACTTTCCAAAGGAGTGGAAAGCAGCCAGACAGACATGTTTTGCGAGCCTAAGAATCTTGGCCTTGTCCCCAGTTAATACTGGACAAAGGCCATGGTTTTGCGCCAGCTGTCACGACAAGCTTCAGTGAAAGTTAGTAAAACCTGGACTGGAACTAAAAAAAGAGCTCAGAGGATTTTTATTTTTATTTTAGAGCTTTTGCTGGAATTTTGTAGAGGTGAAGAC…	GCCTCGGCCTCTTATATATTATAAAAAAAAAGGCCACAGGGAGGAGCTGCTTTCCCATGGAATGCAGCCAAACCATGACCTCAGGAAGCAAGTGCATGACTGGGCAGCCAGCCAGTGGCAGTTAATAGTGAAACCCCGCCCCTAACATTCTCAAATAAACACAAGAGGAAGTGGAAACTTTCCAAAGGAGTGGAAAGCAGCCAGACAGACATGTTTTGCGAGCCTAAGAATCTTGGCCTTGTCCCCAGTTAATACTGGACAAAGGCCATGGTTTTGCGCCAGCTGTCACGACAAGCTTCAGTGAAAGTTAGTAAAACCTGGACTGGAACTAAAAAAAGAGCTCAGAGGATTTTTATTTTTATTTTAGAGCTTTTGCTGGAATTTTGTAGAGGTGAAGAC…	5132	5	448		Ref
	207	>gi|112419701|dbj|AB211387.1| BK polyomavirus DNA, complete genome, isolate: KOM-2	GCCTCGGCCTCTTATATATTATAAAAAAAAAGGCCACAGGGAGGAGCTGCTTTCCCATGGAATGCAGCCAAACCATGACCTCAGGAAGGAAAGTGCATGACTGGGCAGCCAGCCAGTGGCAGTTAATAGTGAAACCCCGCCCCTAGAATTCTCAAATAAACACAAGAGGAAGTGGAAACTAGCCAAAGGAGTGGAAAGCAGCCAGACAGACATGTTTTGCGAGCCTAGGAATCTTGGCCTTGTCCCCAGTTAATACTGGACAAAGGCCATGGTTCTACGCCAGCTGTCACGACAAGCTTCTGTGAAAGTTAGTAAAACCTGGACTGGAACTAAAAGAAGAGCTCAGAGGATTTTTATTTTTATTTTAGAGCTTTTGCTGGAATTTTGTAGAGGTGAAGA…	GCCTCGGCCTCTTATATATTATAAAAAAAAAGGCCACAGGGAGGAGCTGCTTTCCCATGGAATGCAGCCAAACCATGACCTCAGGAAGGAAAGTGCATGACTGGGCAGCCAGCCAGTGGCAGTTAATAGTGAAACCCCGCCCCTAGAATTCTCAAATAAACACAAGAGGAAGTGGAAACTAGCCAAAGGAGTGGAAAGCAGCCAGACAGACATGTTTTGCGAGCCTAGGAATCTTGGCCTTGTCCCCAGTTAATACTGGACAAAGGCCATGGTTCTACGCCAGCTGTCACGACAAGCTTCTGTGAAAGTTAGTAAAACCTGGACTGGAACTAAAAGAAGAGCTCAGAGGATTTTTATTTTTATTTTAGAGCTTTTGCTGGAATTTTGTAGAGGTGAAGA…	5134	5	437		Ref
	208	>gi|112419708|dbj|AB211389.1| BK polyomavirus DNA, complete genome, isolate: RYU-3	GCCTCGGCCTCTTATATATTATAAAAAAAAAGGCCACAGGGAGGAGCTGCTTACCCATGGAATGCAGCCAAACCATGACCTCAGGAAGGAAAGTGCATGACTGGGCAGCCAGCCAGTGGCAGTTAATAGTGAAACCCCGCCCTGAAATTCTCAAATAAACACAAGAGGAAGTGGAAACTAGCCAAAGGAGTGGAAAGCAGCCAGACAGACATGTTTTGCGAGCCTAGGAATCTTGGCCTTGTCCCCAGTTAATACTGGACAAAGGCCATGGTTCTACGCCAGCTGTCACGACAAGCTTCTGTGAAAGTTAGTAAAACCTGGACTGGAACTAAAAGAAGAGCTCAGAGGATTTTTATTTTTATTTTAGAGCTTTTGCTGGAATTTTGTAGAGGTGAAGAC…	GCCTCGGCCTCTTATATATTATAAAAAAAAAGGCCACAGGGAGGAGCTGCTTACCCATGGAATGCAGCCAAACCATGACCTCAGGAAGGAAAGTGCATGACTGGGCAGCCAGCCAGTGGCAGTTAATAGTGAAACCCCGCCCTGAAATTCTCAAATAAACACAAGAGGAAGTGGAAACTAGCCAAAGGAGTGGAAAGCAGCCAGACAGACATGTTTTGCGAGCCTAGGAATCTTGGCCTTGTCCCCAGTTAATACTGGACAAAGGCCATGGTTCTACGCCAGCTGTCACGACAAGCTTCTGTGAAAGTTAGTAAAACCTGGACTGGAACTAAAAGAAGAGCTCAGAGGATTTTTATTTTTATTTTAGAGCTTTTGCTGGAATTTTGTAGAGGTGAAGAC…	5136	5	427		Ref
	209	>gi|112419715|dbj|AB211390.1| BK polyomavirus DNA, complete genome, isolate: THK-8	GCCTCGGCCTCTTATATATTATAAAAAAAAAGGCCACAGGGAGGAGCTGCTTTCCCATGGAATGCAGCCAAACCAGGAAGGAAAGTGCATGACTGGGCAGCCAGCCAGTGGCAGTTAATAGTGAAACCCCGCCCCTAGAATTCTCAAATAAACACAAGAGGAAGTGGGACAAAGGCCATGGTTCTACGCCAGCTGTCACGACAAGCTTCTGTGAAAGTTAGTAAAACCTGGACTGGAACTAAAAGAAGAGCTCAGAGGATTTTTATTTTTATTTTAGAGCTTTTGCTGGAATTTTGTAGAGGTGAAGACAGTGTAGACGGGAAAAACAAAAGTACCACTGCTTTACCTGCTGTAAAAGACTCTGTAAAAGACTCCTAGGTAAGTAATCCCTTTTTTTTT…	GCCTCGGCCTCTTATATATTATAAAAAAAAAGGCCACAGGGAGGAGCTGCTTTCCCATGGAATGCAGCCAAACCAGGAAGGAAAGTGCATGACTGGGCAGCCAGCCAGTGGCAGTTAATAGTGAAACCCCGCCCCTAGAATTCTCAAATAAACACAAGAGGAAGTGGGACAAAGGCCATGGTTCTACGCCAGCTGTCACGACAAGCTTCTGTGAAAGTTAGTAAAACCTGGACTGGAACTAAAAGAAGAGCTCAGAGGATTTTTATTTTTATTTTAGAGCTTTTGCTGGAATTTTGTAGAGGTGAAGACAGTGTAGACGGGAAAAACAAAAGTACCACTGCTTTACCTGCTGTAAAAGACTCTGTAAAAGACTCCTAGGTAAGTAATCCCTTTTTTTTT…	5055	5	900		Ref
	210	>gi|112806971|dbj|AB260028.1| BK polyomavirus DNA, complete genome, isolate: FIN-13	GCCTCGGCCTCTTATATATTATAAAAAAAAAGGCCACAGGGAGGAGCTGCTTACCCATGGAATGCAGCCAAACCATGACCTCAGGAAGGAAAGTGCATGACTGGGCAGCCAGCCAGTGGCAGTTAATAGTGAAACCCCGCCCCTGAAATTCTCAAATAAACACAAGAGGAAGTGGAAACTGGCCAAAGGAGTGGAAAGCAGCCAGACAGACATGTTTTGCGGGCCTAGGAATCTTGGCCTTGTCCCCAGTTAAACTGGACAAAGGCCATGGTTCTGCGCCAGCTGTCACGACAAGCTTCTGTGAAACTTGGTAAAACCTGGACTGGAACAAAAAAAAGAGCTCAGAGGATTTTTATTTTTATTTTAGAGCTTTTGCTGGAATTTTGTAGAGGTGAAGAC…	GCCTCGGCCTCTTATATATTATAAAAAAAAAGGCCACAGGGAGGAGCTGCTTACCCATGGAATGCAGCCAAACCATGACCTCAGGAAGGAAAGTGCATGACTGGGCAGCCAGCCAGTGGCAGTTAATAGTGAAACCCCGCCCCTGAAATTCTCAAATAAACACAAGAGGAAGTGGAAACTGGCCAAAGGAGTGGAAAGCAGCCAGACAGACATGTTTTGCGGGCCTAGGAATCTTGGCCTTGTCCCCAGTTAAACTGGACAAAGGCCATGGTTCTGCGCCAGCTGTCACGACAAGCTTCTGTGAAACTTGGTAAAACCTGGACTGGAACAAAAAAAAGAGCTCAGAGGATTTTTATTTTTATTTTAGAGCTTTTGCTGGAATTTTGTAGAGGTGAAGAC…	5141	5	374		Ref
	211	>gi|112806978|dbj|AB260029.1| BK polyomavirus DNA, complete genome, isolate: FIN-11	GCCTCGGCCTCTTATATATTATAAAAAAAAAGGCCACAGGGAGGAGCTGCTTACCCATGGAATGCAGCCAAACCATGACCTCAGGAAGGAAAGTGCATGACTGGGCAGCCAGCCAGTGGCAGTTAATAGTGAAACCCCGCCCCTGAAATTCTCAAATAAACACAAGAGGAAGTGGAAACTGGCCAAAGGAGTGGAAAGCAGCCAGACAGACATGTTTTGCGGGCCTAGGAATCTTGGCCTTGTCCCCAGTTAAACTGGACAAAGGCCATGGTTCTGCGCCAGCTGTCACGACAAGCTTCTGTGAAACTTGGTAAAACCTGGACTGGAACAAAAAAAAGAGCTCAGAGGATTTTTATTTTTATTTTAGAGCTTTTGCTGGAATTTTGTAGAGGTGAAGAC…	GCCTCGGCCTCTTATATATTATAAAAAAAAAGGCCACAGGGAGGAGCTGCTTACCCATGGAATGCAGCCAAACCATGACCTCAGGAAGGAAAGTGCATGACTGGGCAGCCAGCCAGTGGCAGTTAATAGTGAAACCCCGCCCCTGAAATTCTCAAATAAACACAAGAGGAAGTGGAAACTGGCCAAAGGAGTGGAAAGCAGCCAGACAGACATGTTTTGCGGGCCTAGGAATCTTGGCCTTGTCCCCAGTTAAACTGGACAAAGGCCATGGTTCTGCGCCAGCTGTCACGACAAGCTTCTGTGAAACTTGGTAAAACCTGGACTGGAACAAAAAAAAGAGCTCAGAGGATTTTTATTTTTATTTTAGAGCTTTTGCTGGAATTTTGTAGAGGTGAAGAC…	5141	5	375		Ref
	212	>gi|112806985|dbj|AB260030.1| BK polyomavirus DNA, complete genome, isolate: FIN-23	GCCTCGGCCTCTTATATATTATAAAAAAAAAGGCCACAGGGAGGAGCTGCTTACCCATGGAATGCAGCCAAACCATGACCTCAGGAAGGAAAGTGCATGACTGGGCAGCCAGCCAGTGGCAGTTAATAGTGAAACCCCGCCCCTGAAATTCTCAAATAAACACAAGAGGAAGTGGAAACTGGCCAAAGGAGTGGAAAGCAGCCAGACAGACATGTTTTGCGGGCCTAGGAATCTTGGCCTTGTCCCCAGTTAAACTGGACAAAGGCCATGGTTCTGCGCCAGCTGTCACGACAAGCTTCTGTGAAACTTGGTAAAACCTGGACTGGAACAAAAAAAAGAGCTCAGAGGATTTTTATTTTTATTTTAGAGCTTTTGCTGGAATTTTGTAGAGGTGAAGAC…	GCCTCGGCCTCTTATATATTATAAAAAAAAAGGCCACAGGGAGGAGCTGCTTACCCATGGAATGCAGCCAAACCATGACCTCAGGAAGGAAAGTGCATGACTGGGCAGCCAGCCAGTGGCAGTTAATAGTGAAACCCCGCCCCTGAAATTCTCAAATAAACACAAGAGGAAGTGGAAACTGGCCAAAGGAGTGGAAAGCAGCCAGACAGACATGTTTTGCGGGCCTAGGAATCTTGGCCTTGTCCCCAGTTAAACTGGACAAAGGCCATGGTTCTGCGCCAGCTGTCACGACAAGCTTCTGTGAAACTTGGTAAAACCTGGACTGGAACAAAAAAAAGAGCTCAGAGGATTTTTATTTTTATTTTAGAGCTTTTGCTGGAATTTTGTAGAGGTGAAGAC…	5141	5	376		Ref
	213	>gi|112806992|dbj|AB260031.1| BK polyomavirus DNA, complete genome, isolate: FIN-14	GCCTCGGCCTCTTATATATTATAAAAAAAAAGGCCACAGGGAGGAGCTGCTTACCCATGGAATGCAGCCAAACCATGACCTCAGGAAGGAAAGTGCATGACTGGGCAGCCAGCCAGTGGCAGTTAATAGTGAAACCCCGCCCCTGAAATTCTCAAATAAACACAAGAGGAAGTGGAAACTGGCCAAAGGAGTGGAAAGCAGCCAGACAGACATGTTTTGCGGGCCTAGGAATCTTGGCCTTGTCCCCAGTTAAACTGGACAAAGGCCATGGTTCTGCGCCAGCTGTCACGACAAGCTTCTGTGAAACTTGGTAAAACCTGGACTGGAACAAAAAAAAGAGCTCAGAGGATTTTTATTTTTATTTTAGAGCTTTTGCTGGAATTTTGTAGAGGTGAAGAC…	GCCTCGGCCTCTTATATATTATAAAAAAAAAGGCCACAGGGAGGAGCTGCTTACCCATGGAATGCAGCCAAACCATGACCTCAGGAAGGAAAGTGCATGACTGGGCAGCCAGCCAGTGGCAGTTAATAGTGAAACCCCGCCCCTGAAATTCTCAAATAAACACAAGAGGAAGTGGAAACTGGCCAAAGGAGTGGAAAGCAGCCAGACAGACATGTTTTGCGGGCCTAGGAATCTTGGCCTTGTCCCCAGTTAAACTGGACAAAGGCCATGGTTCTGCGCCAGCTGTCACGACAAGCTTCTGTGAAACTTGGTAAAACCTGGACTGGAACAAAAAAAAGAGCTCAGAGGATTTTTATTTTTATTTTAGAGCTTTTGCTGGAATTTTGTAGAGGTGAAGAC…	5141	5	377		Ref
	214	>gi|112806999|dbj|AB260032.1| BK polyomavirus DNA, complete genome, isolate: FIN-10	GCCTCGGCCTCTTATATATTATAAAAAAAAAGGCCACAGGGAGGAGCTGCTTACCCATGGAATGCAGCCAAACCATGACCTCAGGAAGGAAAGTGCATGACTGGGCAGCCAGCCAGTGGCAGTTAATAGTGAAACCCCGCCCCTGAAATTCTCAAATAAACACAAGAGGAAGTGGAAACTGGCCAAAGGAGTGGAAAGCAGCCAGACAGACATGTTTTGCGGGCCTAGGAATCTTGGCCTTGTCCCCAGTTAAACTGGACAAAGGCCATGGTTCTGCGCCAGCTGTCACGACAAGCTTCTGTGAAACTTGGTAAAACCTGGACTGGAACAAAAAAAAGAGCTCAGAGGATTTTTATTTTTATTTTAGAGCTTTTGCTGGAATTTTGTAGAGGTAAAGAC…	GCCTCGGCCTCTTATATATTATAAAAAAAAAGGCCACAGGGAGGAGCTGCTTACCCATGGAATGCAGCCAAACCATGACCTCAGGAAGGAAAGTGCATGACTGGGCAGCCAGCCAGTGGCAGTTAATAGTGAAACCCCGCCCCTGAAATTCTCAAATAAACACAAGAGGAAGTGGAAACTGGCCAAAGGAGTGGAAAGCAGCCAGACAGACATGTTTTGCGGGCCTAGGAATCTTGGCCTTGTCCCCAGTTAAACTGGACAAAGGCCATGGTTCTGCGCCAGCTGTCACGACAAGCTTCTGTGAAACTTGGTAAAACCTGGACTGGAACAAAAAAAAGAGCTCAGAGGATTTTTATTTTTATTTTAGAGCTTTTGCTGGAATTTTGTAGAGGTAAAGAC…	5141	5	378		Ref
	215	>gi|112807006|dbj|AB260033.1| BK polyomavirus DNA, complete genome, isolate: FIN-2	GCCTCGGCCTCTTATATATTATAAAAAAAAAGGCCACAGGGAGGAGCTGCTTTCCCATGGAATGCAGCCAAACCATGACCTCAGGAAGGAAAGTGCATGACTGGGCAGCCAGCCAGTGGCAGTTAATAGTGAAACCCCGCCCCTAGAATTCTCAAATAAACACAAGAGGAAGTGGAAAGTAGCCAAAGGAGTGGAAAGCAGCCAGACAGACATGTTTTGCGAGCCGAGGAATCTTGGCCTTGTCCCCAGTTAATACTGGACAAAGGCCATGGTTCTACGCCAGCTGTCACGACAAGCTTCTGTGAAAGTTAGTAAAACCTGGACTGGAACTAAAAAAAGAGCTCAGAGGATTCTTATTTTTATTTTAGAGCTTTTGCTGGAATTTTGTAGAGGTGAAGA…	GCCTCGGCCTCTTATATATTATAAAAAAAAAGGCCACAGGGAGGAGCTGCTTTCCCATGGAATGCAGCCAAACCATGACCTCAGGAAGGAAAGTGCATGACTGGGCAGCCAGCCAGTGGCAGTTAATAGTGAAACCCCGCCCCTAGAATTCTCAAATAAACACAAGAGGAAGTGGAAAGTAGCCAAAGGAGTGGAAAGCAGCCAGACAGACATGTTTTGCGAGCCGAGGAATCTTGGCCTTGTCCCCAGTTAATACTGGACAAAGGCCATGGTTCTACGCCAGCTGTCACGACAAGCTTCTGTGAAAGTTAGTAAAACCTGGACTGGAACTAAAAAAAGAGCTCAGAGGATTCTTATTTTTATTTTAGAGCTTTTGCTGGAATTTTGTAGAGGTGAAGA…	5146	5	238		Ref
	216	>gi|119926572|dbj|AB263912.1| BK polyomavirus DNA, complete genome, isolate: CAF-15	GCCTCGGCCTCTTATATATTATAAAAAAAAAGGCCACAGGGAGGAGCTGCTTACCCATGGAATGCAGCCAAACCATGACCTCAGGAAGGAAAGTGCATGACTGGGCAGGCAGCCAGTGGCAGTTAATAGTGAAACCCCGCCCCTAAAATTCTCAAATAAACACAAGAGGAAGTGGAAACTGGCCAAAGGAGTGGAAAGCAGCCAGACAGACATGTTTTGCGAGCCTAGGAATCTTGGCCTTGTCCCCAGTTAAACTGGACAAAGGCCATGGTTCTGCGCCAGCTGTCACGACAAGCTTCTGTGAAAGTTGGTAAAACCTGGACTGGAACAAAAAAAAGAGCTCAGAGGATTTTTATTTTTATTTTAGAGCTTTTGCTGGAATTTTGTAGAGGTGAAGAC…	GCCTCGGCCTCTTATATATTATAAAAAAAAAGGCCACAGGGAGGAGCTGCTTACCCATGGAATGCAGCCAAACCATGACCTCAGGAAGGAAAGTGCATGACTGGGCAGGCAGCCAGTGGCAGTTAATAGTGAAACCCCGCCCCTAAAATTCTCAAATAAACACAAGAGGAAGTGGAAACTGGCCAAAGGAGTGGAAAGCAGCCAGACAGACATGTTTTGCGAGCCTAGGAATCTTGGCCTTGTCCCCAGTTAAACTGGACAAAGGCCATGGTTCTGCGCCAGCTGTCACGACAAGCTTCTGTGAAAGTTGGTAAAACCTGGACTGGAACAAAAAAAAGAGCTCAGAGGATTTTTATTTTTATTTTAGAGCTTTTGCTGGAATTTTGTAGAGGTGAAGAC…	5141	5	379		Ref
	217	>gi|119926579|dbj|AB263913.1| BK polyomavirus DNA, complete genome, isolate: CAF-5	GCCTCGGCCTCTTATATATTATAAAAAAAAAGGCCACAGGGAGGAGCTGCTTACCCATGGAATGCAGCCAAACCATGACCTCAGGAAGGAAAGTGCATGACTGGGCAGGCAGCCAGTGGCAGTTAATAGTGAAACCCCGCCCCTAAAATTCTCAAATAAACACAAGAGGAAGTGGAAACTGGCCAAAGGAGTGGAAAGCAGCCAGACAGACATGTTTTGCGAGCCTAGGAATCTTGGCCTTGTCCCCAGTTAAACTGGACAAAGGCCATGGTTCTGCGCCAGCTGTCACGACAAGCTTCTGTGAAAGTTGGTAAAACCTGGACTGGAACAAAAAAAAGAGCTCAGAGGATTTTTATTTTTATTTTAGAGCTTTTGCTGGAATTTTGTAGAGGTGAAGAC…	GCCTCGGCCTCTTATATATTATAAAAAAAAAGGCCACAGGGAGGAGCTGCTTACCCATGGAATGCAGCCAAACCATGACCTCAGGAAGGAAAGTGCATGACTGGGCAGGCAGCCAGTGGCAGTTAATAGTGAAACCCCGCCCCTAAAATTCTCAAATAAACACAAGAGGAAGTGGAAACTGGCCAAAGGAGTGGAAAGCAGCCAGACAGACATGTTTTGCGAGCCTAGGAATCTTGGCCTTGTCCCCAGTTAAACTGGACAAAGGCCATGGTTCTGCGCCAGCTGTCACGACAAGCTTCTGTGAAAGTTGGTAAAACCTGGACTGGAACAAAAAAAAGAGCTCAGAGGATTTTTATTTTTATTTTAGAGCTTTTGCTGGAATTTTGTAGAGGTGAAGAC…	5141	5	380		Ref
	218	>gi|119926586|dbj|AB263914.1| BK polyomavirus DNA, complete genome, isolate: CAF-9	GCCTCGGCCTCTTATATATTATAAAAAAAAAGGCCACAGGGAGGAGCTGCTTACCCATGGAATGCAGCCAAACCATGACCTCAGGAAGGAAAGTGCATGACTGGGCAGGCAGCCAGTGGCAGTTAATAGTGAAACCCCGCCCCTAAAATTCTCAAATAAACACAAGAGGAAGTGGAAACTGGCCAAAGGAGTGGAAAGCAGCCAGACAGACATGTTTTGCGAGCCTAGGAATCTTGGCCTTGTCCCCAGTTAAACTGGACAAAGGCCATGGTTCTGCGCCAGCTGTCACGACAAGCTTCTGTGAAAGTTGGTAAAACCTGGACTGGAACAAAAAAAAGAGCTCAGAGGATTTTTATTTTTATTTTAGAGCTTTTGCTGGAATTTTGTAGAGGTGAAGAC…	GCCTCGGCCTCTTATATATTATAAAAAAAAAGGCCACAGGGAGGAGCTGCTTACCCATGGAATGCAGCCAAACCATGACCTCAGGAAGGAAAGTGCATGACTGGGCAGGCAGCCAGTGGCAGTTAATAGTGAAACCCCGCCCCTAAAATTCTCAAATAAACACAAGAGGAAGTGGAAACTGGCCAAAGGAGTGGAAAGCAGCCAGACAGACATGTTTTGCGAGCCTAGGAATCTTGGCCTTGTCCCCAGTTAAACTGGACAAAGGCCATGGTTCTGCGCCAGCTGTCACGACAAGCTTCTGTGAAAGTTGGTAAAACCTGGACTGGAACAAAAAAAAGAGCTCAGAGGATTTTTATTTTTATTTTAGAGCTTTTGCTGGAATTTTGTAGAGGTGAAGAC…	5141	5	381		Ref
	219	>gi|119926593|dbj|AB263915.1| BK polyomavirus DNA, complete genome, isolate: ESP-2	GCCTCGGCCTCTTATATATTATAAAAAAAAAGGCCACAGGGAGGAGCTGCTTACCCATGGAATGCAGCCAAACCATGACCTCAGGAAGGAAAGTGCATGACTGGGCAGCCAGCCAGTGGCAGTTAATAGTGAAACCCCGCCCCTGAAATTCTCAAATAAACACAAGAGGAAGTGGAAACTGGCCAAAGGAGTGGAAAGCAGCCAGACAGACATGTTTTGCGGGCCTAGGAATCTTGGCCTTGTCCCCAGTTAAACTGGACAAAGGCCATGGTTCTGCGCCAGCTGTCACGACAAGCTTCTGTGAAACTTGGTAAAACCTGGACTGGAACAAAAAAAAGAGCTCAGAGGATTTTTATTTTTATTTTAGAGCTTTTGCTGGAATTTTGTAGAGGTGAAGAC…	GCCTCGGCCTCTTATATATTATAAAAAAAAAGGCCACAGGGAGGAGCTGCTTACCCATGGAATGCAGCCAAACCATGACCTCAGGAAGGAAAGTGCATGACTGGGCAGCCAGCCAGTGGCAGTTAATAGTGAAACCCCGCCCCTGAAATTCTCAAATAAACACAAGAGGAAGTGGAAACTGGCCAAAGGAGTGGAAAGCAGCCAGACAGACATGTTTTGCGGGCCTAGGAATCTTGGCCTTGTCCCCAGTTAAACTGGACAAAGGCCATGGTTCTGCGCCAGCTGTCACGACAAGCTTCTGTGAAACTTGGTAAAACCTGGACTGGAACAAAAAAAAGAGCTCAGAGGATTTTTATTTTTATTTTAGAGCTTTTGCTGGAATTTTGTAGAGGTGAAGAC…	5141	5	382		Ref
	220	>gi|119926600|dbj|AB263916.1| BK polyomavirus DNA, complete genome, isolate: ETH-3	GCCTCGGCCTCTTATATATTATAAAAAAAAAGGCCACAGGGAGGAGCTGCTTACCCATGGAATGCAGCCAAACCATGACCTCAGGAAGCAAGTGCATGACTGGGCAGCCAGCCAGTGGCAGTTAATAGTGAAACCCCGCCCCTAACATTCTCAAATAAACACAAGAGGAAGTGGAAACTGTCCAAAGGAGTGGAAAGCAGCCAGACAGACATGTTTTGCGAGCCTAAGAATGTTGGCCTTGTCCCCAGTTAATACTGGACAAAGGCCATGGTTCTGCGCCAGCTGTCACGACAAGCTTCAGTGAAAATTGGTAAAACCTGGACTGGAACTAAAAAAAGAGCTCAGAGGATTTTTATTTTTATTTTAGAGCTTTTGCTGGAATTTTGTAGAGGTGAAGAC…	GCCTCGGCCTCTTATATATTATAAAAAAAAAGGCCACAGGGAGGAGCTGCTTACCCATGGAATGCAGCCAAACCATGACCTCAGGAAGCAAGTGCATGACTGGGCAGCCAGCCAGTGGCAGTTAATAGTGAAACCCCGCCCCTAACATTCTCAAATAAACACAAGAGGAAGTGGAAACTGTCCAAAGGAGTGGAAAGCAGCCAGACAGACATGTTTTGCGAGCCTAAGAATGTTGGCCTTGTCCCCAGTTAATACTGGACAAAGGCCATGGTTCTGCGCCAGCTGTCACGACAAGCTTCAGTGAAAATTGGTAAAACCTGGACTGGAACTAAAAAAAGAGCTCAGAGGATTTTTATTTTTATTTTAGAGCTTTTGCTGGAATTTTGTAGAGGTGAAGAC…	5138	5	419		Ref
	221	>gi|119926615|dbj|AB263917.1| BK polyomavirus DNA, complete genome, isolate: ETH-4	GCCTCGGCCTCTTATATATTATAAAAAAAAAGGCCACAGGGAGGAGCTGCTTACCCATGGAATGCAGCCAAACCATGACCTCAGGAAGGAAAGTGCATGACTGGGCAGCCAGCCAGTGGCAGTTAATAGTGAAACCCCGCCCCTGAAATTCTCAAATAAACACAAGAGGAAGTGGAAACTGGCCAAAGGAGTGGAAAGCAGCCAGACAGACATGTTTTGCGGGCCTAGGAATCTTGGCCTTGTCCCCAGTTAAACTGGACAAAGGCCATGGTTCTGCGCCAGCTGTCACGACAAGCTTCTGTGAAACTTGGTAAAACCTGGACTGGAACAAAAAAAAGAGCTCAGAGGATTTTTATTTTTATTTTAGAGCTTTTGCTGGAATTTTGTAGAGGTGAAGAC…	GCCTCGGCCTCTTATATATTATAAAAAAAAAGGCCACAGGGAGGAGCTGCTTACCCATGGAATGCAGCCAAACCATGACCTCAGGAAGGAAAGTGCATGACTGGGCAGCCAGCCAGTGGCAGTTAATAGTGAAACCCCGCCCCTGAAATTCTCAAATAAACACAAGAGGAAGTGGAAACTGGCCAAAGGAGTGGAAAGCAGCCAGACAGACATGTTTTGCGGGCCTAGGAATCTTGGCCTTGTCCCCAGTTAAACTGGACAAAGGCCATGGTTCTGCGCCAGCTGTCACGACAAGCTTCTGTGAAACTTGGTAAAACCTGGACTGGAACAAAAAAAAGAGCTCAGAGGATTTTTATTTTTATTTTAGAGCTTTTGCTGGAATTTTGTAGAGGTGAAGAC…	5142	5	294		Ref
	222	>gi|119926622|dbj|AB263918.1| BK polyomavirus DNA, complete genome, isolate: FNL-12	GCCTCGGCCTCTTATATATTATAAAAAAAAAGGCCACAGGGAGGAGCTGCTTACCCATGGAATGCAGCCAAACCATGACCTCAGGAAGGAAAGTGCATGACTGGGCAGCCAGCCAGTGGCAGTTAATAGTGAAACCCCGCCCCTGAAATTCTCAAATAAACACAAGAGGAAGTGGAAACTGGCCAAAGGAGTGGAAAGCAGCCAGACAGACATGTTTTGCGGGCCTAGGAATCTTGGCCTTGTCCCCAGTTAAACTGGACAAAGGCCATGGTTCTGCGCCAGCTGTCACGACAAGCTTCTGTGAAACTTGGTAAAACCTGGACTGGAACAAAAAAAAGAGCTCAGAGGATTTTTATTTTTATTTTAGAGCTTTTGCTGGAATTTTGTAGAGGTGAAGAC…	GCCTCGGCCTCTTATATATTATAAAAAAAAAGGCCACAGGGAGGAGCTGCTTACCCATGGAATGCAGCCAAACCATGACCTCAGGAAGGAAAGTGCATGACTGGGCAGCCAGCCAGTGGCAGTTAATAGTGAAACCCCGCCCCTGAAATTCTCAAATAAACACAAGAGGAAGTGGAAACTGGCCAAAGGAGTGGAAAGCAGCCAGACAGACATGTTTTGCGGGCCTAGGAATCTTGGCCTTGTCCCCAGTTAAACTGGACAAAGGCCATGGTTCTGCGCCAGCTGTCACGACAAGCTTCTGTGAAACTTGGTAAAACCTGGACTGGAACAAAAAAAAGAGCTCAGAGGATTTTTATTTTTATTTTAGAGCTTTTGCTGGAATTTTGTAGAGGTGAAGAC…	5141	5	383		Ref
	223	>gi|119926629|dbj|AB263919.1| BK polyomavirus DNA, complete genome, isolate: FNL-22	GCCTCGGCCTCTTATATATTATAAAAAAAAAGGCCACAGGGAGGAGCTGCTTACCCATGGAATGCAGCCAAACCATGACCTCAGGAAGGAAAGTGCATGACTGGGCAGCCAGCCAGTGGCAGTTAATAGTGAAACCCCGCCCCTGAAATTCTCAAATAAACACAAGAGGAAGTGGAAACTGGCCAAAGGAGTGGAAAGCAGCCAGAGAGACATGTTTTGCGGGCCTAGGAATCTTGGCCTTGTCCCCAGTTAAACTGGACAAAGGCCATGGTTCTGCGCCAGCTGTCACGACAAGCTTCTGTGAAACTTGGTAAAACCTGGACTGGAACAAAAAAAAGAGCTCAGAGGATTTTTATTTTTATTTTAGAGCTTTTGCTGGAATTTTGTAGAGGTGAAGAC…	GCCTCGGCCTCTTATATATTATAAAAAAAAAGGCCACAGGGAGGAGCTGCTTACCCATGGAATGCAGCCAAACCATGACCTCAGGAAGGAAAGTGCATGACTGGGCAGCCAGCCAGTGGCAGTTAATAGTGAAACCCCGCCCCTGAAATTCTCAAATAAACACAAGAGGAAGTGGAAACTGGCCAAAGGAGTGGAAAGCAGCCAGAGAGACATGTTTTGCGGGCCTAGGAATCTTGGCCTTGTCCCCAGTTAAACTGGACAAAGGCCATGGTTCTGCGCCAGCTGTCACGACAAGCTTCTGTGAAACTTGGTAAAACCTGGACTGGAACAAAAAAAAGAGCTCAGAGGATTTTTATTTTTATTTTAGAGCTTTTGCTGGAATTTTGTAGAGGTGAAGAC…	5141	5	384		Ref
	224	>gi|119926636|dbj|AB263920.1| BK polyomavirus DNA, complete genome, isolate: GBR-12	GCCTCGGCCTCTTATATATTATAAAAAAAAAGGCCACAGGGAGGAGCTGCTTACCCATGGAATGCAGCCAAACCATGACCTCAGGAAGCAAGTGCATGACTGGGCAGCCAGCCAGTGGCAGTTAATAGTGAAACCCCGCCCCTAACATTCTCAAATAAACACAAGAGGAAGTGGAAACTGTCCAAAGGAGTGGAAAGCAGCCAGACAGACATGTTTTGCGAGCCTAAGAATCTTGGCCTTGTCCCCAGTTAATACTGGACAAAGGCCATGGTTCTGCGCCAGCTGTCACGACAAGCTTCAGTGAAAATTGGTAAAACCTGGACTGGAACTAAAAAAAGAGCTCAGAGGATTTTTATTTTTATTTTAGAGCTTTTGCTGGAATTTTGTAGAGGTGAAGAC…	GCCTCGGCCTCTTATATATTATAAAAAAAAAGGCCACAGGGAGGAGCTGCTTACCCATGGAATGCAGCCAAACCATGACCTCAGGAAGCAAGTGCATGACTGGGCAGCCAGCCAGTGGCAGTTAATAGTGAAACCCCGCCCCTAACATTCTCAAATAAACACAAGAGGAAGTGGAAACTGTCCAAAGGAGTGGAAAGCAGCCAGACAGACATGTTTTGCGAGCCTAAGAATCTTGGCCTTGTCCCCAGTTAATACTGGACAAAGGCCATGGTTCTGCGCCAGCTGTCACGACAAGCTTCAGTGAAAATTGGTAAAACCTGGACTGGAACTAAAAAAAGAGCTCAGAGGATTTTTATTTTTATTTTAGAGCTTTTGCTGGAATTTTGTAGAGGTGAAGAC…	5129	5	471		Ref
	225	>gi|119926644|dbj|AB263921.1| BK polyomavirus DNA, complete genome, isolate: GBR-4	GCCTCGGCCTCTTATATATTATAAAAAAAAAGGCCACAGGGAGGAGCTGCTTACCCATGGAATGCAGCCAAACCATGACCTCAGGAAGGAAAGTGCATGACTGGGCAGCCAGCCAGTGGCAGTTAATAGTGAAACCCCGCCCCTGAAATTCTCAAATAAACACAAGAGGAAGTGGAAACTGGCCAAAGGAGTGGAAAGCAGCCAGACAGACATGTTTTGCGGGCCTAGGAATCTTGGCCTTGTCCCCAGTTAAACTGGACAAAGGCCATGGTTCTGCGCCAGCTGTCACGACAAGCTTCTGTGAAACTTGGTAAAACCTGGACTGGAACAAAAAAAAGAGCTCAGAGGATTTTTATTTTTATTTTAGAGCTTTTGCTGGAATTTTGTAGAGGTGAAGAC…	GCCTCGGCCTCTTATATATTATAAAAAAAAAGGCCACAGGGAGGAGCTGCTTACCCATGGAATGCAGCCAAACCATGACCTCAGGAAGGAAAGTGCATGACTGGGCAGCCAGCCAGTGGCAGTTAATAGTGAAACCCCGCCCCTGAAATTCTCAAATAAACACAAGAGGAAGTGGAAACTGGCCAAAGGAGTGGAAAGCAGCCAGACAGACATGTTTTGCGGGCCTAGGAATCTTGGCCTTGTCCCCAGTTAAACTGGACAAAGGCCATGGTTCTGCGCCAGCTGTCACGACAAGCTTCTGTGAAACTTGGTAAAACCTGGACTGGAACAAAAAAAAGAGCTCAGAGGATTTTTATTTTTATTTTAGAGCTTTTGCTGGAATTTTGTAGAGGTGAAGAC…	5141	5	385		Ref
	226	>gi|119926651|dbj|AB263922.1| BK polyomavirus DNA, complete genome, isolate: GBR-6	GCCTCGGCCTCTTATATATTATAAAAAAAAAGGCCACAGGGAGGAGCTGCTAACCCATGGAATGTAGCCAAACCATGACCTCAGGAAGGAAAGTGCATGACTGGGCAGCCAGCCAGTGGCAGTTAATAGTGAAACCCCGCCCCTAAAATTCTCAAATAAACACAAGAGGAAGTGGAAACTGGCCAAAGGAGTGGAAAGCAGCCAGACAGACATGTTTTGCGGGCCTAGGAATCTTGGCCTTGTCCCCAGTTAAACTGGACAAAGGCCATGGTTCTGCGCCAGCTGTCACGACAAGCTTCTGTGAAAGTTAGTAAAACCTGGACTGGAACAAAAAAAAGAGCTCAGAGGATTTTTATTTTTATTTTAGAGCTTTTGCTGGAATTTTGTAGAGGTGAAGAC…	GCCTCGGCCTCTTATATATTATAAAAAAAAAGGCCACAGGGAGGAGCTGCTAACCCATGGAATGTAGCCAAACCATGACCTCAGGAAGGAAAGTGCATGACTGGGCAGCCAGCCAGTGGCAGTTAATAGTGAAACCCCGCCCCTAAAATTCTCAAATAAACACAAGAGGAAGTGGAAACTGGCCAAAGGAGTGGAAAGCAGCCAGACAGACATGTTTTGCGGGCCTAGGAATCTTGGCCTTGTCCCCAGTTAAACTGGACAAAGGCCATGGTTCTGCGCCAGCTGTCACGACAAGCTTCTGTGAAAGTTAGTAAAACCTGGACTGGAACAAAAAAAAGAGCTCAGAGGATTTTTATTTTTATTTTAGAGCTTTTGCTGGAATTTTGTAGAGGTGAAGAC…	5141	5	386		Ref
	227	>gi|119926659|dbj|AB263923.1| BK polyomavirus DNA, complete genome, isolate: GBR-8	GCCTCGGCCTCTTATATATAATAAAAAAAAAGGCCACAGGGAGGAGCTGCTTACCCATGGAATGCAGCCAAACCATGACCTCAGGAAGGAAAGTGCATGACTGGGCAGCCAGCCAGTGGCAGTTAATAGTGAAACCCCGCCCCTGAAATTCTCAAATAAACACAAGAGGAAGTGGAAACTGGCCAAAGGAGTGGAAAGCAGCCAGACAGACATGTTTTGCGGGCCTAGGAATCTTGGCCTTGTCCCCAGTTAAACTGGACAAAGGCCATGGTTCTGCGCCAGCTGTCACGACAAGCTTCTGTGAAACTTGGTAAAACCTGGACTGGAACAAAAAAAAGAGCTCAGAGGATTTTTATTTTTATTTTAGAGCTTTTGCTGGAATTTTGTAGAGGTGAAGAC…	GCCTCGGCCTCTTATATATAATAAAAAAAAAGGCCACAGGGAGGAGCTGCTTACCCATGGAATGCAGCCAAACCATGACCTCAGGAAGGAAAGTGCATGACTGGGCAGCCAGCCAGTGGCAGTTAATAGTGAAACCCCGCCCCTGAAATTCTCAAATAAACACAAGAGGAAGTGGAAACTGGCCAAAGGAGTGGAAAGCAGCCAGACAGACATGTTTTGCGGGCCTAGGAATCTTGGCCTTGTCCCCAGTTAAACTGGACAAAGGCCATGGTTCTGCGCCAGCTGTCACGACAAGCTTCTGTGAAACTTGGTAAAACCTGGACTGGAACAAAAAAAAGAGCTCAGAGGATTTTTATTTTTATTTTAGAGCTTTTGCTGGAATTTTGTAGAGGTGAAGAC…	5141	5	387		Ref
	228	>gi|119926666|dbj|AB263924.1| BK polyomavirus DNA, complete genome, isolate: GBR-9	GCCTCGGCCTCTTATATATTATAAAAAAAAAGGCCACAGGGAGGAGCTGCTTACCCATGGAATGCAGCCAAACCATGACCTCAGGAAGGAAAGTGCATGACTGGGCAGCCAGCCAGTGGCAGTTAATAGTGAAACCCCGCCCCTGAAATTCTCAAATAAACACAAGAGGAAGTGGAAACTGGCCAAAGGAGTGGAAAGCAGCCAGACAGACATGTTTTGCGGGCCTAGGAATCTTGGCCTTGTCCCCAGTTAAACTGGACAAAGGCCATGGTTCTGCGCCAGCTGTCACGACAAGCTTCTGTGAAACTTGGTAAAACCTGGACTGGAACAAAAAAAAGAGCTCAGAGGATTTTTATTTTTATTTTAGAGCTTTTGCTGGAATTTTGTAGAGGTGAAGAC…	GCCTCGGCCTCTTATATATTATAAAAAAAAAGGCCACAGGGAGGAGCTGCTTACCCATGGAATGCAGCCAAACCATGACCTCAGGAAGGAAAGTGCATGACTGGGCAGCCAGCCAGTGGCAGTTAATAGTGAAACCCCGCCCCTGAAATTCTCAAATAAACACAAGAGGAAGTGGAAACTGGCCAAAGGAGTGGAAAGCAGCCAGACAGACATGTTTTGCGGGCCTAGGAATCTTGGCCTTGTCCCCAGTTAAACTGGACAAAGGCCATGGTTCTGCGCCAGCTGTCACGACAAGCTTCTGTGAAACTTGGTAAAACCTGGACTGGAACAAAAAAAAGAGCTCAGAGGATTTTTATTTTTATTTTAGAGCTTTTGCTGGAATTTTGTAGAGGTGAAGAC…	5141	5	388		Ref
	229	>gi|119926673|dbj|AB263925.1| BK polyomavirus DNA, complete genome, isolate: ITA-5	GCCTCGGCCTCTTATATATTATAAAAAAAAAGGCCACAGGGAGGAGCTGCTTACCCATGGAATGCAGCCAAACCATGACCTCAGGAAGGAAAGTGCATGACTGGGCAGCCAGCCAGTGGCAGTTAATAGTGAAACCCCGCCCCTGAAATTCTCAAATAAACACAAGAGGAAGTGGAAACTGGCCAAAGGAGTGGAAAGCAGCCAGACAGACATGTTTTGCGGGCCTAGGAATCTTGGCCTTGTCCCCAGTTAAACTGGACAAAGGCCATGGTTCTGCGCCAGCTGTCACGACAAGCTTCTGTGAAACTTGGTAAAACCTGGACTGGAACAAAAAAAAGAGCTCAGAGGATTTTTATTTTTATTTTAGAGCTTTTGCTGGAATTTTGTAGAGGTGAAGAC…	GCCTCGGCCTCTTATATATTATAAAAAAAAAGGCCACAGGGAGGAGCTGCTTACCCATGGAATGCAGCCAAACCATGACCTCAGGAAGGAAAGTGCATGACTGGGCAGCCAGCCAGTGGCAGTTAATAGTGAAACCCCGCCCCTGAAATTCTCAAATAAACACAAGAGGAAGTGGAAACTGGCCAAAGGAGTGGAAAGCAGCCAGACAGACATGTTTTGCGGGCCTAGGAATCTTGGCCTTGTCCCCAGTTAAACTGGACAAAGGCCATGGTTCTGCGCCAGCTGTCACGACAAGCTTCTGTGAAACTTGGTAAAACCTGGACTGGAACAAAAAAAAGAGCTCAGAGGATTTTTATTTTTATTTTAGAGCTTTTGCTGGAATTTTGTAGAGGTGAAGAC…	5133	5	443		Ref
	230	>gi|119926680|dbj|AB263926.1| BK polyomavirus DNA, complete genome, isolate: KEN-1	GCCTCGGCCTCTTATATATTATAAAAAAAAAGGCCACAGGGAGGAGCTGCTTACCCATGGAATGCAGCCAAACCATGACCTCAGGAAGGAAAGTGCATGACTGGGCAGGCAGCCAGTGGCAGTTAATAGTGAAACCCCGCCCCTAAAATTCTCAAATAAACACAAGAGGAAGTGGAAACTGGCCAAAGGAGTGGAAAGCAGCCAGACAGACATGTTTTGCGAGCCTAGGAATCTTGGCCTTGTCCCCAGTTAAACTGGACAAAGGCCATGGTTCTGCGCCAGCTGTCACGACAAGCTTCTGTGAAAGTTGGTAAAACCTGGACTGGAACAAAAAAAAGAGCTCAGAGGATTTTTATTTTTATTTTAGAGCTTTTGCTGGAATTTTGTAGAGGTGAAGAC…	GCCTCGGCCTCTTATATATTATAAAAAAAAAGGCCACAGGGAGGAGCTGCTTACCCATGGAATGCAGCCAAACCATGACCTCAGGAAGGAAAGTGCATGACTGGGCAGGCAGCCAGTGGCAGTTAATAGTGAAACCCCGCCCCTAAAATTCTCAAATAAACACAAGAGGAAGTGGAAACTGGCCAAAGGAGTGGAAAGCAGCCAGACAGACATGTTTTGCGAGCCTAGGAATCTTGGCCTTGTCCCCAGTTAAACTGGACAAAGGCCATGGTTCTGCGCCAGCTGTCACGACAAGCTTCTGTGAAAGTTGGTAAAACCTGGACTGGAACAAAAAAAAGAGCTCAGAGGATTTTTATTTTTATTTTAGAGCTTTTGCTGGAATTTTGTAGAGGTGAAGAC…	5142	5	295		Ref
	231	>gi|119926687|dbj|AB263927.1| BK polyomavirus DNA, complete genome, isolate: KEN-3	GCCTCGGCCTCTTATATATTATAAAAAAAAAGGCCACAGGGAGGAGCTGCTAACCCATGGAATGTAGCCAAACCATGACCTCAGGAAGGAAAGTGCATGACTGGGCAGCCAGCCAGTGGCAGTTAATAGTGAAACCCCGCCCCTAAAATTCTCAAATAAACACAAGAGGAAGTGGAAACTGGCCAAAGGAGTGGAAAGCAGCCAGACAGACATGTTTTGCGAGCCTAGGAATCTTGGCCTTGTCCCCAGTTAAACTGGACAAAGGCCATGGTTCTGCGCCAGCTGTCACGACAAGCTTCTGTGAAAGTTAGTAAAACCTGGACTGGAACAAAAAAAAGGGCTCAGAGGATTTTTATTTTTATTTTAGAGCTTTTGCTGGAATTTTGTAGAGGTGAAGAC…	GCCTCGGCCTCTTATATATTATAAAAAAAAAGGCCACAGGGAGGAGCTGCTAACCCATGGAATGTAGCCAAACCATGACCTCAGGAAGGAAAGTGCATGACTGGGCAGCCAGCCAGTGGCAGTTAATAGTGAAACCCCGCCCCTAAAATTCTCAAATAAACACAAGAGGAAGTGGAAACTGGCCAAAGGAGTGGAAAGCAGCCAGACAGACATGTTTTGCGAGCCTAGGAATCTTGGCCTTGTCCCCAGTTAAACTGGACAAAGGCCATGGTTCTGCGCCAGCTGTCACGACAAGCTTCTGTGAAAGTTAGTAAAACCTGGACTGGAACAAAAAAAAGGGCTCAGAGGATTTTTATTTTTATTTTAGAGCTTTTGCTGGAATTTTGTAGAGGTGAAGAC…	5141	5	389		Ref
	232	>gi|119926806|dbj|AB263928.1| BK polyomavirus DNA, complete genome, isolate: KEN-4	GCCTCGGCCTCTTATATATTATAAAAAAAAAGGCCACAGGGAGGAGCTGCTTACCCATGGAATGCAGCCAAACCATGACCTCAGGAAGGAAAGTGCATGACTGGGCAGGCAGCCAGTGGCAGTTAATAGTGAAACCCCGCCCCTAAAATTCTCAAATAAACACAAGAGGAAGTGGAAACTGGCCAAAGGAGTGGAAAGCAGCCAGACAGACATGTTTTGCGAGCCTAGGAATCTTGGCCTTGTCCCCAGTTAAACTGGACAAAGGCCATGGTTCTGCGCCAGCTGTCACGACAAGCTTCAGTGAAAGTTGGTAAAACCTGGACTGGAACAAAAAAAAGAGCTCAGAGGATTTTTATTTTTATTTTAGAGCTTTTGCTGGAATTTTGTAGAGGTGAAGAC…	GCCTCGGCCTCTTATATATTATAAAAAAAAAGGCCACAGGGAGGAGCTGCTTACCCATGGAATGCAGCCAAACCATGACCTCAGGAAGGAAAGTGCATGACTGGGCAGGCAGCCAGTGGCAGTTAATAGTGAAACCCCGCCCCTAAAATTCTCAAATAAACACAAGAGGAAGTGGAAACTGGCCAAAGGAGTGGAAAGCAGCCAGACAGACATGTTTTGCGAGCCTAGGAATCTTGGCCTTGTCCCCAGTTAAACTGGACAAAGGCCATGGTTCTGCGCCAGCTGTCACGACAAGCTTCAGTGAAAGTTGGTAAAACCTGGACTGGAACAAAAAAAAGAGCTCAGAGGATTTTTATTTTTATTTTAGAGCTTTTGCTGGAATTTTGTAGAGGTGAAGAC…	5141	5	390		Ref
	233	>gi|119926813|dbj|AB263929.1| BK polyomavirus DNA, complete genome, isolate: MMR-6	GCCTCGGCCTCTTATATATTATAAAAAAAAAGGCCACAGGGAGGAGCTGCTAACCCATGGAATGTAGCCAAACCATGACCTCAGGAAGGAAAGTGCATGACTGGGCAGCCAGCCAGTGGCACTGGGCAGCCAGCCAGTGGCAGTTAATAGTGAAACCCCGCCCCTAAAATTCTCAAATAAACACAAGAGGAAGTGGAAACTGGCCAAAGGAGTGGAAAGCAGCCAGACAGACATGTTTTGCGAGCCTAGGAATCTTGGCCTTGTCCCCAGTTAAACTGGACAAAGGCCATGGTTTTGCGCCAGCTGTCACGACAAGCTTCTGTGAGAGTTGGTAAAACCTGGACTGGAACAAAAAAAAGAGCTCAGAGGATTTTTATTTTTATTTTAGAGCTTTTGCTG…	GCCTCGGCCTCTTATATATTATAAAAAAAAAGGCCACAGGGAGGAGCTGCTAACCCATGGAATGTAGCCAAACCATGACCTCAGGAAGGAAAGTGCATGACTGGGCAGCCAGCCAGTGGCACTGGGCAGCCAGCCAGTGGCAGTTAATAGTGAAACCCCGCCCCTAAAATTCTCAAATAAACACAAGAGGAAGTGGAAACTGGCCAAAGGAGTGGAAAGCAGCCAGACAGACATGTTTTGCGAGCCTAGGAATCTTGGCCTTGTCCCCAGTTAAACTGGACAAAGGCCATGGTTTTGCGCCAGCTGTCACGACAAGCTTCTGTGAGAGTTGGTAAAACCTGGACTGGAACAAAAAAAAGAGCTCAGAGGATTTTTATTTTTATTTTAGAGCTTTTGCTG…	5162	5	212		Ref
	234	>gi|119926820|dbj|AB263930.1| BK polyomavirus DNA, complete genome, isolate: NEC-12	GCCTCGGCCTCTTATATATTATAAAAAAAAAGGCCACAGGGAGGAGCTGCTTACCCATGGAATGCAGCCAAACCATGACCTCAGGAAGGAAAGTGCATGACTGGGCAGCCAGCCAGTGGCAGTTAATAGTGAAACCCCGCCCATAAAATTCTCAAATAAACACAAGAGGAAGTGGAAACTGGCCAAAGGAGTGGAAAGTAGCCAGACAGACATGTTTTGCGAGCCTGGGAATGTTGGCCTTGTCCCCAGTTAAACTGGACAAAGGCCATGGTTCTGCGCCAGCTGTCACGACAAGCTTCTGTGAAAGTTAGTAAAACCTGGACTGGAACAAAAAAAAGAGCTCAGAGGATTTTTATTTTTATTTTAGAGCTTTTGCTGGAATTTTGTAGAGGTGAAGAC…	GCCTCGGCCTCTTATATATTATAAAAAAAAAGGCCACAGGGAGGAGCTGCTTACCCATGGAATGCAGCCAAACCATGACCTCAGGAAGGAAAGTGCATGACTGGGCAGCCAGCCAGTGGCAGTTAATAGTGAAACCCCGCCCATAAAATTCTCAAATAAACACAAGAGGAAGTGGAAACTGGCCAAAGGAGTGGAAAGTAGCCAGACAGACATGTTTTGCGAGCCTGGGAATGTTGGCCTTGTCCCCAGTTAAACTGGACAAAGGCCATGGTTCTGCGCCAGCTGTCACGACAAGCTTCTGTGAAAGTTAGTAAAACCTGGACTGGAACAAAAAAAAGAGCTCAGAGGATTTTTATTTTTATTTTAGAGCTTTTGCTGGAATTTTGTAGAGGTGAAGAC…	5142	5	296		Ref
	235	>gi|119926827|dbj|AB263931.1| BK polyomavirus DNA, complete genome, isolate: NEC-8	GCCTCGGCCTCTTATATATTATAAAAAAAAAGGCCACAGGGAGGAGCTGCTTACCCATGGAATGCAGCCAAACCATGACCTCAGGAAGGAAAGTGCATGACTGGGCAGCCAGCCAGTGGCAGTTAATAGTGAAACCCCGCCCATGAAATTCTCAAATAAACACAAGAGGAAGTGGAAACTGGCCAAAGGAGTGGAAAGTAGCCAGACAGACATGTTTTGCGAGCCTGGGAATGTTGGCCTTGTCCCCAGTTAAACTGGACAAAGGCCATGGTTCTGCGCCAGCTGTCACGACAAGCTTCTGTGAAAGTTAGTAAAACCTGGACTGGAACAAAAAAAAGAGCTCAGAGGATTTTTATTTTTATTTTAGAGCTTTTGCTGGAATTTTGTAGAGGTGAAGAC…	GCCTCGGCCTCTTATATATTATAAAAAAAAAGGCCACAGGGAGGAGCTGCTTACCCATGGAATGCAGCCAAACCATGACCTCAGGAAGGAAAGTGCATGACTGGGCAGCCAGCCAGTGGCAGTTAATAGTGAAACCCCGCCCATGAAATTCTCAAATAAACACAAGAGGAAGTGGAAACTGGCCAAAGGAGTGGAAAGTAGCCAGACAGACATGTTTTGCGAGCCTGGGAATGTTGGCCTTGTCCCCAGTTAAACTGGACAAAGGCCATGGTTCTGCGCCAGCTGTCACGACAAGCTTCTGTGAAAGTTAGTAAAACCTGGACTGGAACAAAAAAAAGAGCTCAGAGGATTTTTATTTTTATTTTAGAGCTTTTGCTGGAATTTTGTAGAGGTGAAGAC…	5142	5	297		Ref
	236	>gi|119926834|dbj|AB263932.1| BK polyomavirus DNA, complete genome, isolate: NER-1	GCCTCGGCCTCTTATATATTATAAAAAAAAAGGCCACAGGGAGGAGCTGCTAACCCATGGAATGTAGCCAAACCATGACCTCAGGAAGGAAAGTGCATGACTGGGCAGCCAGCCAGTGGCAGTTAATAGTGAAACCCCGCCCCTAAAATTCTCAAATAAACACAAGAGGAAGTGGAAACTGGCCAAAGGAGTGGAAAGCAGCCAGACAGACATGTTTTGCGAGCCTAGGAATCTTGGCCTTGTCCCCAGTTAAACTGGACAAAGGCCATGGTTCTGCGCCAGCTGTCACGACAAGCTTCTGTGAAAGTTAGTAAAACCTGGACTGGAACAAAAAAAAGAGCTCAGAGGATTTTTATTTTTATTTTAGAGCTTTTGCTGGAATTTTGTAGAGGTGAAGAC…	GCCTCGGCCTCTTATATATTATAAAAAAAAAGGCCACAGGGAGGAGCTGCTAACCCATGGAATGTAGCCAAACCATGACCTCAGGAAGGAAAGTGCATGACTGGGCAGCCAGCCAGTGGCAGTTAATAGTGAAACCCCGCCCCTAAAATTCTCAAATAAACACAAGAGGAAGTGGAAACTGGCCAAAGGAGTGGAAAGCAGCCAGACAGACATGTTTTGCGAGCCTAGGAATCTTGGCCTTGTCCCCAGTTAAACTGGACAAAGGCCATGGTTCTGCGCCAGCTGTCACGACAAGCTTCTGTGAAAGTTAGTAAAACCTGGACTGGAACAAAAAAAAGAGCTCAGAGGATTTTTATTTTTATTTTAGAGCTTTTGCTGGAATTTTGTAGAGGTGAAGAC…	5141	5	391		Ref
	237	>gi|119926849|dbj|AB263934.1| BK polyomavirus DNA, complete genome, isolate: PHL-7	GCCTCGGCCTCTTATATATTATAAAAAAAAAGGCCACAGGGAGGAGCTGCTAACCCATGGAATGTAGCCAAACCATGACCTCAGGAAGGAAAGTGCATGACTGGGCAGCCAGCCAGTGGCAGTTAATAGTGAAACCCCGCCCCTAAAATTCTCAAATAAACACAAGAGGAAGTGGAAACTGGCCAAAGGAGTGGAAAGCAGCCAGACAGACATGTTTTGCGAGCCTAGGAATCTTGGCCTTGTCCCCAGTTAAACTGGACAAAGGCCATGGTTTTGCGCCAGCTGTCACGACAAGCTTCTGTGAGAGTTGGTAAAACCTGGACTGGAACAAAAAAAAGAGCTCAGAGGATTTTTATTTTTATTTTAGAGCTTTTGCTGGAATTTTGTAGAGGTGAAGAC…	GCCTCGGCCTCTTATATATTATAAAAAAAAAGGCCACAGGGAGGAGCTGCTAACCCATGGAATGTAGCCAAACCATGACCTCAGGAAGGAAAGTGCATGACTGGGCAGCCAGCCAGTGGCAGTTAATAGTGAAACCCCGCCCCTAAAATTCTCAAATAAACACAAGAGGAAGTGGAAACTGGCCAAAGGAGTGGAAAGCAGCCAGACAGACATGTTTTGCGAGCCTAGGAATCTTGGCCTTGTCCCCAGTTAAACTGGACAAAGGCCATGGTTTTGCGCCAGCTGTCACGACAAGCTTCTGTGAGAGTTGGTAAAACCTGGACTGGAACAAAAAAAAGAGCTCAGAGGATTTTTATTTTTATTTTAGAGCTTTTGCTGGAATTTTGTAGAGGTGAAGAC…	5141	5	392		Ref
	238	>gi|119926856|dbj|AB263935.1| BK polyomavirus DNA, complete genome, isolate: SWE-2	GCCTCGGCCTCTTATATATTATAAAAAAAAAGGCCACAGGGAGGAGCTGCTTACCCATGGAATGCAGCCAAACCATGACCTCAGGAAGGAAAGTGCATGACTGGGCAGCCAGCCAGTGGCAGTTAATAGTGAAACCCCGCCCCTGAAATTCTCAAATAAACACAAGAGGAAGTGGAAACTGGCCAAAGGAGTGGAAAGCAGCCAGACAGACATGTTTTGCGGGCCTAGGAATCTTGGCCTTGTCCCCAGTTAAACTGGACAAAGGCCATGGTTCTGCGCCAGCTGTCACGACAAGCTTCTGTGAAACTTGGTAAAACCTGGACTGGAACAAAAAAAAGAGCTCAGAGGATTTTTATTTTTATTTTAGAGCTTTTGCTGGAATTTTGTAGAGGTGAAGAC…	GCCTCGGCCTCTTATATATTATAAAAAAAAAGGCCACAGGGAGGAGCTGCTTACCCATGGAATGCAGCCAAACCATGACCTCAGGAAGGAAAGTGCATGACTGGGCAGCCAGCCAGTGGCAGTTAATAGTGAAACCCCGCCCCTGAAATTCTCAAATAAACACAAGAGGAAGTGGAAACTGGCCAAAGGAGTGGAAAGCAGCCAGACAGACATGTTTTGCGGGCCTAGGAATCTTGGCCTTGTCCCCAGTTAAACTGGACAAAGGCCATGGTTCTGCGCCAGCTGTCACGACAAGCTTCTGTGAAACTTGGTAAAACCTGGACTGGAACAAAAAAAAGAGCTCAGAGGATTTTTATTTTTATTTTAGAGCTTTTGCTGGAATTTTGTAGAGGTGAAGAC…	5140	5	417		Ref
	239	>gi|119926863|dbj|AB263936.1| BK polyomavirus DNA, complete genome, isolate: TUR-5	GCCTCGGCCTCTTATATATTATAAAAAAAAAGGCCACAGGGAGGAGCTGCTTACCCATGGAATGCAGCCAAACCATGACCTCAGGAAGGAAAGTGCATGACTGGGCAGCCAGCCAGTGGCAGTTAATAGTGAAACCCCGCCCCTGAAATTCTCAAATAAACACAAGAGGAAGTGGAAACTGGCCAAAGGAGTGGAAAGCAGCCAGACAGACATGTTTTGCGGGCCTAGGAATCTTGGCCTTGTCCCCAGTTAAACTGGACAAAGGCCATGGTTCTGCGCCAGCTGTCACGACAAGCTTCTGTGAAACTTGGTAAAACCTGGACTGGAACAAAAAAAAGAGCTCAGAGGATTTTTATTTTTATTTTAGAGCTTTTGCTGGAATTTTGTAGAGGTGAAGAC…	GCCTCGGCCTCTTATATATTATAAAAAAAAAGGCCACAGGGAGGAGCTGCTTACCCATGGAATGCAGCCAAACCATGACCTCAGGAAGGAAAGTGCATGACTGGGCAGCCAGCCAGTGGCAGTTAATAGTGAAACCCCGCCCCTGAAATTCTCAAATAAACACAAGAGGAAGTGGAAACTGGCCAAAGGAGTGGAAAGCAGCCAGACAGACATGTTTTGCGGGCCTAGGAATCTTGGCCTTGTCCCCAGTTAAACTGGACAAAGGCCATGGTTCTGCGCCAGCTGTCACGACAAGCTTCTGTGAAACTTGGTAAAACCTGGACTGGAACAAAAAAAAGAGCTCAGAGGATTTTTATTTTTATTTTAGAGCTTTTGCTGGAATTTTGTAGAGGTGAAGAC…	5142	5	298		Ref
	240	>gi|119926879|dbj|AB263938.1| BK polyomavirus DNA, complete genome, isolate: ZAF-1	GCCTCGGCCTCTTATATATTATAAAAAAAAAGGCCACAGGGAGGAGCTGCTTACCCATGGAATGCAGCCAAACCATGACCTCAGGAAGGAAAGTGCATGACTGGGCAGGCAGCCAGTGGCAGTTAATAGTGAAACCCCGCCCCTAAAATTCTCAAATAAACACAAGAGGAAGTGGAAACTGGCCAAAGGAGTGGAAAGCAGCCAGACAGACATGTTTTGCGAGCCTAGGAATCTTGGCCTTGTCCCCAGTTAAACTGGACAAAGGCCATGGTTCTGCGCCAGCTGTCACGACAAGCTTCTGTGAAAGTTGGTAAAACCTGGACTGGAACAAAAAAAAGAGCTCAGAGGATTTTTATTTTTATTTTAGAGCTTTTGCTGGAATTTTGTAGAGGTGAAGAC…	GCCTCGGCCTCTTATATATTATAAAAAAAAAGGCCACAGGGAGGAGCTGCTTACCCATGGAATGCAGCCAAACCATGACCTCAGGAAGGAAAGTGCATGACTGGGCAGGCAGCCAGTGGCAGTTAATAGTGAAACCCCGCCCCTAAAATTCTCAAATAAACACAAGAGGAAGTGGAAACTGGCCAAAGGAGTGGAAAGCAGCCAGACAGACATGTTTTGCGAGCCTAGGAATCTTGGCCTTGTCCCCAGTTAAACTGGACAAAGGCCATGGTTCTGCGCCAGCTGTCACGACAAGCTTCTGTGAAAGTTGGTAAAACCTGGACTGGAACAAAAAAAAGAGCTCAGAGGATTTTTATTTTTATTTTAGAGCTTTTGCTGGAATTTTGTAGAGGTGAAGAC…	5141	5	393		Ref
	241	>gi|154800054|dbj|AB269824.1| BK polyomavirus DNA, complete genome, strain: FNL-9	GCCTCGGCCTCTTATATATTATAAAAAAAAAGGCCACAGGGAGGAGCTGCTTTCCCATGGAATGCAGCCAAACCATGACCTCAGGAAGGAAAGTGCATGACTGGGCAGCCAGCCAGTGGCAGTTAATAGTGAAACCCCGCCCCTAGAATTCTCAAATAAACACAAGAGGAAGTGGAAAGTAGCCAAAGGAGTGGAAAGCAGCCAGACAGACATGTTTTGCGAGCCGAGGAATCTTGGCCTTGTCCCCAGTTAATACTGGACAAAGGCCATGGTTCTACGCCAGCTGTCACGACAAGCTTCTGTGAAAGTTAGTAAAACCTGGACTGGAACTAAAAAAAGAGCTCAGAGGATTCTTATTTTTATTTTAGAGCTTTTGCTGGAATTTTGTAGAGGTGAAGA…	GCCTCGGCCTCTTATATATTATAAAAAAAAAGGCCACAGGGAGGAGCTGCTTTCCCATGGAATGCAGCCAAACCATGACCTCAGGAAGGAAAGTGCATGACTGGGCAGCCAGCCAGTGGCAGTTAATAGTGAAACCCCGCCCCTAGAATTCTCAAATAAACACAAGAGGAAGTGGAAAGTAGCCAAAGGAGTGGAAAGCAGCCAGACAGACATGTTTTGCGAGCCGAGGAATCTTGGCCTTGTCCCCAGTTAATACTGGACAAAGGCCATGGTTCTACGCCAGCTGTCACGACAAGCTTCTGTGAAAGTTAGTAAAACCTGGACTGGAACTAAAAAAAGAGCTCAGAGGATTCTTATTTTTATTTTAGAGCTTTTGCTGGAATTTTGTAGAGGTGAAGA…	5211	5	169		Ref
	242	>gi|154800061|dbj|AB269825.1| BK polyomavirus DNA, complete genome, strain: FNL-17	GCCTCGGCCTCTTATATATTATAAAAAAAAAGGCCACAGGGAGGAGCTGCTTTCCCATGGAATGCAGCCAAACCATGACCTCAGGAAGGAAAGTGCATGACTGGGCAGCCAGCCAGTGGCAGTTAATAGTGAAACCCCGCCCCTAGAATTCTCAAATAAACACAAGAGGAAGTGGAAAGTAGCCAAAGGAGTGGAAAGCAGCCAGACAGACATGTTTTGCGAGCCGAGGAATCTTGGCCTTGTCCCCAGTTAATACTGGACAAAGGCCATGGTTCTACGCCAGCTGTCACGACAAGCTTCTGTGAAAGTTAGTAAAACCTGGACTGGAACTAAAAAAAGAGCTCAGAGGATTCTTATTTTTATTTTAGAGCTTTTGCTGGAATTTTGTAGAGGTGAAGA…	GCCTCGGCCTCTTATATATTATAAAAAAAAAGGCCACAGGGAGGAGCTGCTTTCCCATGGAATGCAGCCAAACCATGACCTCAGGAAGGAAAGTGCATGACTGGGCAGCCAGCCAGTGGCAGTTAATAGTGAAACCCCGCCCCTAGAATTCTCAAATAAACACAAGAGGAAGTGGAAAGTAGCCAAAGGAGTGGAAAGCAGCCAGACAGACATGTTTTGCGAGCCGAGGAATCTTGGCCTTGTCCCCAGTTAATACTGGACAAAGGCCATGGTTCTACGCCAGCTGTCACGACAAGCTTCTGTGAAAGTTAGTAAAACCTGGACTGGAACTAAAAAAAGAGCTCAGAGGATTCTTATTTTTATTTTAGAGCTTTTGCTGGAATTTTGTAGAGGTGAAGA…	5146	5	239		Ref
	243	>gi|154800068|dbj|AB269826.1| BK polyomavirus DNA, complete genome, strain: FUJ-13	GCCTCGGCCTCTTATATATTATAAAAAAAAAGGCCACAGGGAGGAGCTGCTTACCCATGGAATGCAGCCAAACCATGACCTCAGGAAGGAAAGTGCATGACTGGGCAGCCAGCCAGTGGCAGTTAATAGTGAAACCCCGCCCCTGAAATTCTCAAATAAACACAAGAGGAAGTGGAAACTAGCCAAAGGAGTGGAAAGCAGCCAGACAGACATGTTTTGCGAGCCTAGGAATCTTGGCCTTGTCCCCAGTTAATACTGGACAAAGGCCATGGTTCTACGCCAGCTGTCACGACAAGCTTCTGTGAAAGTTAGTAAAACCTGGACTGGAACTAAAAGAAGAGCTCAGAGGATTTTTATTTTTATTTTAGAGCTTTTGCTGGAATTTTGTAGAGGTGAAGA…	GCCTCGGCCTCTTATATATTATAAAAAAAAAGGCCACAGGGAGGAGCTGCTTACCCATGGAATGCAGCCAAACCATGACCTCAGGAAGGAAAGTGCATGACTGGGCAGCCAGCCAGTGGCAGTTAATAGTGAAACCCCGCCCCTGAAATTCTCAAATAAACACAAGAGGAAGTGGAAACTAGCCAAAGGAGTGGAAAGCAGCCAGACAGACATGTTTTGCGAGCCTAGGAATCTTGGCCTTGTCCCCAGTTAATACTGGACAAAGGCCATGGTTCTACGCCAGCTGTCACGACAAGCTTCTGTGAAAGTTAGTAAAACCTGGACTGGAACTAAAAGAAGAGCTCAGAGGATTTTTATTTTTATTTTAGAGCTTTTGCTGGAATTTTGTAGAGGTGAAGA…	5137	5	422		Ref
	244	>gi|154800075|dbj|AB269827.1| BK polyomavirus DNA, complete genome, strain: FUJ-18	GCCTCGGCCTCTTATATATTATAAAAAAAAAGGCCACAGGGAGGAGCTGCTTTCCCATGGAATGCAGCCAAACCATGACCTCAGGAAGGAAAGTGCATGACTGGGCAGCCAGCCAGTGGCAGTTAATAGTGAAACCCCGCCCCTAGAATTCTCAAATAAACACAAGAGGAAGTGGAAAGTAGCCAAAGGAGTGGAAAGCAGCCAGACAGACATGTTTTGCGAGCCGAGGAATCTTGGCCTTGTCCCCAGTTAATACTGGACAAAGGCCATGGTTCTACGCCAGCTGTCACGACAAGCTTCTGTGAGAGTTAGTAAAACCTGGACTGGAACTAAAAGAAGAGCTCAGAGGATTTTTATTTTTATTTTAGAGCTTTTGCTGGAATTTTGTAGAGGTGAAGA…	GCCTCGGCCTCTTATATATTATAAAAAAAAAGGCCACAGGGAGGAGCTGCTTTCCCATGGAATGCAGCCAAACCATGACCTCAGGAAGGAAAGTGCATGACTGGGCAGCCAGCCAGTGGCAGTTAATAGTGAAACCCCGCCCCTAGAATTCTCAAATAAACACAAGAGGAAGTGGAAAGTAGCCAAAGGAGTGGAAAGCAGCCAGACAGACATGTTTTGCGAGCCGAGGAATCTTGGCCTTGTCCCCAGTTAATACTGGACAAAGGCCATGGTTCTACGCCAGCTGTCACGACAAGCTTCTGTGAGAGTTAGTAAAACCTGGACTGGAACTAAAAGAAGAGCTCAGAGGATTTTTATTTTTATTTTAGAGCTTTTGCTGGAATTTTGTAGAGGTGAAGA…	5146	5	240		Ref
	245	>gi|154800082|dbj|AB269828.1| BK polyomavirus DNA, complete genome, strain: FUJ-32	GCCTCGGCCTCTTATATATTATAAAAAAAAAGGCCACAGGGAGGAGCTGCTTTCCCATGGAATGCAGCCAAACCATGACCTCAGGAAGGAAAGTGCATGACTGGGCAGCCAGCCAGTGGCAGTTAATAGTGAAACCCCGCCCCTAGAATTCTCAAATAAACACAAGAGGAAGTGGAAAGTAGCCAAAGGAGTGGAAAGCAGCCAGACAGACATGTTTTGCGAGCCGAGGAATCTTGGCCTTGTCCCCAGTTAATACTGGACAAAGGCCATGGTTCTACGCCAGCTGTCACGACAAGCTTCTGTGAGAGTTAGTAAAACCTGGACTGGAACTAAAAGAAGAGCTCAGAGGATTTTTATTTTTATTTTAGAGCTTTTGCTGGAATTTTGTAGAGGTGAAGA…	GCCTCGGCCTCTTATATATTATAAAAAAAAAGGCCACAGGGAGGAGCTGCTTTCCCATGGAATGCAGCCAAACCATGACCTCAGGAAGGAAAGTGCATGACTGGGCAGCCAGCCAGTGGCAGTTAATAGTGAAACCCCGCCCCTAGAATTCTCAAATAAACACAAGAGGAAGTGGAAAGTAGCCAAAGGAGTGGAAAGCAGCCAGACAGACATGTTTTGCGAGCCGAGGAATCTTGGCCTTGTCCCCAGTTAATACTGGACAAAGGCCATGGTTCTACGCCAGCTGTCACGACAAGCTTCTGTGAGAGTTAGTAAAACCTGGACTGGAACTAAAAGAAGAGCTCAGAGGATTTTTATTTTTATTTTAGAGCTTTTGCTGGAATTTTGTAGAGGTGAAGA…	5146	5	241		Ref
	246	>gi|154800089|dbj|AB269829.1| BK polyomavirus DNA, complete genome, strain: GRC-3	GCCTCGGCCTCTTATATATTATAAAAAAAAAGGCCACAGGGAGGAGCTGCTTTCCCATGGAATGCAGCCAAACCATGACCTCAGGAAGGAAAGTGCATGACTGGGCAGCCAGCCAGTGGCAGTTAATAGTGAAACCCCGCCCCTAGAATTCTCAAATAAACACAAGAGGAAGTGGAAAGTAGCCAAAGGAGTGGAAAGCAGCCAGACAGACATGTTTTGCGAGCCGAGGAATCTTGGCCTTGTCCCCAGTTAATACTGGACAAAGGCCATGGTTCTACGCCAGCTGTCACGACAAGCTTCTGTGAAAGTTAGTAAAACCTGGACTGGAACTAAAAAAAGAGCTCAGAGGATTCTTATTTTTATTTTAGAGCTTTTGCTGGAATTTTGTAGAGGTGAAGA…	GCCTCGGCCTCTTATATATTATAAAAAAAAAGGCCACAGGGAGGAGCTGCTTTCCCATGGAATGCAGCCAAACCATGACCTCAGGAAGGAAAGTGCATGACTGGGCAGCCAGCCAGTGGCAGTTAATAGTGAAACCCCGCCCCTAGAATTCTCAAATAAACACAAGAGGAAGTGGAAAGTAGCCAAAGGAGTGGAAAGCAGCCAGACAGACATGTTTTGCGAGCCGAGGAATCTTGGCCTTGTCCCCAGTTAATACTGGACAAAGGCCATGGTTCTACGCCAGCTGTCACGACAAGCTTCTGTGAAAGTTAGTAAAACCTGGACTGGAACTAAAAAAAGAGCTCAGAGGATTCTTATTTTTATTTTAGAGCTTTTGCTGGAATTTTGTAGAGGTGAAGA…	5146	5	242		Ref
	247	>gi|154800096|dbj|AB269830.1| BK polyomavirus DNA, complete genome, strain: GRC-4	GCCTCGGCCTCTTATATATTATAAAAAAAAAGGCCACAGGGAGGAGCTGCTTTCCCATGGAATGCAGCCAAACCATGACCTCAGGAAGGAAAGTGCATGACTGGGCAGCCAGCCAGTGGCAGTTAATAGTGAAACCCCGCCCCTAGAATTCTCAAATAAACACAAGAGGAAGTGGAAAGTAGCCAAAGGAGTGGAAAGCAGCCAGACAGACATGTTTTGCGAGCCGAGGAATCTTGGCCTTGTCCCCAGTTAATACTGGACAAAGGCCATGGTTCTACGCCAGCTGTCACGACAAGCTTCTGTGAAAGTTAGTAAAACCTGGACTGGAACTAAAAAAAGAGCTCAGAGGATTCTTATTTTTATTTTAGAGCTTTTGCTGGAATTTTGTAGAGGTGAAGA…	GCCTCGGCCTCTTATATATTATAAAAAAAAAGGCCACAGGGAGGAGCTGCTTTCCCATGGAATGCAGCCAAACCATGACCTCAGGAAGGAAAGTGCATGACTGGGCAGCCAGCCAGTGGCAGTTAATAGTGAAACCCCGCCCCTAGAATTCTCAAATAAACACAAGAGGAAGTGGAAAGTAGCCAAAGGAGTGGAAAGCAGCCAGACAGACATGTTTTGCGAGCCGAGGAATCTTGGCCTTGTCCCCAGTTAATACTGGACAAAGGCCATGGTTCTACGCCAGCTGTCACGACAAGCTTCTGTGAAAGTTAGTAAAACCTGGACTGGAACTAAAAAAAGAGCTCAGAGGATTCTTATTTTTATTTTAGAGCTTTTGCTGGAATTTTGTAGAGGTGAAGA…	5146	5	243		Ref
	248	>gi|154800103|dbj|AB269831.1| BK polyomavirus DNA, complete genome, strain: GRC-5	GCCTCGGCCTCTTATATATTATAAAAAAAAAGGCCACAGGGAGGAGCTGCTTTCCCATGGAATGCAGCCAAACCATGACCTCAGGAAGGAAAGTGCATGACTGGGCAGCCAGCCAGTGGCAGTTAATAGTGAAACCCCGCCCCTAGAATTCTCAAATAAACACAAGAGGAAGTGGAAAGTAGCCAAAGGAGTGGAAAGCAGCCAGACAGACATGTTTTGCGAGCCGAGGAATCTTGGCCTTGTCCCCAGTTAATACTGGACAAAGGCCATGGTTCTACGCCAGCTGTCACGACAAGCTTCTGTGAAAGTTAGTAAAACCTGGACTGGAACTAAAAAAAGAGCTCAGAGGATTCTTATTTTTATTTTAGAGCTTTTGCTGGAATTTTGTAGAGGTGAAGA…	GCCTCGGCCTCTTATATATTATAAAAAAAAAGGCCACAGGGAGGAGCTGCTTTCCCATGGAATGCAGCCAAACCATGACCTCAGGAAGGAAAGTGCATGACTGGGCAGCCAGCCAGTGGCAGTTAATAGTGAAACCCCGCCCCTAGAATTCTCAAATAAACACAAGAGGAAGTGGAAAGTAGCCAAAGGAGTGGAAAGCAGCCAGACAGACATGTTTTGCGAGCCGAGGAATCTTGGCCTTGTCCCCAGTTAATACTGGACAAAGGCCATGGTTCTACGCCAGCTGTCACGACAAGCTTCTGTGAAAGTTAGTAAAACCTGGACTGGAACTAAAAAAAGAGCTCAGAGGATTCTTATTTTTATTTTAGAGCTTTTGCTGGAATTTTGTAGAGGTGAAGA…	5146	5	244		Ref
	249	>gi|154800110|dbj|AB269832.1| BK polyomavirus DNA, complete genome, strain: ITA-3	GCCTCGGCCTCTTATATATTATAAAAAAAAAGGCCACAGGGAGGAGCTGCTTTCCCATGGAATGCAGCCAAACCATGACCTCAGGAAGGAAAGTGCATGACTGGGCAGCCAGCCAGTGGCAGTTAATAGTGAAACCCCGCCCCTAGAATTCTCAAATAAACACAAGAGGAAGTGGAAAGTAGCCAAAGGAGTGGAAAGCAGCCAGACAGACATGTTTTGCGAGCCGAGGAATCTTGGCCTTGTCCCCAGTTAATACTGGACAAAGGCCATGGTTCTACGCCAGCTGTCACGACAAGCTTCTGTGAAAGTTAGTAAAACCTGGACTGGAACTAAAAAAAGAGCTCAGAGGATTCTTATTTTTATTTTAGAGCTTTTGCTGGAATTTTGTAGAGGTGAAGA…	GCCTCGGCCTCTTATATATTATAAAAAAAAAGGCCACAGGGAGGAGCTGCTTTCCCATGGAATGCAGCCAAACCATGACCTCAGGAAGGAAAGTGCATGACTGGGCAGCCAGCCAGTGGCAGTTAATAGTGAAACCCCGCCCCTAGAATTCTCAAATAAACACAAGAGGAAGTGGAAAGTAGCCAAAGGAGTGGAAAGCAGCCAGACAGACATGTTTTGCGAGCCGAGGAATCTTGGCCTTGTCCCCAGTTAATACTGGACAAAGGCCATGGTTCTACGCCAGCTGTCACGACAAGCTTCTGTGAAAGTTAGTAAAACCTGGACTGGAACTAAAAAAAGAGCTCAGAGGATTCTTATTTTTATTTTAGAGCTTTTGCTGGAATTTTGTAGAGGTGAAGA…	5146	5	245		Ref
	250	>gi|154800124|dbj|AB269834.1| BK polyomavirus DNA, complete genome, strain: JPN-15	GCCTCGGCCTCTTATATATTATAAAAAAAAAGGCCACAGGGAGGAGCTGCTTTCCCATGGAATGCAGCCAAACCATGACCTCAGGAAGGAAAGTGCATGACTGGGCAGCCAGCCAGTGGCAGTTAATAGTGAAACCCCGCCCCTAGCATTCTCAAATAAACACAAGAGGAAGTGGAAACTAGCCAAAGGAGTGGAAAGCAGCCAGACAGACATGTTTTGCGAGCCTAGGAATCTTGGCCTTGTCCCCAGTTAATACTGGACAAAGGCCATGGTTCTACGCCAGCTGTCACGACAAGCTTCTGTGAAAGTTAGTAAAACCTGGACTGGAACTAAAAGAAGAGCTCAGAGGATTTTTATTTTTATTTTAGAGCTTTTGCTGGAATTTTGTAGAGGTGAAGA…	GCCTCGGCCTCTTATATATTATAAAAAAAAAGGCCACAGGGAGGAGCTGCTTTCCCATGGAATGCAGCCAAACCATGACCTCAGGAAGGAAAGTGCATGACTGGGCAGCCAGCCAGTGGCAGTTAATAGTGAAACCCCGCCCCTAGCATTCTCAAATAAACACAAGAGGAAGTGGAAACTAGCCAAAGGAGTGGAAAGCAGCCAGACAGACATGTTTTGCGAGCCTAGGAATCTTGGCCTTGTCCCCAGTTAATACTGGACAAAGGCCATGGTTCTACGCCAGCTGTCACGACAAGCTTCTGTGAAAGTTAGTAAAACCTGGACTGGAACTAAAAGAAGAGCTCAGAGGATTTTTATTTTTATTTTAGAGCTTTTGCTGGAATTTTGTAGAGGTGAAGA…	5135	5	431		Ref
	251	>gi|154800138|dbj|AB269836.1| BK polyomavirus DNA, complete genome, strain: JPN-32	GCCTCGGCCTCTTATATATTATAAAAAAAAAGGCCACAGGGAGGAGCTGCTTTCCCATGGAATGCAGCCAAACCATGACCTCAGGAAGGAAAGTGCATGACTGGGCAGCCAGCCAGTGGCAGTTAATAGTGAAACCCCGCCCCTAGAATTCTCAAATAAACACAAGAGGAAGTGGAAACTAGCCAAAGGAGTGGAAAGCAGCCAGACAGACATGTTTTGCGAGCCTAGGAATCTTGGCCTTGTCCCCAGTTAATACTGGACAAAGGCCATGGTTCTACGCCAGCTGTCACGACAAGCTTCTGTGAAAGTTAGTAAAACCTGGACTGGAACTAAAAGAAGAGCTCAGAGGATTTTTATTTTTATTTTAGAGCTTTTGCTGGAATTTTGTAGAGGTGAAGA…	GCCTCGGCCTCTTATATATTATAAAAAAAAAGGCCACAGGGAGGAGCTGCTTTCCCATGGAATGCAGCCAAACCATGACCTCAGGAAGGAAAGTGCATGACTGGGCAGCCAGCCAGTGGCAGTTAATAGTGAAACCCCGCCCCTAGAATTCTCAAATAAACACAAGAGGAAGTGGAAACTAGCCAAAGGAGTGGAAAGCAGCCAGACAGACATGTTTTGCGAGCCTAGGAATCTTGGCCTTGTCCCCAGTTAATACTGGACAAAGGCCATGGTTCTACGCCAGCTGTCACGACAAGCTTCTGTGAAAGTTAGTAAAACCTGGACTGGAACTAAAAGAAGAGCTCAGAGGATTTTTATTTTTATTTTAGAGCTTTTGCTGGAATTTTGTAGAGGTGAAGA…	5126	5	479		Ref
	252	>gi|154800145|dbj|AB269837.1| BK polyomavirus DNA, complete genome, strain: JPN-33	GCCTCGGCCTCTTATATATTATAAAAAAAAAGGCCACAGGGAGGAGCTGCTTTCCCATGGAATGCAGCCAAACCATGACCTCAGGAAGGAAAGTGCATGACTGGGCAGCCAGCCAGTGGCAGTTAATAGTGAAACCCCGCCCCTAGAATTCTCAAATAAACACAAGAGGAAGTGGAAACTAGCCAAAGGAGTGGAAAGCAGCCAGACAGACATGTTTTGCGAGCCTAGGAATCTTGGCCTTGTCCCCAGTTAATACTGGACAAAGGCCATGGTTCTACGCCAGCTGTCACGACAAGCTTCTGTGAAAGTTAGTAAAACCTGGACTGGAACTAAAAGAAGAGCTCAGAGGATTTTTATTTTTATTTTAGAGCTTTTGCTGGAATTTTGTAGAGGTGAAGA…	GCCTCGGCCTCTTATATATTATAAAAAAAAAGGCCACAGGGAGGAGCTGCTTTCCCATGGAATGCAGCCAAACCATGACCTCAGGAAGGAAAGTGCATGACTGGGCAGCCAGCCAGTGGCAGTTAATAGTGAAACCCCGCCCCTAGAATTCTCAAATAAACACAAGAGGAAGTGGAAACTAGCCAAAGGAGTGGAAAGCAGCCAGACAGACATGTTTTGCGAGCCTAGGAATCTTGGCCTTGTCCCCAGTTAATACTGGACAAAGGCCATGGTTCTACGCCAGCTGTCACGACAAGCTTCTGTGAAAGTTAGTAAAACCTGGACTGGAACTAAAAGAAGAGCTCAGAGGATTTTTATTTTTATTTTAGAGCTTTTGCTGGAATTTTGTAGAGGTGAAGA…	5146	5	246		Ref
	253	>gi|154800152|dbj|AB269838.1| BK polyomavirus DNA, complete genome, strain: JPN-34	GCCTCGGCCTCTTATATATTATAAAAAAAAAGGCCACAGGGAGGAGCTGCTTTCCCATGGAATGCAGCCAAACCATGACCTCAGGAAGGAAAGTGCATGACTGGGCAGCCAGCCAGTGGCAGTTAATAGTGAAACCCCGCCCCTAGAATTCTCAAATAAACACAAGAGGAAGTGGAAACTAGCCAAAGGAGTGGAAAGCAGCCAGACAGACATGTTTTGCGAGCCTAGGAATCTTGGCCTTGTCCCCAGTTAATACTGGACAAAGGCCATGGTTCTACGCCAGCTGTCACGACAAGCTTCTGTGAAAGTTAGTAAAACCTGGACTGGAACTAAAAGAAGAGCTCAGAGGATTTTTATTTTTATTTTAGAGCTTTTGCTGGAATTTTGTAGAGGTGAAGA…	GCCTCGGCCTCTTATATATTATAAAAAAAAAGGCCACAGGGAGGAGCTGCTTTCCCATGGAATGCAGCCAAACCATGACCTCAGGAAGGAAAGTGCATGACTGGGCAGCCAGCCAGTGGCAGTTAATAGTGAAACCCCGCCCCTAGAATTCTCAAATAAACACAAGAGGAAGTGGAAACTAGCCAAAGGAGTGGAAAGCAGCCAGACAGACATGTTTTGCGAGCCTAGGAATCTTGGCCTTGTCCCCAGTTAATACTGGACAAAGGCCATGGTTCTACGCCAGCTGTCACGACAAGCTTCTGTGAAAGTTAGTAAAACCTGGACTGGAACTAAAAGAAGAGCTCAGAGGATTTTTATTTTTATTTTAGAGCTTTTGCTGGAATTTTGTAGAGGTGAAGA…	5134	5	438		Ref
	254	>gi|154800166|dbj|AB269840.1| BK polyomavirus DNA, complete genome, strain: JPN-36	GCCTCGGCCTCTTATATATTATAAAAAAAAAGGCCACAGGGAGGAGCTGCTTTCCCATGGAATGCAGCCAAACCATGACCTCAGGAAGGAAAGTGCATGACTGGGCAGCCAGCCAGTGGCAGTTAATAGTGAAACCCCGCCCCTAGAATTCTCAAATAAACACAAGAGGAAGTGGAAACTAGCCAAAGGAGTGGAAAGCAGCCAGACAGACATGTTTTGCGAGCCTAGGAATCTTGGCCTTGTCCCCAGTTAATACTGGACAAAGGCCATGGTTCTACGCCAGCTGTCACGACAAGCTTCTGTGAAAGTTAGTAAAACCTGGACTGGAACTAAAAGAAGAGCTCAGAGGATTTTTATTTTTATTTTAGAGCTTTTGCTGGAATTTTGTAGAGGTGAAGA…	GCCTCGGCCTCTTATATATTATAAAAAAAAAGGCCACAGGGAGGAGCTGCTTTCCCATGGAATGCAGCCAAACCATGACCTCAGGAAGGAAAGTGCATGACTGGGCAGCCAGCCAGTGGCAGTTAATAGTGAAACCCCGCCCCTAGAATTCTCAAATAAACACAAGAGGAAGTGGAAACTAGCCAAAGGAGTGGAAAGCAGCCAGACAGACATGTTTTGCGAGCCTAGGAATCTTGGCCTTGTCCCCAGTTAATACTGGACAAAGGCCATGGTTCTACGCCAGCTGTCACGACAAGCTTCTGTGAAAGTTAGTAAAACCTGGACTGGAACTAAAAGAAGAGCTCAGAGGATTTTTATTTTTATTTTAGAGCTTTTGCTGGAATTTTGTAGAGGTGAAGA…	5146	5	247		Ref
	255	>gi|154800173|dbj|AB269841.1| BK polyomavirus DNA, complete genome, strain: MMR-1	GCCTCGGCCTCTTATATATTATAAAAAAAAAGGCCACAGGGAGGAGCTGCTTACCCATGGAATGCAGCCAAACCATGACCTCAGGAAGGAAAGTGCATGACTGGGCAGCCAGCCAGTGGCAGTTAATAGTGAAACCCCGCCCCTGAAATTCTCAAATAAACACAAGAGGAAGTGGAAACTAGCCAAAGGAGTGGAAAGCAGCCAGACAGACATGTTTTGCGAGCCTAGGAATCTTGGCCTTGTCCCCAGTTAATACTGGACAAAGGCCATGGTTCTACGCCAGCTGTCACGACAAGCTTCTGTGAAAGTTAGTAAAACCTGGACTGGAACTAAAAGAAGAGCTCAGAGGATTTTTATTTTTATTTTAGAACTTTTGCTGGAATTTTGTAGAGGTGAAGA…	GCCTCGGCCTCTTATATATTATAAAAAAAAAGGCCACAGGGAGGAGCTGCTTACCCATGGAATGCAGCCAAACCATGACCTCAGGAAGGAAAGTGCATGACTGGGCAGCCAGCCAGTGGCAGTTAATAGTGAAACCCCGCCCCTGAAATTCTCAAATAAACACAAGAGGAAGTGGAAACTAGCCAAAGGAGTGGAAAGCAGCCAGACAGACATGTTTTGCGAGCCTAGGAATCTTGGCCTTGTCCCCAGTTAATACTGGACAAAGGCCATGGTTCTACGCCAGCTGTCACGACAAGCTTCTGTGAAAGTTAGTAAAACCTGGACTGGAACTAAAAGAAGAGCTCAGAGGATTTTTATTTTTATTTTAGAACTTTTGCTGGAATTTTGTAGAGGTGAAGA…	5137	5	423		Ref
	256	>gi|154800180|dbj|AB269842.1| BK polyomavirus DNA, complete genome, strain: MMR-24	GCCTCGGCCTCTTATATATTATAAAAAAAAAGGCCACAGGGAGGAGCTGCTTACCCATGGAATGCAGCCAAACCATGACCTCAGGAAGGAAAGTGCATGACTGGGCAGCCAGCCAGTGGCAGTTAATAGTGAAACCCCGCCCCTGAAATTCTCAAATAAACACAAGAGGAAGTGGAAACTAGCCAAAGGAGTGGAAAGCAGCCAGACAGACATGTTTTGCGAGCCTAGGAATCTTGGCCTTGTCCCCAGTTAATACTGGACAAAGGCCATGGTTCTACGCCAGCTGTCACGACAAGCTTCTGTGAAAGTAAGTAAAACCTGGACTGGAACAAAAAGAAGAGCTCAGAGGATTTTTATTTTTATTTTAGAGCTTTTGCTGGAATTTTGTAGAGGTGAAGA…	GCCTCGGCCTCTTATATATTATAAAAAAAAAGGCCACAGGGAGGAGCTGCTTACCCATGGAATGCAGCCAAACCATGACCTCAGGAAGGAAAGTGCATGACTGGGCAGCCAGCCAGTGGCAGTTAATAGTGAAACCCCGCCCCTGAAATTCTCAAATAAACACAAGAGGAAGTGGAAACTAGCCAAAGGAGTGGAAAGCAGCCAGACAGACATGTTTTGCGAGCCTAGGAATCTTGGCCTTGTCCCCAGTTAATACTGGACAAAGGCCATGGTTCTACGCCAGCTGTCACGACAAGCTTCTGTGAAAGTAAGTAAAACCTGGACTGGAACAAAAAGAAGAGCTCAGAGGATTTTTATTTTTATTTTAGAGCTTTTGCTGGAATTTTGTAGAGGTGAAGA…	5146	5	248		Ref
	257	>gi|154800187|dbj|AB269843.1| BK polyomavirus DNA, complete genome, strain: MMR-28	GCCTCGGCCTCTTATATATTATAAAAAAAAAGGCCACAGGGAGGAGCTGCTTTCCCATGGAATGCAGCCAAACCATGACCTCAGGAAGGAAAGTGCATGACTGGGCAGCCAGCCAGTGGCAGTTAATAGTGAAACCCCGCCCCTAGAATTCTCAAATAAACACAAGAGGAAGTGGAAAGTAGCCAAAGGAGTGGAAAGCAGCCAGACAGACATGTTTTGCGAGCCGAGGAATCTTGGCCTTGTCCCCAGTTAATACTGGACAAAGGCCATGGTTCTACGCCAGCTGTCACGACAAGCTTCTGTGAGAGTTAGTAAAACCTGGACTGGAACTAAAAGAAGAGCTCAGAGGATTTTTATTTTTATTTTAGAGCTTTTGCTGGAATTTTGTAGAGGTGAAGA…	GCCTCGGCCTCTTATATATTATAAAAAAAAAGGCCACAGGGAGGAGCTGCTTTCCCATGGAATGCAGCCAAACCATGACCTCAGGAAGGAAAGTGCATGACTGGGCAGCCAGCCAGTGGCAGTTAATAGTGAAACCCCGCCCCTAGAATTCTCAAATAAACACAAGAGGAAGTGGAAAGTAGCCAAAGGAGTGGAAAGCAGCCAGACAGACATGTTTTGCGAGCCGAGGAATCTTGGCCTTGTCCCCAGTTAATACTGGACAAAGGCCATGGTTCTACGCCAGCTGTCACGACAAGCTTCTGTGAGAGTTAGTAAAACCTGGACTGGAACTAAAAGAAGAGCTCAGAGGATTTTTATTTTTATTTTAGAGCTTTTGCTGGAATTTTGTAGAGGTGAAGA…	5146	5	249		Ref
	258	>gi|154800194|dbj|AB269844.1| BK polyomavirus DNA, complete genome, strain: MMR-29	GCCTCGGCCTCTTATATATTATAAAAAAAAAGGCCACAGGGAGGAGCTGCTTTCCCATGGAATGCAGCCAAACCATGACCTCAGGAAGGAAAGTGCATGACTGGGCAGCCAGCCAGTGGCAGTTAATAGTGAAACCCCGCCCCTAGAATTCTCAAATAAACACAAGAGGAAGTGGAAAGTAGCCAAAGGAGTGGAAAGCAGCCAGACAGACATGTTTTGCGAGCCGAGGAATCTTGGCCTTGTCCCCAGTTAATACTGGACAAAGGCCATGGTTCTACGCCAGCTGTCACGACAAGCTTCTGTGAGAGTTAGTAAAACCTGGACTGGAACTAAAAGAAGAGCTCAGAGGATTTTTATTTTTATTTTAGAGCTTTTGCTGGAATTTTGTAGAGGTCTACA…	GCCTCGGCCTCTTATATATTATAAAAAAAAAGGCCACAGGGAGGAGCTGCTTTCCCATGGAATGCAGCCAAACCATGACCTCAGGAAGGAAAGTGCATGACTGGGCAGCCAGCCAGTGGCAGTTAATAGTGAAACCCCGCCCCTAGAATTCTCAAATAAACACAAGAGGAAGTGGAAAGTAGCCAAAGGAGTGGAAAGCAGCCAGACAGACATGTTTTGCGAGCCGAGGAATCTTGGCCTTGTCCCCAGTTAATACTGGACAAAGGCCATGGTTCTACGCCAGCTGTCACGACAAGCTTCTGTGAGAGTTAGTAAAACCTGGACTGGAACTAAAAGAAGAGCTCAGAGGATTTTTATTTTTATTTTAGAGCTTTTGCTGGAATTTTGTAGAGGTCTACA…	5137	5	424		Ref
	259	>gi|154800201|dbj|AB269845.1| BK polyomavirus DNA, complete genome, strain: MMR-43	GCCTCGGCCTCTTATATATTATAAAAAAAAAGGCCACAGGGAGGAGCTGCTTACCCATGGAATGCAGCCAAACCATGACCTCAGGAAGGAAAGTGCATGACTGGGCAGCCAGCCAGTGGCAGTTAATAGTGAAACCCCGCCCCTGAAATTCTCAAATAAACACAAGAGGAAGTGGAAACTAGCCAAAGGAGTGGAAAGCAGCCAGACAGACATGTTTTGCGAGCCTAGGAATCTTGGCCTTGTCCCCAGTTAATACTGGACAAAGGCCATGGTTCTACGCCAGCTGTCACGACAAGCTTCTGTGAAAGTTAGTAAAACCTGGACTGGAACTAAAAGAAGAGCTCAGAGGATTTTTATTTTTATTTTAGAGCTTTTGCTGGAATTTTGTAGAGGTGAAGA…	GCCTCGGCCTCTTATATATTATAAAAAAAAAGGCCACAGGGAGGAGCTGCTTACCCATGGAATGCAGCCAAACCATGACCTCAGGAAGGAAAGTGCATGACTGGGCAGCCAGCCAGTGGCAGTTAATAGTGAAACCCCGCCCCTGAAATTCTCAAATAAACACAAGAGGAAGTGGAAACTAGCCAAAGGAGTGGAAAGCAGCCAGACAGACATGTTTTGCGAGCCTAGGAATCTTGGCCTTGTCCCCAGTTAATACTGGACAAAGGCCATGGTTCTACGCCAGCTGTCACGACAAGCTTCTGTGAAAGTTAGTAAAACCTGGACTGGAACTAAAAGAAGAGCTCAGAGGATTTTTATTTTTATTTTAGAGCTTTTGCTGGAATTTTGTAGAGGTGAAGA…	5134	5	439		Ref
	260	>gi|154800208|dbj|AB269846.1| BK polyomavirus DNA, complete genome, strain: MON-1	GCCTCGGCCTCTTATATATTATAAAAAAAAAGGCCACAGGGAGGAGCTGCTTTCCCATGGAATGCAGCCAAACCATGACCTCAGGAAGGAAAGTGCATGACTGGCAGCCAGCCAGTGGCAGTTAATAGTGAAACCCCGCCCCTAGAATTCTCAAATAAACACAAGAGGAAGTGGAAAGTAGCCAAAGGAGTGGAAAGCAGCCAGACAGACATGTTTTGCGAGCCGAGGAATCTTGGCCTTGTCCCCAGTTAATACTGGACAAAGGCCATGGTTCTACGCCAGCTGTCACGACAAGCTTCTGTGAGAGTTAGTAAAACCTGGACTGGAACTAAAAGAAGAGCTCAGAGGATTTTTATTTTTATTTTAGAGCTTTTGCTGGAATTTTGTAGAGGTGAAGAC…	GCCTCGGCCTCTTATATATTATAAAAAAAAAGGCCACAGGGAGGAGCTGCTTTCCCATGGAATGCAGCCAAACCATGACCTCAGGAAGGAAAGTGCATGACTGGCAGCCAGCCAGTGGCAGTTAATAGTGAAACCCCGCCCCTAGAATTCTCAAATAAACACAAGAGGAAGTGGAAAGTAGCCAAAGGAGTGGAAAGCAGCCAGACAGACATGTTTTGCGAGCCGAGGAATCTTGGCCTTGTCCCCAGTTAATACTGGACAAAGGCCATGGTTCTACGCCAGCTGTCACGACAAGCTTCTGTGAGAGTTAGTAAAACCTGGACTGGAACTAAAAGAAGAGCTCAGAGGATTTTTATTTTTATTTTAGAGCTTTTGCTGGAATTTTGTAGAGGTGAAGAC…	5145	5	277		Ref
	261	>gi|154800215|dbj|AB269847.1| BK polyomavirus DNA, complete genome, strain: MON-2	GCCTCGGCCTCTTATATATTATAAAAAAAAAGGCCACAGGGAGGAGCTGCTTTCCCATGGAATGCAGCCAAACCATGACCTCAGGAAGGAAAGTGCATGACTGGGCAGCCAGCCAGTGGCAGTTAATAGTGAAACCCCGCCCCTAGAATTCTCAAATAAACACAAGAGGAAGTGGAAAGTAGCCAAAGGAGTGGAAAGCAGCCAGACAGACATGTTTTGCGAGCCGAGGAATCTTGGCCTTGTCCCCAGTTAATACTGGACAAAGGCCATGGTTCTACGCCAGCTGTCACGACAAGCTTCTGTGAAAGTTAGTAAAACCTGGACTGGAACTAAAAAAAGAGCTCAGAGGATTCTTATTTTTATTTTAGAGCTTTTGCTGGAATTTTGTAGAGGTGAAGA…	GCCTCGGCCTCTTATATATTATAAAAAAAAAGGCCACAGGGAGGAGCTGCTTTCCCATGGAATGCAGCCAAACCATGACCTCAGGAAGGAAAGTGCATGACTGGGCAGCCAGCCAGTGGCAGTTAATAGTGAAACCCCGCCCCTAGAATTCTCAAATAAACACAAGAGGAAGTGGAAAGTAGCCAAAGGAGTGGAAAGCAGCCAGACAGACATGTTTTGCGAGCCGAGGAATCTTGGCCTTGTCCCCAGTTAATACTGGACAAAGGCCATGGTTCTACGCCAGCTGTCACGACAAGCTTCTGTGAAAGTTAGTAAAACCTGGACTGGAACTAAAAAAAGAGCTCAGAGGATTCTTATTTTTATTTTAGAGCTTTTGCTGGAATTTTGTAGAGGTGAAGA…	5146	5	250		Ref
	262	>gi|154800222|dbj|AB269848.1| BK polyomavirus DNA, complete genome, strain: MON-3	GCCTCGGCCTCTTATATATTATAAAAAAAAAGGCCACAGGGAGGAGCTGCTTTCCCATGGAATGCAGCCAAACCATGACCTCAGGAAGGAAAGTGCATGACTGGGCAGCCAGCCAGTGGCAGTTAATAGTGAAACCCCGCCCCTAGAATTCTCAAATAAACACAAGAGGAAGTGGAAAGTAGCCAAAGGAGTGGAAAGCAGCCAGACAGACATGTTTTGCGAGCCGAGGAATCTTGGCCTTGTCCCCAGTTAATACTGGACAAAGGCCATGGTTCTACGCCAGCTGTCACGACAAGCTTCTGTGAAAGTTAGTAAAACCTGGACTGGAACTAAAAAAAGAGCTCAGAGGATTCTTATTTTTATTTTAGAGCTTTTGCTGGAATTTTGTAGAGGTGAAGA…	GCCTCGGCCTCTTATATATTATAAAAAAAAAGGCCACAGGGAGGAGCTGCTTTCCCATGGAATGCAGCCAAACCATGACCTCAGGAAGGAAAGTGCATGACTGGGCAGCCAGCCAGTGGCAGTTAATAGTGAAACCCCGCCCCTAGAATTCTCAAATAAACACAAGAGGAAGTGGAAAGTAGCCAAAGGAGTGGAAAGCAGCCAGACAGACATGTTTTGCGAGCCGAGGAATCTTGGCCTTGTCCCCAGTTAATACTGGACAAAGGCCATGGTTCTACGCCAGCTGTCACGACAAGCTTCTGTGAAAGTTAGTAAAACCTGGACTGGAACTAAAAAAAGAGCTCAGAGGATTCTTATTTTTATTTTAGAGCTTTTGCTGGAATTTTGTAGAGGTGAAGA…	5146	5	251		Ref
	263	>gi|154800229|dbj|AB269849.1| BK polyomavirus DNA, complete genome, strain: MON-5	GCCTCGGCCTCTTATATATTATAAAAAAAAAGGCCACAGGGAGGAGCTGCTTTCCCATGGAATGCAGCCAAACCATGACCTCAGGAAGGAAAGTGCATGACTGGGCAGCCAGCCAGTGGCAGTTAATAGTGAAACCCCGCCCCTAGAATTCTCAAATAAACACAAGAGGAAGTGGAAAGTAGCCAAAGGAGTGGAAAGCAGCCAGACAGACATGTTTTGCGAGCCGAGGAATCTTGGCCTTGTCCCCAGTTAATACTGGACAAAGGCCATGGTTCTACGCCAGCTGTCACGACAAGCTTCTGTGAAAGTTAGTAAAACCTGGACTGGAACTAAAAAAAGAGCTCAGAGGATTCTTATTTTTATTTTAGAGCTTTTGCTGGAATTTTGTAGAGGTGAAGA…	GCCTCGGCCTCTTATATATTATAAAAAAAAAGGCCACAGGGAGGAGCTGCTTTCCCATGGAATGCAGCCAAACCATGACCTCAGGAAGGAAAGTGCATGACTGGGCAGCCAGCCAGTGGCAGTTAATAGTGAAACCCCGCCCCTAGAATTCTCAAATAAACACAAGAGGAAGTGGAAAGTAGCCAAAGGAGTGGAAAGCAGCCAGACAGACATGTTTTGCGAGCCGAGGAATCTTGGCCTTGTCCCCAGTTAATACTGGACAAAGGCCATGGTTCTACGCCAGCTGTCACGACAAGCTTCTGTGAAAGTTAGTAAAACCTGGACTGGAACTAAAAAAAGAGCTCAGAGGATTCTTATTTTTATTTTAGAGCTTTTGCTGGAATTTTGTAGAGGTGAAGA…	5146	5	252		Ref
	264	>gi|154800236|dbj|AB269850.1| BK polyomavirus DNA, complete genome, strain: MON-6	GCCTCGGCCTCTTATATATTATAAAAAAAAAGGCCACAGGGAGGAGCTGCTTTCCCATGGAATGCAGCCAAACCATGACCTCAGGAAGGAAAGTGCATGACTGGGCAGCCAGCCAGTGGCAGTTAATAGTGAAACCCCGCCCCTAGAATTCTCAAATAAACACAAGAGGAAGTGGAAAGTAGCCAAAGGAGTGGAAAGCAGCCAGACAGACATGTTTTGCGAGCCGAGGAATCTTGGCCTTGTCCCCAGTTAATACTGGACAAAGGCCATGGTTCTACGCCAGCTGTCACGACAAGCTTCTGTGAGAGTTAGTAAAACCTGGACTGGAACTAAAAGAAGAGCTCAGAGGATTTTTATTTTTATTTTAGAGCTTTTGCTGGAATTTTGTAGAGGTGAAGA…	GCCTCGGCCTCTTATATATTATAAAAAAAAAGGCCACAGGGAGGAGCTGCTTTCCCATGGAATGCAGCCAAACCATGACCTCAGGAAGGAAAGTGCATGACTGGGCAGCCAGCCAGTGGCAGTTAATAGTGAAACCCCGCCCCTAGAATTCTCAAATAAACACAAGAGGAAGTGGAAAGTAGCCAAAGGAGTGGAAAGCAGCCAGACAGACATGTTTTGCGAGCCGAGGAATCTTGGCCTTGTCCCCAGTTAATACTGGACAAAGGCCATGGTTCTACGCCAGCTGTCACGACAAGCTTCTGTGAGAGTTAGTAAAACCTGGACTGGAACTAAAAGAAGAGCTCAGAGGATTTTTATTTTTATTTTAGAGCTTTTGCTGGAATTTTGTAGAGGTGAAGA…	5146	5	253		Ref
	265	>gi|154800243|dbj|AB269851.1| BK polyomavirus DNA, complete genome, strain: MON-8	GCCTCGGCCTCTTATATATTATAAAAAAAAAGGCCACAGGGAGGAGCTGCTTTCCCATGGAATGCAGCCAAACCATGACCTCAGGAAGGAAAGTGCATGACTGGGCAGCCAGCCAGTGGCAGTTAATAGTGAAACCCCGCCCCTAGAATTCTCAAATAAACACAAGAGGAAGTGGAAACTAGCCAAAGGAGTGGAAAGCAGCCAGACAGACATGTTTTGCGGGCCTAGGAATCTTGGCCTTGTCCCCAGTTAATACTGGACAAAGGCCATGGTTCTACGCCAGCTGTCACGACAAGCTTCTGTGAAAGTTAGTAAAACCTGGACTGGAACTAAAAGAAGAGCTCAGAGGATTTTTATTTTTATTTTAGAGCTTTTGCTGGAATTTTGTAGAGGTGAAGA…	GCCTCGGCCTCTTATATATTATAAAAAAAAAGGCCACAGGGAGGAGCTGCTTTCCCATGGAATGCAGCCAAACCATGACCTCAGGAAGGAAAGTGCATGACTGGGCAGCCAGCCAGTGGCAGTTAATAGTGAAACCCCGCCCCTAGAATTCTCAAATAAACACAAGAGGAAGTGGAAACTAGCCAAAGGAGTGGAAAGCAGCCAGACAGACATGTTTTGCGGGCCTAGGAATCTTGGCCTTGTCCCCAGTTAATACTGGACAAAGGCCATGGTTCTACGCCAGCTGTCACGACAAGCTTCTGTGAAAGTTAGTAAAACCTGGACTGGAACTAAAAGAAGAGCTCAGAGGATTTTTATTTTTATTTTAGAGCTTTTGCTGGAATTTTGTAGAGGTGAAGA…	5136	5	428		Ref
	266	>gi|154800250|dbj|AB269852.1| BK polyomavirus DNA, complete genome, strain: NEC-14	GCCTCGGCCTCTTATATATTATAAAAAAAAAGGCCACAGGGAGGAGCTGCTTTCCCATGGAATGCAGCCAAACCATGACCTCAGGAAGGAAAGTGCATGACTGGGCAGCCAGCCAGTGGCAGTTAATAGTGAAACCCCGCCCCTAGAATTCTCAAATAAACACAAGAGGAAGTGGAAAGTAGCCAAAGGAGTGGAAAGCAGCCAGACAGACATGTTTTGCGAGCCGAGGAATCTTGGCCTTGTCCCCAGTTAATACTGGACAAAGGCCATGGTTCTTCGCCAGCTGTCACGACAAGCTTCTGTGAGAGTTAGTAAAACCTGGACTGGAACTAAAAGAAGAGCTCAGAGGATTTTTATTTTTATTTTAGAGCTTTTGCTGGAATTTTGTAGAGGTGAAGA…	GCCTCGGCCTCTTATATATTATAAAAAAAAAGGCCACAGGGAGGAGCTGCTTTCCCATGGAATGCAGCCAAACCATGACCTCAGGAAGGAAAGTGCATGACTGGGCAGCCAGCCAGTGGCAGTTAATAGTGAAACCCCGCCCCTAGAATTCTCAAATAAACACAAGAGGAAGTGGAAAGTAGCCAAAGGAGTGGAAAGCAGCCAGACAGACATGTTTTGCGAGCCGAGGAATCTTGGCCTTGTCCCCAGTTAATACTGGACAAAGGCCATGGTTCTTCGCCAGCTGTCACGACAAGCTTCTGTGAGAGTTAGTAAAACCTGGACTGGAACTAAAAGAAGAGCTCAGAGGATTTTTATTTTTATTTTAGAGCTTTTGCTGGAATTTTGTAGAGGTGAAGA…	5145	5	278		Ref
	267	>gi|154800264|dbj|AB269854.1| BK polyomavirus DNA, complete genome, strain: NEC-4	GCCTCGGCCTCTTATATATTATAAAAAAAAAGGCCACAGGGAGGAGCTGCTTTCCCATGGAATGCAGCCAAACCATGACCTCAGGAAGGAAAGTGCATGACTGGGCAGCCAGCCAGTGGCAGTTAATAGTGAAACCCCGCCCCTAGAATTCTCAAATAAACACAAGAGGAAGTGGAAAGTAGCCAAAGGAGTGGAAAGCAGCCAGACAGACATGTTTTGCGAGCCGAGGAATCTTGGCCTTGTCCCCAGTTAATACTGGACAAAGGCCATGGTTCTACGCCAGCTGTCACGACAAGCTTCTGTGAGAGTTAGTAAAACCTGGACTGGAACTAAAAGAAGAGCTCAGAGGATTTTTATTTTTATTTTAGAGCTTTTGCTGGAATTTTGTAGAGGTGAAGA…	GCCTCGGCCTCTTATATATTATAAAAAAAAAGGCCACAGGGAGGAGCTGCTTTCCCATGGAATGCAGCCAAACCATGACCTCAGGAAGGAAAGTGCATGACTGGGCAGCCAGCCAGTGGCAGTTAATAGTGAAACCCCGCCCCTAGAATTCTCAAATAAACACAAGAGGAAGTGGAAAGTAGCCAAAGGAGTGGAAAGCAGCCAGACAGACATGTTTTGCGAGCCGAGGAATCTTGGCCTTGTCCCCAGTTAATACTGGACAAAGGCCATGGTTCTACGCCAGCTGTCACGACAAGCTTCTGTGAGAGTTAGTAAAACCTGGACTGGAACTAAAAGAAGAGCTCAGAGGATTTTTATTTTTATTTTAGAGCTTTTGCTGGAATTTTGTAGAGGTGAAGA…	5146	5	254		Ref
	268	>gi|154800271|dbj|AB269855.1| BK polyomavirus DNA, complete genome, strain: NWC-14	GCCTCGGCCTCTTATATATTATAAAAAAAAAGGCCACAGGGAGGAGCTGCTTTCCCATGGAATGCAGCCAAACCATGACCTCAGGAAGGAAAGTGCATGACTGGGCAGCCAGCCAGTGGCAGTTAATAGTGAAACCCCGCCCCTAGAATTCTCAAATAAACACAAGAGGAAGTGGAAAGTAGCCAAAGGAGTGGAAAGCAGCCAGACAGACATGTTTTGCGAGCCGAGGAATCTTGGCCTTGTCCCCAGTTAATACTGGACAAAGGCCATGGTTCTACGCCAGCTGTCACGACAAGCTTCTGTGAGAGTTAGTAAAACCTGGACTGGAACTAAAAGAAGAGCTCAGAGGATTTTTATTTTTATTTTAGAGCTTTTGCTGGAATTTTGTAGAGGTGAAGA…	GCCTCGGCCTCTTATATATTATAAAAAAAAAGGCCACAGGGAGGAGCTGCTTTCCCATGGAATGCAGCCAAACCATGACCTCAGGAAGGAAAGTGCATGACTGGGCAGCCAGCCAGTGGCAGTTAATAGTGAAACCCCGCCCCTAGAATTCTCAAATAAACACAAGAGGAAGTGGAAAGTAGCCAAAGGAGTGGAAAGCAGCCAGACAGACATGTTTTGCGAGCCGAGGAATCTTGGCCTTGTCCCCAGTTAATACTGGACAAAGGCCATGGTTCTACGCCAGCTGTCACGACAAGCTTCTGTGAGAGTTAGTAAAACCTGGACTGGAACTAAAAGAAGAGCTCAGAGGATTTTTATTTTTATTTTAGAGCTTTTGCTGGAATTTTGTAGAGGTGAAGA…	5146	5	255		Ref
	269	>gi|154800278|dbj|AB269856.1| BK polyomavirus DNA, complete genome, strain: NWC-15	GCCTCGGCCTCTTATATATTATAAAAAAAAAGGCCACAGGGAGGAGCTGCTTTCCCATGGAATGCAGCCAAACCATGACCTCAGGAAGGAAAGTGCATGACTGGGCAGCCAGCCAGTGGCAGTTAATAGTGAAACCCCGCCCCTAGAATTCTCAAATAAACACAAGAGGAAGTGGAAAGTAGCCAAAGGAGTGGAAAGCAGCCAGACAGACATGTTTTGCGAGCCGAGGAATCTTGGCCTTGTCCCCAGTTAATACTGGACAAAGGCCATGGTTCTACGCCAGCTGTCACGACAAGCTTCTGTGAGAGTTAGTAAAACCTGGACTGGAACTAAAAGAAGAGCTCAGAGGATTTTTATTTTTATTTTAGAGCTTTTGCTGGAATTTTGTAGAGGTGAAGA…	GCCTCGGCCTCTTATATATTATAAAAAAAAAGGCCACAGGGAGGAGCTGCTTTCCCATGGAATGCAGCCAAACCATGACCTCAGGAAGGAAAGTGCATGACTGGGCAGCCAGCCAGTGGCAGTTAATAGTGAAACCCCGCCCCTAGAATTCTCAAATAAACACAAGAGGAAGTGGAAAGTAGCCAAAGGAGTGGAAAGCAGCCAGACAGACATGTTTTGCGAGCCGAGGAATCTTGGCCTTGTCCCCAGTTAATACTGGACAAAGGCCATGGTTCTACGCCAGCTGTCACGACAAGCTTCTGTGAGAGTTAGTAAAACCTGGACTGGAACTAAAAGAAGAGCTCAGAGGATTTTTATTTTTATTTTAGAGCTTTTGCTGGAATTTTGTAGAGGTGAAGA…	5146	5	256		Ref
	270	>gi|154800285|dbj|AB269857.1| BK polyomavirus DNA, complete genome, strain: NWC-7	GCCTCGGCCTCTTATATATTATAAAAAAAAAGGCCACAGGGAGGAGCTGCTTTCCCATGGAATGCAGCCAAACCATGACCTCAGGAAGGAAAGTGCATGACTGGGCAGCCAGCCAGTGGCAGTTAATAGTGAAACCCCGCCCCTAGAATTCTCAAATAAACACAAGAGGAAGTGGAAAGTAGCCAAAGGAGTGGAAAGCAGCCAGACAGACATGTTTTGCGAGCCGAGGAATCTTGGCCTTGTCCCCAGTTAATACTGGACAAAGGCCATGGTTCTACGCCAGCTGTCACGACAAGCTTCTGTGAAAGTTAGTAAAACCTGGACTGGAACTAAAAAAAGAGCTCAGAGGATTCTTATTTTTATTTTAGAGCTTTTGCTGGAATTTTGTAGAGGTGAAGA…	GCCTCGGCCTCTTATATATTATAAAAAAAAAGGCCACAGGGAGGAGCTGCTTTCCCATGGAATGCAGCCAAACCATGACCTCAGGAAGGAAAGTGCATGACTGGGCAGCCAGCCAGTGGCAGTTAATAGTGAAACCCCGCCCCTAGAATTCTCAAATAAACACAAGAGGAAGTGGAAAGTAGCCAAAGGAGTGGAAAGCAGCCAGACAGACATGTTTTGCGAGCCGAGGAATCTTGGCCTTGTCCCCAGTTAATACTGGACAAAGGCCATGGTTCTACGCCAGCTGTCACGACAAGCTTCTGTGAAAGTTAGTAAAACCTGGACTGGAACTAAAAAAAGAGCTCAGAGGATTCTTATTTTTATTTTAGAGCTTTTGCTGGAATTTTGTAGAGGTGAAGA…	5147	5	232		Ref
	271	>gi|154800292|dbj|AB269858.1| BK polyomavirus DNA, complete genome, strain: NWC-8	GCCTCGGCCTCTTATATATTATAAAAAAAAAGGCCACAGGGAGGAGCTGCTTTCCCATGGAATGCAGCCAAACCATGACCTCAGGAAGGAAAGTGCATGACTGGGCAGCCAGCCAGTGGCAGTTAATAGTGAAACCCCGCCCCTAGAATTCTCAAATAAACACAAGAGGAAGTGGAAAGTAGCCAAAGGAGTGGAAAGCAGCCAGACAGACATGTTTTGCGAGCCGAGGAATCTTGGCCTTGTCCCCAGTTAATACTGGACAAAGGCCATGGTTCTACGCCAGCTGTCACGACAAGCTTCTGTGAGAGTTAGTAAAACCTGGACTGGAACTAAAAGAAGAGCTCAGAGGATTTTTATTTTTATTTTAGAGCTTTTGCTGGAATTTTGTAGAGGTGAAGA…	GCCTCGGCCTCTTATATATTATAAAAAAAAAGGCCACAGGGAGGAGCTGCTTTCCCATGGAATGCAGCCAAACCATGACCTCAGGAAGGAAAGTGCATGACTGGGCAGCCAGCCAGTGGCAGTTAATAGTGAAACCCCGCCCCTAGAATTCTCAAATAAACACAAGAGGAAGTGGAAAGTAGCCAAAGGAGTGGAAAGCAGCCAGACAGACATGTTTTGCGAGCCGAGGAATCTTGGCCTTGTCCCCAGTTAATACTGGACAAAGGCCATGGTTCTACGCCAGCTGTCACGACAAGCTTCTGTGAGAGTTAGTAAAACCTGGACTGGAACTAAAAGAAGAGCTCAGAGGATTTTTATTTTTATTTTAGAGCTTTTGCTGGAATTTTGTAGAGGTGAAGA…	5146	5	257		Ref
	272	>gi|154800299|dbj|AB269859.1| BK polyomavirus DNA, complete genome, strain: PHL-8	GCCTCGGCCTCTTATATATTATAAAAAAAAAGGCCACAGGGAGGAGCTGCTTACCCATGGAATGCAGCCAAACCATGACCTCAGGAAGGAAAGTGCATGACTGGGCAGCCAGCCAGTGGCAGTTAATAGTGAAACCCCGCCCCTGAAATTCTCAAATAAACACAAGAGGAAGTGGAAACTAGCCAAAGGAGTGGAAAGCAGCCAGACAGACATGTTTTGCGAGCCTAGGAATCTTGGCCTTGTCCCCAGTTAATACTGGACAAAGGCCATGGTTCTACGCCAGCTGTCACGACAAGCTTCTGTGAAAGTAAGTAAAACCTGGACTGGAACAAAAAGAAGAGCTCAGAGGATTTTTATTTTTATTTTAGAGCTTTTGCTGGAATTTTGTAGAGGTGAAGA…	GCCTCGGCCTCTTATATATTATAAAAAAAAAGGCCACAGGGAGGAGCTGCTTACCCATGGAATGCAGCCAAACCATGACCTCAGGAAGGAAAGTGCATGACTGGGCAGCCAGCCAGTGGCAGTTAATAGTGAAACCCCGCCCCTGAAATTCTCAAATAAACACAAGAGGAAGTGGAAACTAGCCAAAGGAGTGGAAAGCAGCCAGACAGACATGTTTTGCGAGCCTAGGAATCTTGGCCTTGTCCCCAGTTAATACTGGACAAAGGCCATGGTTCTACGCCAGCTGTCACGACAAGCTTCTGTGAAAGTAAGTAAAACCTGGACTGGAACAAAAAGAAGAGCTCAGAGGATTTTTATTTTTATTTTAGAGCTTTTGCTGGAATTTTGTAGAGGTGAAGA…	5146	5	258		Ref
	273	>gi|154800306|dbj|AB269860.1| BK polyomavirus DNA, complete genome, strain: SEC-3	GCCTCGGCCTCTTATATATTATAAAAAAAAAGGCCACAGGGAGGAGCTGCTTACCCATGGAATGCAGCCAAACCATGACCTCAGGAAGGAAAGTGCATGACTGGGCAGCCAGCCAGTGGCAGTTAATAGTGAAACCCCGCCCCTGAAATTCTCAAATAAACACAAGAGGAAGTGGAAACTAGCCAAAGGAGTGGAAAGCAGCCAGACAGACATGTTTTGCGAGCCTAGGAATCTTGGCCTTGTCCCCAGTTAATACTGGACAAAGGCCATGGTTCTACGCCAGCTGTCACGACAAGCTTCTGTGAAAGTAAGTAAAACCTGGACTGGAACAAAAAGAAGAGCTCAGAGGATTTTTATTTTTATTTTAGAGCTTTTGCTGGAATTTTGTAGAGGTGAAGA…	GCCTCGGCCTCTTATATATTATAAAAAAAAAGGCCACAGGGAGGAGCTGCTTACCCATGGAATGCAGCCAAACCATGACCTCAGGAAGGAAAGTGCATGACTGGGCAGCCAGCCAGTGGCAGTTAATAGTGAAACCCCGCCCCTGAAATTCTCAAATAAACACAAGAGGAAGTGGAAACTAGCCAAAGGAGTGGAAAGCAGCCAGACAGACATGTTTTGCGAGCCTAGGAATCTTGGCCTTGTCCCCAGTTAATACTGGACAAAGGCCATGGTTCTACGCCAGCTGTCACGACAAGCTTCTGTGAAAGTAAGTAAAACCTGGACTGGAACAAAAAGAAGAGCTCAGAGGATTTTTATTTTTATTTTAGAGCTTTTGCTGGAATTTTGTAGAGGTGAAGA…	5146	5	259		Ref
	274	>gi|154800313|dbj|AB269861.1| BK polyomavirus DNA, complete genome, strain: SEC-6	GCCTCGGCCTCTTATATATTATAAAAAAAAAGGCCACAGGGAGGAGCTGCTTTCCCATGGAATGCAGCCAAACCATGACCTCAGGAAGGAAAGTGCATGACTGGGCAGCCAGCCAGTGGCAGTTAATAGTGAAACCCCGCCCCTAGAATTCTCAAATAAACACAAGAGGAAGTGGAAAGTAGCCAAAGGAGTGGAAAGCAGCCAGACAGACATGTTTTGCGAGCCGAGGAATCTTGGCCTTGTCCCCAGTTAATACTGGACAAAGGCCATGGTTCTACGCCAGCTGTCACGACAAGCTTCTGTGAGAGTTAGTAAAACCTGGACTGGAACTAAAAGAAGAGCTCAGAGGATTTTTATTTTTATTTTAGAGCTTTTGCTGGAATTTTGTAGAGGTGAAGA…	GCCTCGGCCTCTTATATATTATAAAAAAAAAGGCCACAGGGAGGAGCTGCTTTCCCATGGAATGCAGCCAAACCATGACCTCAGGAAGGAAAGTGCATGACTGGGCAGCCAGCCAGTGGCAGTTAATAGTGAAACCCCGCCCCTAGAATTCTCAAATAAACACAAGAGGAAGTGGAAAGTAGCCAAAGGAGTGGAAAGCAGCCAGACAGACATGTTTTGCGAGCCGAGGAATCTTGGCCTTGTCCCCAGTTAATACTGGACAAAGGCCATGGTTCTACGCCAGCTGTCACGACAAGCTTCTGTGAGAGTTAGTAAAACCTGGACTGGAACTAAAAGAAGAGCTCAGAGGATTTTTATTTTTATTTTAGAGCTTTTGCTGGAATTTTGTAGAGGTGAAGA…	5146	5	260		Ref
	275	>gi|154800320|dbj|AB269862.1| BK polyomavirus DNA, complete genome, strain: SEC-21	GCCTCGGCCTCTTATATATTATAAAAAAAAAGGCCACAGGGAGGAGCTGCTTACCCATGGAATGCAGCCAAACCATGACCTCAGGAAGGAAAGTGCATGACTGGGCAGCCAGCCAGTGGCAGTTAATAGTGAAACCCCGCCCCTGAAATAAGTGGAAACTAGCCAAAGGAGTGGAAAGCAGCCAGACAGACATGTTTTGCGAGCCTAGGAATCTTGGCCTTGTCCCCAGTTAATACTGGACAAAGGCCATGGTTCTACGCCAGCTGTCACGACAAGCTTCTGTGAAAGTTAGTAAAACCTGGACTGGAACTAAAAGAAGAGCTCAGAGGATTTTTATTTTTATTTTAGAGCTTTTGCTGGAATTTTGTAGAGGTGAAGACAGTGTAGACGGGAAAAACA…	GCCTCGGCCTCTTATATATTATAAAAAAAAAGGCCACAGGGAGGAGCTGCTTACCCATGGAATGCAGCCAAACCATGACCTCAGGAAGGAAAGTGCATGACTGGGCAGCCAGCCAGTGGCAGTTAATAGTGAAACCCCGCCCCTGAAATAAGTGGAAACTAGCCAAAGGAGTGGAAAGCAGCCAGACAGACATGTTTTGCGAGCCTAGGAATCTTGGCCTTGTCCCCAGTTAATACTGGACAAAGGCCATGGTTCTACGCCAGCTGTCACGACAAGCTTCTGTGAAAGTTAGTAAAACCTGGACTGGAACTAAAAGAAGAGCTCAGAGGATTTTTATTTTTATTTTAGAGCTTTTGCTGGAATTTTGTAGAGGTGAAGACAGTGTAGACGGGAAAAACA…	5117	5	775		Ref
	276	>gi|154800327|dbj|AB269863.1| BK polyomavirus DNA, complete genome, strain: SWC-1	GCCTCGGCCTCTTATATATTATAAAAAAAAAGGCCACAGGGAGGAGCTGCTTTCCCATGGAATGCAGCCAAACCATGACCTCAGGAAGGAAAGTGCATGACTGGGCAGCCAGCCAGTGGCAGTTAATAGTGAAACCCCGCCCCTAGAATTCTCAAATAAACACAAGAGGAAGTGGAAAGTAGCCAAAGGAGTGGAAAGCAGCCAGACAGACATGTTTTGCGAGCCGAGGAATCTTGGCCTTGTCCCCAGTTAATACTGGACAAAGGCCATGGTTCTACGCCAGCTGTCACGACAAGCTTCTGTGAGAGTTAGTAAAACCTGGACTGGAACTAAAAGAAGAGCTCAGAGGATTTTTATTTTTATTTTAGAGCTTTTGCTGGAATTTTGTAGAGGTGAAGA…	GCCTCGGCCTCTTATATATTATAAAAAAAAAGGCCACAGGGAGGAGCTGCTTTCCCATGGAATGCAGCCAAACCATGACCTCAGGAAGGAAAGTGCATGACTGGGCAGCCAGCCAGTGGCAGTTAATAGTGAAACCCCGCCCCTAGAATTCTCAAATAAACACAAGAGGAAGTGGAAAGTAGCCAAAGGAGTGGAAAGCAGCCAGACAGACATGTTTTGCGAGCCGAGGAATCTTGGCCTTGTCCCCAGTTAATACTGGACAAAGGCCATGGTTCTACGCCAGCTGTCACGACAAGCTTCTGTGAGAGTTAGTAAAACCTGGACTGGAACTAAAAGAAGAGCTCAGAGGATTTTTATTTTTATTTTAGAGCTTTTGCTGGAATTTTGTAGAGGTGAAGA…	5146	5	261		Ref
	277	>gi|154800334|dbj|AB269864.1| BK polyomavirus DNA, complete genome, strain: SWC-2	GCCTCGGCCTCTTATATATTATAAAAAAAAAGGCCACAGGGAGGAGCTGCTTTCCCATGGAATGCAGCCAAACCATGACCTCAGGAAGGAAAGTGCATGACTGGGCAGCCAGCCAGTGGCAGTTAATAGTGAAACCCCGCCCCTAGAATTCTCAAATAAACACAAGAGGAAGTGGAAAGTAGCCAAAGGAGTGGAAAGCAGCCAGACAGACATGTTTTGCGAGCCGAGGAATCTTGGCCTTGTCCCCAGTTAATACTGGACAAAGGCCATGGTTCTACGCCAGCTGTCACGACAAGCTTCTGTGAGAGTTAGTAAAACCTGGACTGGAACTAAAAGAAGAGCTCAGAGGATTTTTATTTTTATTTTAGAGCTTTTGCTGGAATTTTGTAGAGGTGAAGA…	GCCTCGGCCTCTTATATATTATAAAAAAAAAGGCCACAGGGAGGAGCTGCTTTCCCATGGAATGCAGCCAAACCATGACCTCAGGAAGGAAAGTGCATGACTGGGCAGCCAGCCAGTGGCAGTTAATAGTGAAACCCCGCCCCTAGAATTCTCAAATAAACACAAGAGGAAGTGGAAAGTAGCCAAAGGAGTGGAAAGCAGCCAGACAGACATGTTTTGCGAGCCGAGGAATCTTGGCCTTGTCCCCAGTTAATACTGGACAAAGGCCATGGTTCTACGCCAGCTGTCACGACAAGCTTCTGTGAGAGTTAGTAAAACCTGGACTGGAACTAAAAGAAGAGCTCAGAGGATTTTTATTTTTATTTTAGAGCTTTTGCTGGAATTTTGTAGAGGTGAAGA…	5146	5	262		Ref
	278	>gi|154800341|dbj|AB269865.1| BK polyomavirus DNA, complete genome, strain: SWC-4	GCCTCGGCCTCTTATATATTATAAAAAAAAAGGCCACAGGGAGGAGCTGCTTTCCCATGGAATGCAGCCAAACCATGACCTCAGGAAGGAAAGTGCATGACTGGGCAGCCAGCCAGTGGCAGTTAATAGTGAAACCCCGCCCCTAGAATTCTCAAATAAACACAAGAGGAAGTGGAAAGTAGCCAAAGGAGTGGAAAGCAGCCAGACAGACATGTTTTGCGAGCCGAGGAATCTTGGCCTTGTCCCCAGTTAATACTGGACAAAGGCCATGGTTCTACGCCAGCTGTCACGACAAGCTTCTGTGAGAGTTAGTAAAACCTGGACTGGAACTAAAAGAAGAGCTCAGAGGATTTTTATTTTTATTTTAGAGCTTTTGCTGGAATTTTGTAGAGGTGAAGA…	GCCTCGGCCTCTTATATATTATAAAAAAAAAGGCCACAGGGAGGAGCTGCTTTCCCATGGAATGCAGCCAAACCATGACCTCAGGAAGGAAAGTGCATGACTGGGCAGCCAGCCAGTGGCAGTTAATAGTGAAACCCCGCCCCTAGAATTCTCAAATAAACACAAGAGGAAGTGGAAAGTAGCCAAAGGAGTGGAAAGCAGCCAGACAGACATGTTTTGCGAGCCGAGGAATCTTGGCCTTGTCCCCAGTTAATACTGGACAAAGGCCATGGTTCTACGCCAGCTGTCACGACAAGCTTCTGTGAGAGTTAGTAAAACCTGGACTGGAACTAAAAGAAGAGCTCAGAGGATTTTTATTTTTATTTTAGAGCTTTTGCTGGAATTTTGTAGAGGTGAAGA…	5146	5	263		Ref
	279	>gi|154800348|dbj|AB269866.1| BK polyomavirus DNA, complete genome, strain: SWE-4	GCCTCGGCCTCTTATATATTATAAAAAAAAAGGCCACAGGGAGGAGCTGCTTTCTCATGGAATGCAGCCAAACCATGACCTCAGGAAGGAAAGTGCATGACTGGGCAGCCAGCCAGTGGCAGTTAATAGTGAAACCCCGCCCCTAGAATTCTCAAATAAACACAAGAGGAAGTGGAAAGTAGCCAAAGGAGTGGAAAGCAGCCAGACAGACATGTTTTGCGAGCCGAGGAATCTTGGCCTTGTCCCCAGTTAATACTGGACAAAGGCCATGGTTCTACGCCAGCTGTCACGACAAGCTTCTGTGAAAGTTAGTAAAACCTGGACTGGAACTAAAAAAAGAGCTCAGAGGATTCTTATTTTTATTTTAGAGCTTTTGCTGGAATTTTGTAGAGGTGAAGA…	GCCTCGGCCTCTTATATATTATAAAAAAAAAGGCCACAGGGAGGAGCTGCTTTCTCATGGAATGCAGCCAAACCATGACCTCAGGAAGGAAAGTGCATGACTGGGCAGCCAGCCAGTGGCAGTTAATAGTGAAACCCCGCCCCTAGAATTCTCAAATAAACACAAGAGGAAGTGGAAAGTAGCCAAAGGAGTGGAAAGCAGCCAGACAGACATGTTTTGCGAGCCGAGGAATCTTGGCCTTGTCCCCAGTTAATACTGGACAAAGGCCATGGTTCTACGCCAGCTGTCACGACAAGCTTCTGTGAAAGTTAGTAAAACCTGGACTGGAACTAAAAAAAGAGCTCAGAGGATTCTTATTTTTATTTTAGAGCTTTTGCTGGAATTTTGTAGAGGTGAAGA…	5145	5	279		Ref
	280	>gi|154800355|dbj|AB269867.1| BK polyomavirus DNA, complete genome, strain: VNM-1	GCCTCGGCCTCTTATATATTATAAAAAAAAAGGCCACAGGGAGGAGCTGCTTTCCCATGGAATGCAGCCAAACCATGACCTCAGGAAGGAAAGTGCATGACTGGGCAGCCAGCCAGTGGCAGTTAATAGTGAAACCCCGCCCCTAGAATTCTCAAATAAACACAAGAGGAAGTGGAAAGTAGCCAAAGGAGTGGAAAGCAGCCAGACAGACATGTTTTGCGAGCCGAGGAATCTTGGCCTTGTCCCCAGTTAATACTGGACAAAGGCCATGGTTCTACGCCAGCTGTCACGACAAGCTTCTGTGAGAGTTAGTAAAACCTGGACTGGAACTAAAAGAAGAGCTCAGAGGATTTTTATTTTTATTTTAGAGCTTTTGCTGGAATTTTGTAGAGGTGAAGA…	GCCTCGGCCTCTTATATATTATAAAAAAAAAGGCCACAGGGAGGAGCTGCTTTCCCATGGAATGCAGCCAAACCATGACCTCAGGAAGGAAAGTGCATGACTGGGCAGCCAGCCAGTGGCAGTTAATAGTGAAACCCCGCCCCTAGAATTCTCAAATAAACACAAGAGGAAGTGGAAAGTAGCCAAAGGAGTGGAAAGCAGCCAGACAGACATGTTTTGCGAGCCGAGGAATCTTGGCCTTGTCCCCAGTTAATACTGGACAAAGGCCATGGTTCTACGCCAGCTGTCACGACAAGCTTCTGTGAGAGTTAGTAAAACCTGGACTGGAACTAAAAGAAGAGCTCAGAGGATTTTTATTTTTATTTTAGAGCTTTTGCTGGAATTTTGTAGAGGTGAAGA…	5146	5	264		Ref
	281	>gi|154800362|dbj|AB269868.1| BK polyomavirus DNA, complete genome, strain: VNM-2	GCCTCGGCCTCTTATATATTATAAAAAAAAAGGCCACAGGGAGGAGCTGCTTACCCATGGAATGCAGCCAAACCATGACCTCAGGAAGGAAAGTGCATGACTGGGCAGCCAGCCAGTGGCAGTTAATAGTGAAACCCCGCCCCTGAAATTCTCAAATAAACACAAGAGGAAGTGGAAACTAGCCAAAGGAGTGGAAAGCAGCCAGACAGACATGTTTTGCGAGCCTAGGAATCTTGGCCTTGTCCCCAGTTAATACTGGACAAAGGCCATGGTTCTACGCCAGCTGTCACGACAAGCTTCTGTGAAAGTTAGTAAAACCTGGACTGGAACTAAAAGAAGAGCTCAGAGGATTTTTATTTTTATTTTAGAGCTTTTGCTGGAATTTTGTAGAGGTGAAGA…	GCCTCGGCCTCTTATATATTATAAAAAAAAAGGCCACAGGGAGGAGCTGCTTACCCATGGAATGCAGCCAAACCATGACCTCAGGAAGGAAAGTGCATGACTGGGCAGCCAGCCAGTGGCAGTTAATAGTGAAACCCCGCCCCTGAAATTCTCAAATAAACACAAGAGGAAGTGGAAACTAGCCAAAGGAGTGGAAAGCAGCCAGACAGACATGTTTTGCGAGCCTAGGAATCTTGGCCTTGTCCCCAGTTAATACTGGACAAAGGCCATGGTTCTACGCCAGCTGTCACGACAAGCTTCTGTGAAAGTTAGTAAAACCTGGACTGGAACTAAAAGAAGAGCTCAGAGGATTTTTATTTTTATTTTAGAGCTTTTGCTGGAATTTTGTAGAGGTGAAGA…	5137	5	425		Ref
	282	>gi|154800369|dbj|AB269869.1| BK polyomavirus DNA, complete genome, strain: VNM-7	GCCTCGGCCTCTTATATATTATAAAAAAAAAGGCCACAGGGAGGAGCTGCTTACCCATGGAATGCAGCCAAACCATGACCTCAGGAAGGAAAGTGCATGACTGGGCAGCCAGCCAGTGGCAGTTAATAGTGAAACCCCGCCCCTGAAATTCTCAAATAAACACAAGAGGAAGTGGAAACTAGCCAAAGGAGTGGAAAGCAGCCAGACAGACATGTTTTGCGAGCCTAGGAATCTTGGCCTTGTCCCCAGTTAATACTGGACAAAGGCCATGGTTCTACGCCAGCTGTCACGACAAGCTTCTGTGAAAGTAAGTAAAACCTGGACTGGAACAAAAAGAAGAGCTCAGAGGATTTTTATTTTTATTTTAGAGCTTTTGCTGGAATTTTGTAGAGGTGAAGA…	GCCTCGGCCTCTTATATATTATAAAAAAAAAGGCCACAGGGAGGAGCTGCTTACCCATGGAATGCAGCCAAACCATGACCTCAGGAAGGAAAGTGCATGACTGGGCAGCCAGCCAGTGGCAGTTAATAGTGAAACCCCGCCCCTGAAATTCTCAAATAAACACAAGAGGAAGTGGAAACTAGCCAAAGGAGTGGAAAGCAGCCAGACAGACATGTTTTGCGAGCCTAGGAATCTTGGCCTTGTCCCCAGTTAATACTGGACAAAGGCCATGGTTCTACGCCAGCTGTCACGACAAGCTTCTGTGAAAGTAAGTAAAACCTGGACTGGAACAAAAAGAAGAGCTCAGAGGATTTTTATTTTTATTTTAGAGCTTTTGCTGGAATTTTGTAGAGGTGAAGA…	5146	5	265		Ref
	283	>gi|156622753|dbj|AB298941.1| BK polyomavirus DNA, complete genome, isolate: NEB-6	GCCTCGGCCTCTTATATATTATAAAAAAAAAGGCCACAGGGAGGAGCTGCTTACCCATGGAATGCAGCCAAACCATGACCTCAGGAAGGAAAGTGCATGACTGGGCAGCCAGCCAGTGGCAGTTAATAGTGAAACCCCGCCCATAAAATTCTCAAATAAACACAAGAGGAAGTGGAAACTGGCCAAAGGAGTGGAAAGTAGCCAGACAGACATGTTTTGCGAGCCTGGGAATGTTGGCCTTGTCCCCAGTTAAACTGGACAAAGGCCATGGTTCTGCGCCAGCTGTCACGACAAGCTTCTGTGAAAGTTAGTAAAACCTGGACTGGAACAAAAAAAAGAGCTCAGAGGATTTTTATTTTTATTTTAGAGCTTTTGCTGGAATTTTGTAGAGGTGAAGAC…	GCCTCGGCCTCTTATATATTATAAAAAAAAAGGCCACAGGGAGGAGCTGCTTACCCATGGAATGCAGCCAAACCATGACCTCAGGAAGGAAAGTGCATGACTGGGCAGCCAGCCAGTGGCAGTTAATAGTGAAACCCCGCCCATAAAATTCTCAAATAAACACAAGAGGAAGTGGAAACTGGCCAAAGGAGTGGAAAGTAGCCAGACAGACATGTTTTGCGAGCCTGGGAATGTTGGCCTTGTCCCCAGTTAAACTGGACAAAGGCCATGGTTCTGCGCCAGCTGTCACGACAAGCTTCTGTGAAAGTTAGTAAAACCTGGACTGGAACAAAAAAAAGAGCTCAGAGGATTTTTATTTTTATTTTAGAGCTTTTGCTGGAATTTTGTAGAGGTGAAGAC…	5142	5	299		Ref
	284	>gi|156622760|dbj|AB298942.1| BK polyomavirus DNA, complete genome, isolate: NGY-5	GCCTCGGCCTCTTATATATTATAAAAAAAAAGGCCACAGGGAGGAGCTGCTTACCCATGGAATGCAGCCAAACCATGACCTCAGGAAGGAAAGTGCATGACTGGGCAGCCAGCCAGTGGCAGTTAATAGTGAAACCCCGCCCATGAAATTCTCAAATAAACACAAGAGGAAGTGGAAACTGGCCAAAGGAGTGGAAAGTAGCCAGACAGACATGTTTTGCGAGCCTGGGAATGTTGGCCTTGTCCCCAGTTAAACTGGACAAAGGCCATGGTTCTGCGCCAGCTGTCACGACAAGCTTCTGTGAAAGTTAGTAAAACCTGGACTGGAACAAAAAAAAGAGCTCAGAGGATTTTTATTTTTATTTTAGAGCTTTTGCTGGAATTTTGTAGAGGTGAAGAC…	GCCTCGGCCTCTTATATATTATAAAAAAAAAGGCCACAGGGAGGAGCTGCTTACCCATGGAATGCAGCCAAACCATGACCTCAGGAAGGAAAGTGCATGACTGGGCAGCCAGCCAGTGGCAGTTAATAGTGAAACCCCGCCCATGAAATTCTCAAATAAACACAAGAGGAAGTGGAAACTGGCCAAAGGAGTGGAAAGTAGCCAGACAGACATGTTTTGCGAGCCTGGGAATGTTGGCCTTGTCCCCAGTTAAACTGGACAAAGGCCATGGTTCTGCGCCAGCTGTCACGACAAGCTTCTGTGAAAGTTAGTAAAACCTGGACTGGAACAAAAAAAAGAGCTCAGAGGATTTTTATTTTTATTTTAGAGCTTTTGCTGGAATTTTGTAGAGGTGAAGAC…	5142	5	300		Ref
	285	>gi|156622781|dbj|AB298945.1| BK polyomavirus DNA, complete genome, isolate: NAR-13	GCCTCGGCCTCTTATATATTATAAAAAAAAAGGCCACAGGGAGGAGCTGCTTACCCATGGAATGCAGCCAAACCATGACCTCAGGAAGGAAAGTGCATGACTGGGCAGCCAGCCAGTGGCAGTTAATAGTGAAACCCCGCCCATAAAATTCTCAAATAAACACAAGAGGAAGTGGAAACTGGCCAAAGGAGTGGAAAGTAGCCAGACAGACATGTTTTGCGAGCCTGGGAATGTTGGCCTTGTCCCCAGTTAAACTGGACAAAGGCCATGGTTCTGCGCCAGCTGTCACGACAAGCTTCTGTGAAAGTTAGTAAAACCTGGACTGGAACAAAAAAAAGAGCTCAGAGGATTTTTATTTTTATTTTAGAGCTTTTGCTGGAATTTTGTAGAGGTGAAGAC…	GCCTCGGCCTCTTATATATTATAAAAAAAAAGGCCACAGGGAGGAGCTGCTTACCCATGGAATGCAGCCAAACCATGACCTCAGGAAGGAAAGTGCATGACTGGGCAGCCAGCCAGTGGCAGTTAATAGTGAAACCCCGCCCATAAAATTCTCAAATAAACACAAGAGGAAGTGGAAACTGGCCAAAGGAGTGGAAAGTAGCCAGACAGACATGTTTTGCGAGCCTGGGAATGTTGGCCTTGTCCCCAGTTAAACTGGACAAAGGCCATGGTTCTGCGCCAGCTGTCACGACAAGCTTCTGTGAAAGTTAGTAAAACCTGGACTGGAACAAAAAAAAGAGCTCAGAGGATTTTTATTTTTATTTTAGAGCTTTTGCTGGAATTTTGTAGAGGTGAAGAC…	5142	5	301		Ref
	286	>gi|156622788|dbj|AB298946.1| BK polyomavirus DNA, complete genome, isolate: OKN-14	GCCTCGGCCTCTTATATATTATAAAAAAAAAGGCCACAGGGAGGAGCTGCTTACCCATGGAATGCAGCCAAACCATGACCTCAGGAAGGAAAGTGCATGACTGGGCAGCCAGCCAGTGGCAGTTAATAGTGAAACCCCGCCCATAAAATTCTCAAATAAACACAAGAGGAAGTGGAAACTGGCCAAAGGAGTGGAAAGTAGCCAGACAGACATGTTTTGCGAGCCTGGGAATGTTGGCCTTGTCCCCAGTTAAACTGGACAAAGGCCATGGTTCTGCGCCAGCTGTCACGACAAGCTTCTGTGAAAGTTAGTAAAACCTGGACTGGAACAAAAAAAAGAGCTCAGAGGATTTTTATTTTTATTTTAGAGCTTTTGCTGGAATTTTGTAGAGGTGAAGAC…	GCCTCGGCCTCTTATATATTATAAAAAAAAAGGCCACAGGGAGGAGCTGCTTACCCATGGAATGCAGCCAAACCATGACCTCAGGAAGGAAAGTGCATGACTGGGCAGCCAGCCAGTGGCAGTTAATAGTGAAACCCCGCCCATAAAATTCTCAAATAAACACAAGAGGAAGTGGAAACTGGCCAAAGGAGTGGAAAGTAGCCAGACAGACATGTTTTGCGAGCCTGGGAATGTTGGCCTTGTCCCCAGTTAAACTGGACAAAGGCCATGGTTCTGCGCCAGCTGTCACGACAAGCTTCTGTGAAAGTTAGTAAAACCTGGACTGGAACAAAAAAAAGAGCTCAGAGGATTTTTATTTTTATTTTAGAGCTTTTGCTGGAATTTTGTAGAGGTGAAGAC…	5142	5	302		Ref
	287	>gi|156622795|dbj|AB298947.1| BK polyomavirus DNA, complete genome, isolate: OKN-18	GCCTCGGCCTCTTATATATTATAAAAAAAAAGGCCACAGGGAGGAGCTGCTAACCCATGGAATGTAGCCAAACCATGACCTCAGGAAGGAAAGTGCATGACTGGGCAGCCAGCCAGTGGCAGTTAATAGTGAAACCCCGCCCCTGAAATTCTCAAATAAACACAAGAGGAAGTGGAAACTGGCCAAAGGAGTGGAAAGCAGCCAGACAGACATGTTTTGCGAGCCTAGGAATCTTGGCCTTGTCCCCAGTTAAACTGGACAAAGGCCATGGTTCTGCGCCAGCTGTCACGACAAGCTTCTGTGAAAGTTAGTAAAACCTGGACTGGAACAAAAAAAAGAGCTCAGAGGATTTTTATTTTTATTTTAGAGCTTTTGCTGGAATTTTGTAGAGGTGAAGAC…	GCCTCGGCCTCTTATATATTATAAAAAAAAAGGCCACAGGGAGGAGCTGCTAACCCATGGAATGTAGCCAAACCATGACCTCAGGAAGGAAAGTGCATGACTGGGCAGCCAGCCAGTGGCAGTTAATAGTGAAACCCCGCCCCTGAAATTCTCAAATAAACACAAGAGGAAGTGGAAACTGGCCAAAGGAGTGGAAAGCAGCCAGACAGACATGTTTTGCGAGCCTAGGAATCTTGGCCTTGTCCCCAGTTAAACTGGACAAAGGCCATGGTTCTGCGCCAGCTGTCACGACAAGCTTCTGTGAAAGTTAGTAAAACCTGGACTGGAACAAAAAAAAGAGCTCAGAGGATTTTTATTTTTATTTTAGAGCTTTTGCTGGAATTTTGTAGAGGTGAAGAC…	5141	5	394		Ref
	288	>gi|160357994|dbj|AB301086.1| BK polyomavirus DNA, complete genome, isolate: LAB-7	GCCTCGGCCTCTTATATATTATAAAAAAAAAGGCCACAGGGAGGAGCTGCTTACCCATGGAATGCAGCCAAACCATGACCTCAGGAAGGAAAGTGCATGACTGGGCAGCCAGCCAGTGGCAGTTAATAGTGAAACCCCGCCCCTGAAATTCTCAAATAAACACAAGAGGAAGTGGAAACTGGCCAAAGGAGTGGAAAGCAGCCAGACAGACATGTTTTGCGGGCCTAGGAATCTTGGCCTTGTCCCCAGTTAAACTGGACAAAGGCCATGGTTCTGCGCCAGCTGTCACGACAAGCTTCTGTGAAACTTGGTAAAACCTGGACTGGAACAAAAAAAAGAGCTCAGAGGATTTTTATTTTTATTTTAGAGCTTTTGCTGGAATTTTGTAGAGGTGAAGAC…	GCCTCGGCCTCTTATATATTATAAAAAAAAAGGCCACAGGGAGGAGCTGCTTACCCATGGAATGCAGCCAAACCATGACCTCAGGAAGGAAAGTGCATGACTGGGCAGCCAGCCAGTGGCAGTTAATAGTGAAACCCCGCCCCTGAAATTCTCAAATAAACACAAGAGGAAGTGGAAACTGGCCAAAGGAGTGGAAAGCAGCCAGACAGACATGTTTTGCGGGCCTAGGAATCTTGGCCTTGTCCCCAGTTAAACTGGACAAAGGCCATGGTTCTGCGCCAGCTGTCACGACAAGCTTCTGTGAAACTTGGTAAAACCTGGACTGGAACAAAAAAAAGAGCTCAGAGGATTTTTATTTTTATTTTAGAGCTTTTGCTGGAATTTTGTAGAGGTGAAGAC…	5141	5	395		Ref
	289	>gi|160358001|dbj|AB301087.1| BK polyomavirus DNA, complete genome, isolate: LAB-8	GCCTCGGCCTCTTATATATTATAAAAAAAAAGGCCACAGGGAGGAGCTGCTTACCCATGGAATGCAGCCAAACCATGACCTCAGGAAGGAAAGTGCATGACTGGGCAGCCAGCCAGTGGCAGTTAATAGTGAAACCCCGCCCCTGAAATTCTCAAATAAACACAAGAGGAAGTGGAAACTGGCCAAAGGAGTGGAAAGCAGCCAGACAGACATGTTTTGCGGGCCTAGGAATCTTGGCCTTGTCCCCAGTTAAACTGGACAAAGGCCATGGTTCTGCGCCAGCTGTCACGACAAGCTTCTGTGAAACTTGGTAAAACCTGGACTGGAACAAAAAAAAGAGCTCAGAGGATTTTTATTTTTATTTTAGAGCTTTTGCTGGAATTTTGTAGAGGTGAAGAC…	GCCTCGGCCTCTTATATATTATAAAAAAAAAGGCCACAGGGAGGAGCTGCTTACCCATGGAATGCAGCCAAACCATGACCTCAGGAAGGAAAGTGCATGACTGGGCAGCCAGCCAGTGGCAGTTAATAGTGAAACCCCGCCCCTGAAATTCTCAAATAAACACAAGAGGAAGTGGAAACTGGCCAAAGGAGTGGAAAGCAGCCAGACAGACATGTTTTGCGGGCCTAGGAATCTTGGCCTTGTCCCCAGTTAAACTGGACAAAGGCCATGGTTCTGCGCCAGCTGTCACGACAAGCTTCTGTGAAACTTGGTAAAACCTGGACTGGAACAAAAAAAAGAGCTCAGAGGATTTTTATTTTTATTTTAGAGCTTTTGCTGGAATTTTGTAGAGGTGAAGAC…	5141	5	396		Ref
	290	>gi|160358015|dbj|AB301089.1| BK polyomavirus DNA, complete genome, isolate: LAB-14	GCCTCGGCCTCTTATATATTATAAAAAAAAAGGCCACAGGGAGGAGCTGCTTACCCATGGAATGCAGCCAAACCATGACCTCAGGAAGGAAAGTGCATGACTGGGCAGCCAGCCAGTGGCAGTTAATAGTGAAACCCCGCCCCTGAAATTCTCAAATAAACACAAGAGGAAGTGGAAACTGGCCAAAGGAGTGGAAAGCAGCCAGACAGACATGTTTTGCGGGCCTAGGAATCTTGGCCTTGTCCCCAGTTAAACTGGACAAAGGCCATGGTTCTGCGCCAGCTGTCACGACAAGCTTCTGTGAAACTTGGTAAAACCTGGACTGGAACAAAAAAAAGAGCTCAGAGGATTTTTATTTTTATTTTAGAGCTTTTGCTGGAATTTTGTAGAGGTGAAGAC…	GCCTCGGCCTCTTATATATTATAAAAAAAAAGGCCACAGGGAGGAGCTGCTTACCCATGGAATGCAGCCAAACCATGACCTCAGGAAGGAAAGTGCATGACTGGGCAGCCAGCCAGTGGCAGTTAATAGTGAAACCCCGCCCCTGAAATTCTCAAATAAACACAAGAGGAAGTGGAAACTGGCCAAAGGAGTGGAAAGCAGCCAGACAGACATGTTTTGCGGGCCTAGGAATCTTGGCCTTGTCCCCAGTTAAACTGGACAAAGGCCATGGTTCTGCGCCAGCTGTCACGACAAGCTTCTGTGAAACTTGGTAAAACCTGGACTGGAACAAAAAAAAGAGCTCAGAGGATTTTTATTTTTATTTTAGAGCTTTTGCTGGAATTTTGTAGAGGTGAAGAC…	5141	5	397		Ref
	291	>gi|160358022|dbj|AB301090.1| BK polyomavirus DNA, complete genome, isolate: LAB-18	GCCTCGGCCTCTTATATATTATAAAAAAAAAGGCCACAGGGAGGAGCTGCTAACCCATGGAATGTAGCCAAACCATGACCTCAGGAAGGAAAGTGCATGACTGGGCAGCCAGCCAGTGGCAGTTAATAGTGAAACCCCGCCCCTAAAATTCTCAAATAAACACAAGAGGAAGTGGAAACTGGCCAAAGGAGTGGAAAGCAGCCAGACAGACATGTTTTGCGAGCCTAGGAATCTTGGCCTTGTCCCCAGTTAAACTGGACAAAGGCCATGGTTCTGCGCCAGCTGTCACGACAAGCTTCTGTGAAAGTTAGTAAAACCTGGACTGGAACAAAAAAAAGAGCTCAGAGGATTTTTATTTTTATTTTAGAGCTTTTGCTGGAATTTTGTAGAGGTGAAGAC…	GCCTCGGCCTCTTATATATTATAAAAAAAAAGGCCACAGGGAGGAGCTGCTAACCCATGGAATGTAGCCAAACCATGACCTCAGGAAGGAAAGTGCATGACTGGGCAGCCAGCCAGTGGCAGTTAATAGTGAAACCCCGCCCCTAAAATTCTCAAATAAACACAAGAGGAAGTGGAAACTGGCCAAAGGAGTGGAAAGCAGCCAGACAGACATGTTTTGCGAGCCTAGGAATCTTGGCCTTGTCCCCAGTTAAACTGGACAAAGGCCATGGTTCTGCGCCAGCTGTCACGACAAGCTTCTGTGAAAGTTAGTAAAACCTGGACTGGAACAAAAAAAAGAGCTCAGAGGATTTTTATTTTTATTTTAGAGCTTTTGCTGGAATTTTGTAGAGGTGAAGAC…	5141	5	398		Ref
	292	>gi|160358029|dbj|AB301091.1| BK polyomavirus DNA, complete genome, isolate: LAB-20	GCCTCGGCCTCTTATATATTATAAAAAAAAAGGCCACAGGGAGGAGCTGCTTACCCATGGAATGCAGCCAAACCATGACCTCAGGAAGGAAAGTGCATGACTGGGCAGCCAGCCAGTGGCAGTTAATAGTGAAACCCCGCCCCTGAAATTCTCAAATAAACACAAGAGGAAGTGGAAACTGGCCAAAGGAGTGGAAAGCAGCCAGACAGACATGTTTTGCGGGCCTAGGAATCTTGGCCTTGTCCCCAGTTAAACTGGACAAAGGCCATGGTTCTGCGCCAGCTGTCACGACAAGCTTCTGTAAAACTTGGTAAAACCTGGACTGGAACAAAAAAAAGAGCTCAGAGGATTTTTATTTTTATTTTAGAGCTTTTGCTGGAATTTTGTAGAGGTGAAGAC…	GCCTCGGCCTCTTATATATTATAAAAAAAAAGGCCACAGGGAGGAGCTGCTTACCCATGGAATGCAGCCAAACCATGACCTCAGGAAGGAAAGTGCATGACTGGGCAGCCAGCCAGTGGCAGTTAATAGTGAAACCCCGCCCCTGAAATTCTCAAATAAACACAAGAGGAAGTGGAAACTGGCCAAAGGAGTGGAAAGCAGCCAGACAGACATGTTTTGCGGGCCTAGGAATCTTGGCCTTGTCCCCAGTTAAACTGGACAAAGGCCATGGTTCTGCGCCAGCTGTCACGACAAGCTTCTGTAAAACTTGGTAAAACCTGGACTGGAACAAAAAAAAGAGCTCAGAGGATTTTTATTTTTATTTTAGAGCTTTTGCTGGAATTTTGTAGAGGTGAAGAC…	5141	5	399		Ref
	293	>gi|160358036|dbj|AB301092.1| BK polyomavirus DNA, complete genome, isolate: LAB-21	GCCTCGGCCTCTTATATATTATAAAAAAAAAGGCCACAGGGAGGAGCTGCTTACCCATGGAATGCAGCCAAACCATGACCTCAGGAAGGAAAGTGCATGACTGGGCAGCCAGCCAGTGGCAGTTAATAGTGAAACCCCGCCCCTGAAATTCTCAAATAAACACAAGAGGAAGTGGAAACTGGCCAAAGGAGTGGAAAGCAGCCAGACAGACATGTTTTGCGGGCCTAGGAATCTTGGCCTTGTCCCCAGTTAAACTGGACAAAGGCCATGGTTCTGCGCCAGCTGTCACGACAAGCTTCTGTGAAACTTGGTAAAACCTGGACTGGAACAAAAAAAAGAGCTCAGAGGATTTTTATTTTTATTTTAGAGCTTTTGCTGGAATTTTGTAGAGGTGAAGAC…	GCCTCGGCCTCTTATATATTATAAAAAAAAAGGCCACAGGGAGGAGCTGCTTACCCATGGAATGCAGCCAAACCATGACCTCAGGAAGGAAAGTGCATGACTGGGCAGCCAGCCAGTGGCAGTTAATAGTGAAACCCCGCCCCTGAAATTCTCAAATAAACACAAGAGGAAGTGGAAACTGGCCAAAGGAGTGGAAAGCAGCCAGACAGACATGTTTTGCGGGCCTAGGAATCTTGGCCTTGTCCCCAGTTAAACTGGACAAAGGCCATGGTTCTGCGCCAGCTGTCACGACAAGCTTCTGTGAAACTTGGTAAAACCTGGACTGGAACAAAAAAAAGAGCTCAGAGGATTTTTATTTTTATTTTAGAGCTTTTGCTGGAATTTTGTAGAGGTGAAGAC…	5141	5	400		Ref
	294	>gi|160358043|dbj|AB301093.1| BK polyomavirus DNA, complete genome, isolate: LAB-22	GCCTCGGCCTCTTATATATTATAAAAAAAAAGGCCACAGGGAGGAGCTGCTTACCCATGGAATGCAGCCAAACCATGACCTCAGGAAGGAAAGTGCATGACTGGGCAGCCAGCCAGTGGCAGTTAATAGTGAAACCCCGCCCCTGAAATTCTCAAATAAACACAAGAGGAAGTGGAAACTGGCCAAAGGAGTGGAAAGCAGCCAGACAGACATGTTTTGCGGGCCTAGGAATCTTGGCCTTGTCCCCAGTTAAACTGGACAAAGGCCATGGTTCTGCGCCAGCTGTCACGACAAGCTTCTGTGAAACTTGGTAAAACCTGGACTGGAACAAAAAAAAGAGCTCAGAGGATTTTTATTTTTATTTTAGAGCTTTTGCTGGAATTTTGTAGAGGTGAAGAC…	GCCTCGGCCTCTTATATATTATAAAAAAAAAGGCCACAGGGAGGAGCTGCTTACCCATGGAATGCAGCCAAACCATGACCTCAGGAAGGAAAGTGCATGACTGGGCAGCCAGCCAGTGGCAGTTAATAGTGAAACCCCGCCCCTGAAATTCTCAAATAAACACAAGAGGAAGTGGAAACTGGCCAAAGGAGTGGAAAGCAGCCAGACAGACATGTTTTGCGGGCCTAGGAATCTTGGCCTTGTCCCCAGTTAAACTGGACAAAGGCCATGGTTCTGCGCCAGCTGTCACGACAAGCTTCTGTGAAACTTGGTAAAACCTGGACTGGAACAAAAAAAAGAGCTCAGAGGATTTTTATTTTTATTTTAGAGCTTTTGCTGGAATTTTGTAGAGGTGAAGAC…	5141	5	401		Ref
	295	>gi|160358050|dbj|AB301094.1| BK polyomavirus DNA, complete genome, isolate: LAB-25	GCCTCGGCCTCTTATATATTATAAAAAAAAAGGCCACAGGGAGGAGCTGCTTACCCATGGAATGCAGCCAAACCATGACCTCAGGAAGGAAAGTGCATGACTGGGCAGCCAGCCAGTGGCAGTTAATAGTGAAACCCCGCCCCTGAAATTCTCAAATAAACACAAGAGGAAGTGGAAACTGGCCAAAGGAGTGGAAAGCAGCCAGACAGACATGTTTTGCGGGCCTAGGAATCTTGGCCTTGTCCCCAGTTAAACTGGACAAAGGCCATGGTTCTGCGCCAGCTGTCACGACAAGCTTCTGTGAAACTTGGTAAAACCTGGACTGGAACAAAAAAAAGAGCTCAGAGGATTTTTATTTTTATTTTAGAGCTTTTGCTGGAATTTTGTAGAGGTGAAGAC…	GCCTCGGCCTCTTATATATTATAAAAAAAAAGGCCACAGGGAGGAGCTGCTTACCCATGGAATGCAGCCAAACCATGACCTCAGGAAGGAAAGTGCATGACTGGGCAGCCAGCCAGTGGCAGTTAATAGTGAAACCCCGCCCCTGAAATTCTCAAATAAACACAAGAGGAAGTGGAAACTGGCCAAAGGAGTGGAAAGCAGCCAGACAGACATGTTTTGCGGGCCTAGGAATCTTGGCCTTGTCCCCAGTTAAACTGGACAAAGGCCATGGTTCTGCGCCAGCTGTCACGACAAGCTTCTGTGAAACTTGGTAAAACCTGGACTGGAACAAAAAAAAGAGCTCAGAGGATTTTTATTTTTATTTTAGAGCTTTTGCTGGAATTTTGTAGAGGTGAAGAC…	5141	5	402		Ref
	296	>gi|160358057|dbj|AB301095.1| BK polyomavirus DNA, complete genome, isolate: LAB-27	GCCTCGGCCTCTTATATATTATAAAAAAAAAGGCCACAGGGAGGAGCTGCTAACCCATGGAATGTAGCCAAACCATGACCTCAGGAAGGAAAGTGCATGACTGGGCAGCCAGCCAGTGGCAGTTAATAGTGAAACCCCGCCCCTGAAATTCTCAAATAAACACAAGAGGAAGTGGAAACTGGCCAAAGGAGTGGAAAGCAGCCAGACAGACATGTTTTGCGAGCCTAGGAATCTTGGCCTTGTCCCCAGTTAAACTGGACAAAGGCCATGGTTCTGCGCCAGCTGTCACGACAAGCTTCTGTGAAAGTTAGTAAAACCTGGACTGGAACAAAAAAAAGAGCTCAGAGGATTTTTATTTTTATTTTAGAGCTTTTGCTGGAATTTTGTAGAGGTGAAGAC…	GCCTCGGCCTCTTATATATTATAAAAAAAAAGGCCACAGGGAGGAGCTGCTAACCCATGGAATGTAGCCAAACCATGACCTCAGGAAGGAAAGTGCATGACTGGGCAGCCAGCCAGTGGCAGTTAATAGTGAAACCCCGCCCCTGAAATTCTCAAATAAACACAAGAGGAAGTGGAAACTGGCCAAAGGAGTGGAAAGCAGCCAGACAGACATGTTTTGCGAGCCTAGGAATCTTGGCCTTGTCCCCAGTTAAACTGGACAAAGGCCATGGTTCTGCGCCAGCTGTCACGACAAGCTTCTGTGAAAGTTAGTAAAACCTGGACTGGAACAAAAAAAAGAGCTCAGAGGATTTTTATTTTTATTTTAGAGCTTTTGCTGGAATTTTGTAGAGGTGAAGAC…	5141	5	403		Ref
	297	>gi|160358064|dbj|AB301096.1| BK polyomavirus DNA, complete genome, isolate: LAB-29	GCCTCGGCCTCTTATATATTATAAAAAAAAAGGCCACAGGGAGGAGCTGCTTACCCATGGAATGCAGCCAAACCATGACCTCAGGAAGGAAAGTGCATGACTGGGCAGCCAGCCAGTGGCAGTTAATAGTGAAACCCCGCCCCTGAAATTCTCAAATAAACACAAGAGGAAGTGGAAACTGGCCAAAGGAGTGGAAAGCAGCCAGACAGACATGTTTTGCGGGCCTAGGAATCTTGGCCTTGTCCCCAGTTAAACTGGACAAAGGCCATGGTTCTGCGCCAGCTGTCACGACAAGCTTCTGTGAAACTTGGTAAAACCTGGACTGGAACAAAAAAAAGAGCTCAGAGGATTTTTATTTTTATTTTAGAGCTTTTGCTGGAATTTTGTAGAGGTGAAGAC…	GCCTCGGCCTCTTATATATTATAAAAAAAAAGGCCACAGGGAGGAGCTGCTTACCCATGGAATGCAGCCAAACCATGACCTCAGGAAGGAAAGTGCATGACTGGGCAGCCAGCCAGTGGCAGTTAATAGTGAAACCCCGCCCCTGAAATTCTCAAATAAACACAAGAGGAAGTGGAAACTGGCCAAAGGAGTGGAAAGCAGCCAGACAGACATGTTTTGCGGGCCTAGGAATCTTGGCCTTGTCCCCAGTTAAACTGGACAAAGGCCATGGTTCTGCGCCAGCTGTCACGACAAGCTTCTGTGAAACTTGGTAAAACCTGGACTGGAACAAAAAAAAGAGCTCAGAGGATTTTTATTTTTATTTTAGAGCTTTTGCTGGAATTTTGTAGAGGTGAAGAC…	5141	5	404		Ref
	298	>gi|160358071|dbj|AB301097.1| BK polyomavirus DNA, complete genome, isolate: LAB-33	GCCTCGGCCTCTTATATATTATAAAAAAAAAGGCCACAGGGAGGAGCTGCTTTCCCATGGAATGCAGCCAAACCATGACCTCAGGAAGGAAAGTGCATGACTGGGCAGCCAGCCAGTGGCAGTTAATAGTGAAACCCCGCCCCTAGAATTCTCAAATAAACACAAGAGGAAGTGGAAAGTAGCCAAAGGAGTGGAAAGCAGCCAGACAGACATGTTTTGCGAGCCGAGGAATCTTGGCCTTGTCCCCAGTTAATACTGGACAAAGGCCATGGTTCTACGCCAGCTGTCACGACAAGCTTCTGTGAAAGTTAGTAAAACCTGGACTGGAACTAAAAAAAGAGCTCAGAGGATTCTTATTTTTATTTTAGAGCTTTTGCTGGAATTTTGTAGAGGTGAAGA…	GCCTCGGCCTCTTATATATTATAAAAAAAAAGGCCACAGGGAGGAGCTGCTTTCCCATGGAATGCAGCCAAACCATGACCTCAGGAAGGAAAGTGCATGACTGGGCAGCCAGCCAGTGGCAGTTAATAGTGAAACCCCGCCCCTAGAATTCTCAAATAAACACAAGAGGAAGTGGAAAGTAGCCAAAGGAGTGGAAAGCAGCCAGACAGACATGTTTTGCGAGCCGAGGAATCTTGGCCTTGTCCCCAGTTAATACTGGACAAAGGCCATGGTTCTACGCCAGCTGTCACGACAAGCTTCTGTGAAAGTTAGTAAAACCTGGACTGGAACTAAAAAAAGAGCTCAGAGGATTCTTATTTTTATTTTAGAGCTTTTGCTGGAATTTTGTAGAGGTGAAGA…	5146	5	266		Ref
	299	>gi|160358085|dbj|AB301099.1| BK polyomavirus DNA, complete genome, isolate: J2B-2	GCCTCGGCCTCTTATATATTATAAAAAAAAAGGCCACAGGGAGGAGCTGCTAACCCATGGAATGTAGCCAAACCATGACCTCAGGAAGGAAAGTGCATGACTGGGCAGCCAGCCAGTGGCAGTTAATAGTGAAACCCCGCCCCTAAAATTCTCAAATAAACACAAGAGGAAGTGGAAACTGGCCAAAGGAGTGGAAAGCAGCCAGACAGACATGTTTTGCGAGCCTAGGAATCTTGGCCTTGTCCCCAGTTAAACTGGACAAAGGCCATGGTTCTGCGCCAGCTGTCACGACAAGCTTCTGTGAAAGTTAGTAAAACCTGGACTGGAACAAAAAAAAGAGCTCAGAGGATTTTTATTTTTATTTTAGAGCTTTTGCTGGAATTTTGTAGAGGTGAAGAC…	GCCTCGGCCTCTTATATATTATAAAAAAAAAGGCCACAGGGAGGAGCTGCTAACCCATGGAATGTAGCCAAACCATGACCTCAGGAAGGAAAGTGCATGACTGGGCAGCCAGCCAGTGGCAGTTAATAGTGAAACCCCGCCCCTAAAATTCTCAAATAAACACAAGAGGAAGTGGAAACTGGCCAAAGGAGTGGAAAGCAGCCAGACAGACATGTTTTGCGAGCCTAGGAATCTTGGCCTTGTCCCCAGTTAAACTGGACAAAGGCCATGGTTCTGCGCCAGCTGTCACGACAAGCTTCTGTGAAAGTTAGTAAAACCTGGACTGGAACAAAAAAAAGAGCTCAGAGGATTTTTATTTTTATTTTAGAGCTTTTGCTGGAATTTTGTAGAGGTGAAGAC…	5141	5	405		Ref
	300	>gi|160358092|dbj|AB301100.1| BK polyomavirus DNA, complete genome, isolate: J2B-9	GCCTCGGCCTCTTATATATTATAAAAAAAAAGGCCACAGGGAGGAGCTGCTTACCCATGGAATGCAGCCAAACCATGACCTCAGGAAGGAAAGTGCATGACTGGGCAGCCAGCCAGTGGCAGTTAATAGTGAAACCCCGCCCCTGAAATTCTCAAATAAACACAAGAGGAAGTGGAAACTGGCCAAAGGAGTGGAAAGCAGCCAGACAGACATGTTTTGCGGGCCTAGGAATCTTGGCCTTGTCCCCAGTTAAACTGGACAAAGGCCATGGTTCTGCGCCAGCTGTCACGACAAGCTTCTGTGAAACTTGGTAAAACCTGGACTGGAACAAAAAAAAGAGCTCAGAGGATTTTTATTTTTATTTTAGAGCTTTTGCTGGAATTTTGTAGAGGTGAAGAC…	GCCTCGGCCTCTTATATATTATAAAAAAAAAGGCCACAGGGAGGAGCTGCTTACCCATGGAATGCAGCCAAACCATGACCTCAGGAAGGAAAGTGCATGACTGGGCAGCCAGCCAGTGGCAGTTAATAGTGAAACCCCGCCCCTGAAATTCTCAAATAAACACAAGAGGAAGTGGAAACTGGCCAAAGGAGTGGAAAGCAGCCAGACAGACATGTTTTGCGGGCCTAGGAATCTTGGCCTTGTCCCCAGTTAAACTGGACAAAGGCCATGGTTCTGCGCCAGCTGTCACGACAAGCTTCTGTGAAACTTGGTAAAACCTGGACTGGAACAAAAAAAAGAGCTCAGAGGATTTTTATTTTTATTTTAGAGCTTTTGCTGGAATTTTGTAGAGGTGAAGAC…	5141	5	406		Ref
	301	>gi|160358099|dbj|AB301101.1| BK polyomavirus DNA, complete genome, isolate: J2B-11	GCCTCGGCCTCTTATATATTATAAAAAAAAAGGCCACAGGGAGGAGCTGCTTACCCATGGAATGCAGCCAAACCATGACCTCAGGAAGCAAGTGCATGACTGGGCAGCCAGCCAGTGGCAGTTAATAGTGAAACCCCGCCCCTAACATTCTCAAATAAACACAAGAGGAAGTGGAAACTGTCCAAAGGAGTGGAAAGCAGCCAGACAGACATGTTTTGCGAGCCTAAGAATCTTGGCCTTGTCCCCAGTTAATACTGGACAAAGGCCATGGTTCTGCGCCAGCTGTCACGACAAGCTTCAGTGAAAATTGGTAAAACCTGGACTGGAACTAAAAAAAGAGCTCAGAGGATTTTTATTTTTATTTTAGAGCTTTTGCTGGAATTTTGTAGAGGTGAAGAC…	GCCTCGGCCTCTTATATATTATAAAAAAAAAGGCCACAGGGAGGAGCTGCTTACCCATGGAATGCAGCCAAACCATGACCTCAGGAAGCAAGTGCATGACTGGGCAGCCAGCCAGTGGCAGTTAATAGTGAAACCCCGCCCCTAACATTCTCAAATAAACACAAGAGGAAGTGGAAACTGTCCAAAGGAGTGGAAAGCAGCCAGACAGACATGTTTTGCGAGCCTAAGAATCTTGGCCTTGTCCCCAGTTAATACTGGACAAAGGCCATGGTTCTGCGCCAGCTGTCACGACAAGCTTCAGTGAAAATTGGTAAAACCTGGACTGGAACTAAAAAAAGAGCTCAGAGGATTTTTATTTTTATTTTAGAGCTTTTGCTGGAATTTTGTAGAGGTGAAGAC…	5129	5	472		Ref
	302	>gi|209837723|dbj|AB365130.1| BK polyomavirus DNA, complete genome, isolate: FUK-22	GCCTCGGCCTCTTATATATTATAAAAAAAAAGGCCACAGGGAGGAGCTGCTTTCCCATGGAATGCAGCCAAACCATGACCTCAGGAAGCAAGTGCATGACTGGGCAGCCAGCCAGTGGCAGTTAATAGTGAAACCCCGCCCCTAACATTCTCAAATAAACACAAGAGGAAGTGGAAACTTTCCAAAGGAGTGGAAAGCAGCCAGACAGACATGTTTTGCGAGCCTAAGAATCTTGGCCTTGTCCCCAGTTAATACTGGACAAAGGCCATGGTTTTGCGCCAGCTGTCACGACAAGCTTCAGTGAAAGTTAGTAAAACCTGGACTGGAACTAAAAAAAGAGCTCAGAGGATTTTTATTTTTATTTTAGAGCTTTTGCTGGAATTTTGTAGAGGTGAAGAC…	GCCTCGGCCTCTTATATATTATAAAAAAAAAGGCCACAGGGAGGAGCTGCTTTCCCATGGAATGCAGCCAAACCATGACCTCAGGAAGCAAGTGCATGACTGGGCAGCCAGCCAGTGGCAGTTAATAGTGAAACCCCGCCCCTAACATTCTCAAATAAACACAAGAGGAAGTGGAAACTTTCCAAAGGAGTGGAAAGCAGCCAGACAGACATGTTTTGCGAGCCTAAGAATCTTGGCCTTGTCCCCAGTTAATACTGGACAAAGGCCATGGTTTTGCGCCAGCTGTCACGACAAGCTTCAGTGAAAGTTAGTAAAACCTGGACTGGAACTAAAAAAAGAGCTCAGAGGATTTTTATTTTTATTTTAGAGCTTTTGCTGGAATTTTGTAGAGGTGAAGAC…	5132	5	449		Ref
	303	>gi|209837737|dbj|AB365132.1| BK polyomavirus DNA, complete genome, isolate: NAR-9	GCCTCGGCCTCTTATATATTATAAAAAAAAAGGCCACAGGGAGGAGCTGCTTACCCATGGAATGCAGCCAAACCATGACCTCAGGAAGGAAAGTGCATGACTGGGCAGCCAGCCAGTGGCAGTTAATAGTGAAACCCCGCCCATAAAATTCTCAAATAAACACAAGAGGAAGTGGAAACTGGCCAAAGGAGTGGAAAGTAGCCAGACAGACATGTTTTGCGAGCCTGGGAATGTTGGCCTTGTCCCCAGTTAAACTGGACAAAGGCCATGGTTCTGCGCCAGCTGTCACGACAAGCTTCTGTGAAAGTTAGTAAAACCTGGACTGGAACAAAAAAAAGAGCTCAGAGGATTTTTATTTTTATTTTAGAGCTTTTGCTGGAATTTTGTAGAGGTGAAGAC…	GCCTCGGCCTCTTATATATTATAAAAAAAAAGGCCACAGGGAGGAGCTGCTTACCCATGGAATGCAGCCAAACCATGACCTCAGGAAGGAAAGTGCATGACTGGGCAGCCAGCCAGTGGCAGTTAATAGTGAAACCCCGCCCATAAAATTCTCAAATAAACACAAGAGGAAGTGGAAACTGGCCAAAGGAGTGGAAAGTAGCCAGACAGACATGTTTTGCGAGCCTGGGAATGTTGGCCTTGTCCCCAGTTAAACTGGACAAAGGCCATGGTTCTGCGCCAGCTGTCACGACAAGCTTCTGTGAAAGTTAGTAAAACCTGGACTGGAACAAAAAAAAGAGCTCAGAGGATTTTTATTTTTATTTTAGAGCTTTTGCTGGAATTTTGTAGAGGTGAAGAC…	5142	5	303		Ref
	304	>gi|209837744|dbj|AB365133.1| BK polyomavirus DNA, complete genome, isolate: NAR-15	GCCTCGGCCTCTTATATATTATAAAAAAAAAGGCCACAGGGAGGAGCTGCTTACCCATGGAATGCAGCCAAACCATGACCTCAGGAAGGAAAGTGCATGACTGGGCAGCCAGCCAGTGGCAGTTAATAGTGAAACCCCGCCCATAAAATTCTCAAATAAACACAAGAGGAAGTGGAAACTGGCCAAAGGAGTGGAAAGTAGCCAGACAGACATGTTTTGCGAGCCTGGGAATGTTGGCCTTGTCCCCAGTTAAACTGGACAAAGGCCATGGTTCTGCGCCAGCTGTCACGACAAGCTTCTGTGAAAGTTAGTAAAACCTGGACTGGAACAAAAAAAAGAGCTCAGAGGATTTTTATTTTTATTTTAGAGCTTTTGCTGGAATTTTGTAGAGGTGAAGAC…	GCCTCGGCCTCTTATATATTATAAAAAAAAAGGCCACAGGGAGGAGCTGCTTACCCATGGAATGCAGCCAAACCATGACCTCAGGAAGGAAAGTGCATGACTGGGCAGCCAGCCAGTGGCAGTTAATAGTGAAACCCCGCCCATAAAATTCTCAAATAAACACAAGAGGAAGTGGAAACTGGCCAAAGGAGTGGAAAGTAGCCAGACAGACATGTTTTGCGAGCCTGGGAATGTTGGCCTTGTCCCCAGTTAAACTGGACAAAGGCCATGGTTCTGCGCCAGCTGTCACGACAAGCTTCTGTGAAAGTTAGTAAAACCTGGACTGGAACAAAAAAAAGAGCTCAGAGGATTTTTATTTTTATTTTAGAGCTTTTGCTGGAATTTTGTAGAGGTGAAGAC…	5142	5	304		Ref
	305	>gi|209837751|dbj|AB365134.1| BK polyomavirus DNA, complete genome, isolate: NAR-16	GCCTCGGCCTCTTATATATTATAAAAAAAAAGGCCACAGGGAGGAGCTGCTTACCCATGGAATGCAGCCAAACCATGACCTCAGGAAGGAAAGTGCATGACTGGGCAGCCAGCCAGTGGCAGTTAATAGTGAAACCCCGCCCATAAAATTCCGCCCATAAAATTCTCAAATAAACACAAGAGGAAGTGGAAACTGGCCAAAGGAGTGGAAAGTAGCCAGACAGACATGTTTTGCGAGCCTGGGAATGTTGGCCTTGTCCCCAGTTAAACTGGACAAAGGCCATGGTTCTGCGCCAGCTGTCACGACAAGCTTCTGTGAAAGTTAGTAAAACCTGGACTGGAACAAAAAAAAGAGCTCAGAGGATTTTTATTTTTATTTTAGAGCTTTTGCTGGAATTTT…	GCCTCGGCCTCTTATATATTATAAAAAAAAAGGCCACAGGGAGGAGCTGCTTACCCATGGAATGCAGCCAAACCATGACCTCAGGAAGGAAAGTGCATGACTGGGCAGCCAGCCAGTGGCAGTTAATAGTGAAACCCCGCCCATAAAATTCCGCCCATAAAATTCTCAAATAAACACAAGAGGAAGTGGAAACTGGCCAAAGGAGTGGAAAGTAGCCAGACAGACATGTTTTGCGAGCCTGGGAATGTTGGCCTTGTCCCCAGTTAAACTGGACAAAGGCCATGGTTCTGCGCCAGCTGTCACGACAAGCTTCTGTGAAAGTTAGTAAAACCTGGACTGGAACAAAAAAAAGAGCTCAGAGGATTTTTATTTTTATTTTAGAGCTTTTGCTGGAATTTT…	5156	5	219		Ref
	306	>gi|209837765|dbj|AB365136.1| BK polyomavirus DNA, complete genome, isolate: NAR-21	GCCTCGGCCTCTTATATATTATAAAAAAAAAGGCCACAGGGAGGAGCTGCTTACCCATGGAATGCAGCCAAACCATGACCTCAGGAAGGAAAGTGCATGACTGGGCAGCCAGCCAGTGGCAGTTAATAGTGAAACCCCGCCCATAAAATTCTCAAATAAACACAAGAGGAAGTGGAAACTGGCCAAAGGAGTGGAAAGTAGCCAGACAGACATGTTTTGCGAGCCTGGGAATGTTGGCCTTGTCCCCAGTTAAACTGGACAAAGGCCATGGTTCTGCGCCAGCTGTCACGACAAGCTTCTGTGAAAGTTAGTAAAACCTGGACTGGAACAAAAAAAAGAGCTCAGAGGATTTTTATTTTTATTTTAGAGCTTTTGCTGGAATTTTGTAGAGGTGAAGAC…	GCCTCGGCCTCTTATATATTATAAAAAAAAAGGCCACAGGGAGGAGCTGCTTACCCATGGAATGCAGCCAAACCATGACCTCAGGAAGGAAAGTGCATGACTGGGCAGCCAGCCAGTGGCAGTTAATAGTGAAACCCCGCCCATAAAATTCTCAAATAAACACAAGAGGAAGTGGAAACTGGCCAAAGGAGTGGAAAGTAGCCAGACAGACATGTTTTGCGAGCCTGGGAATGTTGGCCTTGTCCCCAGTTAAACTGGACAAAGGCCATGGTTCTGCGCCAGCTGTCACGACAAGCTTCTGTGAAAGTTAGTAAAACCTGGACTGGAACAAAAAAAAGAGCTCAGAGGATTTTTATTTTTATTTTAGAGCTTTTGCTGGAATTTTGTAGAGGTGAAGAC…	5142	5	305		Ref
	307	>gi|209837772|dbj|AB365137.1| BK polyomavirus DNA, complete genome, isolate: NAR-41	GCCTCGGCCTCTTATATATTATAAAAAAAAAGGCCACAGGGAGGAGCTGCTTACCCATGGAATGCAGCCAAACCATGACCTCAGGAAGGAAAGTGCATGACTGGGCAGCCAGCCAGTGGCAGTTAATAGTGAAACCCCGCCCATAAAATTCTCAAATAAACACAAGAGGAAGTGGAAACTGGCCAAAGGAGTGGAAAGTAGCCAGACAGACATGTTTTGCGAGCCTGGGAATGTTGGCCTTGTCCCCAGTTAAACTGGACAAAGGCCATGGTTCTGCGCCAGCTGTCACGACAAGCTTCTGTGAAAGTTAGTAAAACCTGGACTGGAACAAAAAAAAGAGCTCAGAGGATTTTTATTTTTATTTTAGAGCTTTTGCTGGAATTTTGTAGAGGTGAAGAC…	GCCTCGGCCTCTTATATATTATAAAAAAAAAGGCCACAGGGAGGAGCTGCTTACCCATGGAATGCAGCCAAACCATGACCTCAGGAAGGAAAGTGCATGACTGGGCAGCCAGCCAGTGGCAGTTAATAGTGAAACCCCGCCCATAAAATTCTCAAATAAACACAAGAGGAAGTGGAAACTGGCCAAAGGAGTGGAAAGTAGCCAGACAGACATGTTTTGCGAGCCTGGGAATGTTGGCCTTGTCCCCAGTTAAACTGGACAAAGGCCATGGTTCTGCGCCAGCTGTCACGACAAGCTTCTGTGAAAGTTAGTAAAACCTGGACTGGAACAAAAAAAAGAGCTCAGAGGATTTTTATTTTTATTTTAGAGCTTTTGCTGGAATTTTGTAGAGGTGAAGAC…	5142	5	306		Ref
	308	>gi|209837779|dbj|AB365138.1| BK polyomavirus DNA, complete genome, isolate: NEA-2	GCCTCGGCCTCTTATATATTATAAAAAAAAAGGCCACAGGGAGGAGCTGCTTTCCCATGGAATGCAGCCAAACCATGACCTCAGGAAGGAAAGTGCATGACTGGGCAGCCAGCCAGTGGCAGTTAATAGTGAAACCCCGCCCCTAGAATTCTCAAATAAACACAAGAGGAAGTGGAAACTAGCCAAAGGAGTGGAAAGCAGCCAGACAGACATGTTTTGCGAGCCTAGGAATCTTGGCCTTGTCCCCAGTTAATACTGGACAAAGGCCATGGTTCTACGCCAGCTGTCACGACAAGCTTCTGTGAAAGTTAGTAAAACCTGGACTGGAACTAAAAGAAGAGCTCAGAGGATTTTTATTTTTATTTTAGAGCTTTTGCTGGAATTTTGTAGAGGTGAAGA…	GCCTCGGCCTCTTATATATTATAAAAAAAAAGGCCACAGGGAGGAGCTGCTTTCCCATGGAATGCAGCCAAACCATGACCTCAGGAAGGAAAGTGCATGACTGGGCAGCCAGCCAGTGGCAGTTAATAGTGAAACCCCGCCCCTAGAATTCTCAAATAAACACAAGAGGAAGTGGAAACTAGCCAAAGGAGTGGAAAGCAGCCAGACAGACATGTTTTGCGAGCCTAGGAATCTTGGCCTTGTCCCCAGTTAATACTGGACAAAGGCCATGGTTCTACGCCAGCTGTCACGACAAGCTTCTGTGAAAGTTAGTAAAACCTGGACTGGAACTAAAAGAAGAGCTCAGAGGATTTTTATTTTTATTTTAGAGCTTTTGCTGGAATTTTGTAGAGGTGAAGA…	5135	5	432		Ref
	309	>gi|209837786|dbj|AB365139.1| BK polyomavirus DNA, complete genome, isolate: NEA-27	GCCTCGGCCTCTTATATATTATAAAAAAAAAGGCCACAGGGAGGAGCTGCTTTCCCATGGAATGCAGCCAAACCATGACCTCAGGAAGCAAGTGCATGACTGGGCAGCCAGCCAGTGGCAGTTAATAGTGAAACCCCGCCCCTAACATTCTCAAATAAACACAAGAGGAAGTGGAAACTTTCCAAAGGAGTGGAAAGCAGCCAGACAGACATGTTTTGCGAGCCTAAGAATCTTGGCCTTGTCCCCAGTTAATACTGGACAAAGGCCATGGTTTTGCGCCAGCTGTCACGACAAGCTTCAGTGAAAGTTAGTAAAACCTGGACTGGAACTAAAAAAAGAGCTCAGAGGATTTTTATTTTTATTTTAGAGCTTTTGCTGGAATTTTGTAGAGGTGAAGAC…	GCCTCGGCCTCTTATATATTATAAAAAAAAAGGCCACAGGGAGGAGCTGCTTTCCCATGGAATGCAGCCAAACCATGACCTCAGGAAGCAAGTGCATGACTGGGCAGCCAGCCAGTGGCAGTTAATAGTGAAACCCCGCCCCTAACATTCTCAAATAAACACAAGAGGAAGTGGAAACTTTCCAAAGGAGTGGAAAGCAGCCAGACAGACATGTTTTGCGAGCCTAAGAATCTTGGCCTTGTCCCCAGTTAATACTGGACAAAGGCCATGGTTTTGCGCCAGCTGTCACGACAAGCTTCAGTGAAAGTTAGTAAAACCTGGACTGGAACTAAAAAAAGAGCTCAGAGGATTTTTATTTTTATTTTAGAGCTTTTGCTGGAATTTTGTAGAGGTGAAGAC…	5132	5	450		Ref
	310	>gi|209837793|dbj|AB365140.1| BK polyomavirus DNA, complete genome, isolate: NEA-28	GCCTCGGCCTCTTATATATTATAAAAAAAAAGGCCACAGGGAGGAGCTGCTTTCCCATGGAATGCAGCCAAACCATGACCTCAGGAAGGAAAGTGCATGACTGGGCAGCCAGCCAGTGGCAGTTAATAGTGAAACCCCGCCCCTAGAATTCTCAAATAAACACAAGAGGAAGTGGAAACTAGCCAAAGGAGTGGAAAGCAGCCAGACAGACATGTTTTGCGAGCCTAGGAATCTTGGCCTTGTCCCCAGTTAATACTGGACAAAGGCCATGGAAGTGGAAACTAGCCAAAGGAGTGGAAAGCAGCCAGACAGACATGTTTTGCGAGCCTAGGAATCTTGGCCTTGTCCCCAGTTAATACTGGACAAAGGCCATGGTTCTACGCCAGCTGTCACGACAAG…	GCCTCGGCCTCTTATATATTATAAAAAAAAAGGCCACAGGGAGGAGCTGCTTTCCCATGGAATGCAGCCAAACCATGACCTCAGGAAGGAAAGTGCATGACTGGGCAGCCAGCCAGTGGCAGTTAATAGTGAAACCCCGCCCCTAGAATTCTCAAATAAACACAAGAGGAAGTGGAAACTAGCCAAAGGAGTGGAAAGCAGCCAGACAGACATGTTTTGCGAGCCTAGGAATCTTGGCCTTGTCCCCAGTTAATACTGGACAAAGGCCATGGAAGTGGAAACTAGCCAAAGGAGTGGAAAGCAGCCAGACAGACATGTTTTGCGAGCCTAGGAATCTTGGCCTTGTCCCCAGTTAATACTGGACAAAGGCCATGGTTCTACGCCAGCTGTCACGACAAG…	5247	5	84		Ref
	311	>gi|209837800|dbj|AB365141.1| BK polyomavirus DNA, complete genome, isolate: NEB-10	GCCTCGGCCTCTTATATATTATAAAAAAAAAGGCCACAGGGAGGAGCTGCTTTCCCATGGAATGCAGCCAAACCATGACCTCAGGAAGGAAAGTGCATGACTGGGCAGCCAGCCAGTGGCAGTTAATAGTGAAACCCCGCCCCTAGAATTCTCAAATAAACACAAGAGGAAGTGGAAACTAGCCAAAGGAGTGGAAAGCAGCCAGACAGACATGTTTTGCGAGCCTAGGAATCTTGGCCTTGTCCCCAGTTAATACTGGACAAAGGCCATGGTTCTACGCCAGCTGTCACGACAAGCTTCTGTGAAAGTTAGTAAAACCTGGACTGGAACTAAAAGAAGAGCTCAGAGGATTTTTATTTTTATTTTAGAGCTTTTGCTGGAATTTTGTAGAGGTGAAGA…	GCCTCGGCCTCTTATATATTATAAAAAAAAAGGCCACAGGGAGGAGCTGCTTTCCCATGGAATGCAGCCAAACCATGACCTCAGGAAGGAAAGTGCATGACTGGGCAGCCAGCCAGTGGCAGTTAATAGTGAAACCCCGCCCCTAGAATTCTCAAATAAACACAAGAGGAAGTGGAAACTAGCCAAAGGAGTGGAAAGCAGCCAGACAGACATGTTTTGCGAGCCTAGGAATCTTGGCCTTGTCCCCAGTTAATACTGGACAAAGGCCATGGTTCTACGCCAGCTGTCACGACAAGCTTCTGTGAAAGTTAGTAAAACCTGGACTGGAACTAAAAGAAGAGCTCAGAGGATTTTTATTTTTATTTTAGAGCTTTTGCTGGAATTTTGTAGAGGTGAAGA…	5135	5	433		Ref
	312	>gi|209837807|dbj|AB365142.1| BK polyomavirus DNA, complete genome, isolate: NEB-26	GCCTCGGCCTCTTATATATTATAAAAAAAAAGGCCACAGGGAGGAGCTGCTTTCCCATGGAATGCAGCCAAACCATGACCTCAGGAAGGAAAGTGCATGACTGGGCAGCCAGCCAGTGGCAGTTAATAGTGAAACCCCGCCCCTAGAATTCTCAAATAAACACAAGAGGAAGTGGAAACTAGCCAAAGGAGTGGAAAGCAGCCAGACAGACATGTTTTGCGAGCCTAGGAATCTTGGCCTTGTCCCCAGTTAATACTGGACAAAGGCCATGGTTCTACGCCAGCTGTCACGACAAGCTTCTGTGAAAGTTAGTAAAACCTGGACTGGAACTAAAAGAAGAGCTCAGAGGATTTTTATTTTTATTTTAGAGCTTTTGCTGGAATTTTGTAGAGGTGAAGA…	GCCTCGGCCTCTTATATATTATAAAAAAAAAGGCCACAGGGAGGAGCTGCTTTCCCATGGAATGCAGCCAAACCATGACCTCAGGAAGGAAAGTGCATGACTGGGCAGCCAGCCAGTGGCAGTTAATAGTGAAACCCCGCCCCTAGAATTCTCAAATAAACACAAGAGGAAGTGGAAACTAGCCAAAGGAGTGGAAAGCAGCCAGACAGACATGTTTTGCGAGCCTAGGAATCTTGGCCTTGTCCCCAGTTAATACTGGACAAAGGCCATGGTTCTACGCCAGCTGTCACGACAAGCTTCTGTGAAAGTTAGTAAAACCTGGACTGGAACTAAAAGAAGAGCTCAGAGGATTTTTATTTTTATTTTAGAGCTTTTGCTGGAATTTTGTAGAGGTGAAGA…	5146	5	267		Ref
	313	>gi|209837821|dbj|AB365144.1| BK polyomavirus DNA, complete genome, isolate: NEC-7	GCCTCGGCCTCTTATATATTATAAAAAAAAAGGCCACAGGGAGGAGCTGCTTACCCATGGAATGCAGCCAAACCATGACCTCAGGAAGGAAAGTGCATGACTGGGCAGCCAGCCAGTGGCAGTTAATAGTGAAACCCCGCCCATAAAATTCTCAAATAAACACAAGAGGAAGTGGAAACTGGCCAAAGGAGTGGAAAGTAGCCAGACAGACATGTTTTGCGAGCCTGGGAATGTTGGCCTTGTCCCCAGTTAAACTGGACAAAGGCCATGGTTCTGCGCCAGCTGTCACGACAAGCTTCTGTGAAAGTTAGTAAAACCTGGACTGGAACAAAAAAAAGAGCTCAGAGGATTTTTATTTTTATTTTAGAGCTTTTGCTGGAATTTTGTAGAGGTGAAGAC…	GCCTCGGCCTCTTATATATTATAAAAAAAAAGGCCACAGGGAGGAGCTGCTTACCCATGGAATGCAGCCAAACCATGACCTCAGGAAGGAAAGTGCATGACTGGGCAGCCAGCCAGTGGCAGTTAATAGTGAAACCCCGCCCATAAAATTCTCAAATAAACACAAGAGGAAGTGGAAACTGGCCAAAGGAGTGGAAAGTAGCCAGACAGACATGTTTTGCGAGCCTGGGAATGTTGGCCTTGTCCCCAGTTAAACTGGACAAAGGCCATGGTTCTGCGCCAGCTGTCACGACAAGCTTCTGTGAAAGTTAGTAAAACCTGGACTGGAACAAAAAAAAGAGCTCAGAGGATTTTTATTTTTATTTTAGAGCTTTTGCTGGAATTTTGTAGAGGTGAAGAC…	5142	5	307		Ref
	314	>gi|209837828|dbj|AB365145.1| BK polyomavirus DNA, complete genome, isolate: NEC-15	GCCTCGGCCTCTTATATATTATAAAAAAAAAGGCCACAGGGAGGAGCTGCTTTCCCATGGAATGCAGCCAAACCATGACCTCAGGAAGGAAAGTGCATGACTGGGCAGCCAGCCAGTGGCAGTTAATAGTGAAACCCCGCCCATGAAATTCTCAAATAAACACAAGAGGAAGTGGAAACTGGCCAAAGGAGTGGAAAGTAGCCAGACAGACATGTTTTGCGAGCCTGGGAATGTTGGCCTTGTCCCCAGTTAAACTGGACAAAGGCCATGGTTCTGCGCCAGCTGTCACGACAAGCTTCTGTGAAAGTTAGTAAAACCTGGACTGGAACAAAAAAAAGAGCTCAGAGGATTTTTATTTTTATTTTAGAGCTTTTGCTGGAATTTTGTAGAGGTGAAGAC…	GCCTCGGCCTCTTATATATTATAAAAAAAAAGGCCACAGGGAGGAGCTGCTTTCCCATGGAATGCAGCCAAACCATGACCTCAGGAAGGAAAGTGCATGACTGGGCAGCCAGCCAGTGGCAGTTAATAGTGAAACCCCGCCCATGAAATTCTCAAATAAACACAAGAGGAAGTGGAAACTGGCCAAAGGAGTGGAAAGTAGCCAGACAGACATGTTTTGCGAGCCTGGGAATGTTGGCCTTGTCCCCAGTTAAACTGGACAAAGGCCATGGTTCTGCGCCAGCTGTCACGACAAGCTTCTGTGAAAGTTAGTAAAACCTGGACTGGAACAAAAAAAAGAGCTCAGAGGATTTTTATTTTTATTTTAGAGCTTTTGCTGGAATTTTGTAGAGGTGAAGAC…	5142	5	308		Ref
	315	>gi|209837835|dbj|AB365146.1| BK polyomavirus DNA, complete genome, isolate: NEC-22	GCCTCGGCCTCTTATATATTATAAAAAAAAAGGCCACAGGGAGGAGCTGCTTTCCCATGGAATGCAGCCAAACCATGACCTCAGGAAGGAAAGTGCATGACTGGGCAGCCAGCCAGTGGCAGTTAATAGTGAAACCCCGCCCATAAAATTCTCAAATAAACACAAGAGGAAGTGGAAACTGGCCAAAGGAGTGGAAAGTAGCCAGACAGACATGTTTTGCGAGCCTGGGAATGTTGGCCTTGTCCCCAGTTAAACTGGACAAAGGCCATGGTTCTGCGCCAGCTGTCACGACAAGCTTCTGTGAAAGTTAGTAAAACCTGGACTGGAACAAAAAAAAGAGCTCAGAGGATTTTTATTTTTATTTTAGAGCTTTTGCTGGAATTTTGTAGAGGTGAAGAC…	GCCTCGGCCTCTTATATATTATAAAAAAAAAGGCCACAGGGAGGAGCTGCTTTCCCATGGAATGCAGCCAAACCATGACCTCAGGAAGGAAAGTGCATGACTGGGCAGCCAGCCAGTGGCAGTTAATAGTGAAACCCCGCCCATAAAATTCTCAAATAAACACAAGAGGAAGTGGAAACTGGCCAAAGGAGTGGAAAGTAGCCAGACAGACATGTTTTGCGAGCCTGGGAATGTTGGCCTTGTCCCCAGTTAAACTGGACAAAGGCCATGGTTCTGCGCCAGCTGTCACGACAAGCTTCTGTGAAAGTTAGTAAAACCTGGACTGGAACAAAAAAAAGAGCTCAGAGGATTTTTATTTTTATTTTAGAGCTTTTGCTGGAATTTTGTAGAGGTGAAGAC…	5142	5	309		Ref
	316	>gi|209837849|dbj|AB365148.1| BK polyomavirus DNA, complete genome, isolate: OKN-16	GCCTCGGCCTCTTATATATTATAAAAAAAAAGGCCACAGGGAGGAGCTGCTTACCCATGGAATGCAGCCAAACCATGACCTCAGGAAGGAAAGTGCATGACTGGGCAGCCAGCCAGTGGCAGTTAATAGTGAAACCCCGCCCATAAAATTCTCAAATAAACACAAGAGGAAGTGGAAACTGGCCAAAGGAGTGGAAAGTAGCCAGACAGACATGTTTTGCGAGCCTGGGAATGTTGGCCTTGTCCCCAGTTAAACTGGACAAAGGCCATGGTTCTGCGCCAGCTGTCACGACAAGCTTCTGTGAAAGTTAGTAAAACCTGGACTGGAACAAAAAAAAGAGCTCAGAGGATTTTTATTTTTATTTTAGAGCTTTTGCTGGAATTTTGTAGAGGTGAAGAC…	GCCTCGGCCTCTTATATATTATAAAAAAAAAGGCCACAGGGAGGAGCTGCTTACCCATGGAATGCAGCCAAACCATGACCTCAGGAAGGAAAGTGCATGACTGGGCAGCCAGCCAGTGGCAGTTAATAGTGAAACCCCGCCCATAAAATTCTCAAATAAACACAAGAGGAAGTGGAAACTGGCCAAAGGAGTGGAAAGTAGCCAGACAGACATGTTTTGCGAGCCTGGGAATGTTGGCCTTGTCCCCAGTTAAACTGGACAAAGGCCATGGTTCTGCGCCAGCTGTCACGACAAGCTTCTGTGAAAGTTAGTAAAACCTGGACTGGAACAAAAAAAAGAGCTCAGAGGATTTTTATTTTTATTTTAGAGCTTTTGCTGGAATTTTGTAGAGGTGAAGAC…	5142	5	310		Ref
	317	>gi|209837856|dbj|AB365149.1| BK polyomavirus DNA, complete genome, isolate: OKN-19	GCCTCGGCCTCTTATATATTATAAAAAAAAAGGCCACAGGGAGGAGCTGCTTACCCATGGAATGCAGCCAAACCATGACCTCAGGAAGGAAAGTGCATGACTGGGCAGCCAGCCAGTGGCAGTTAATAGTGAAACCCCGCCCTGAAATTCTCAAATAAACACAAGAGGAAGTGGAAACTAGCCAAAGGAGTGGAAAGCAGCCAGACAGACATGTTTTGCGAGCCTAGGAATCTTGGCCTTGTCCCCAGTTAATACTGGACAAAGGCCATGGTTCTACGCCAGCTGTCACGACAAGCTTCTGTGAAAGTTAGTAAAACCTGGACTGGAACTAAAAGAAGAGCTCAGAGGATTTTTATTTTTATTTTAGAGCTTTTGCTGGAATTTTGTAGAGGTGAAGAC…	GCCTCGGCCTCTTATATATTATAAAAAAAAAGGCCACAGGGAGGAGCTGCTTACCCATGGAATGCAGCCAAACCATGACCTCAGGAAGGAAAGTGCATGACTGGGCAGCCAGCCAGTGGCAGTTAATAGTGAAACCCCGCCCTGAAATTCTCAAATAAACACAAGAGGAAGTGGAAACTAGCCAAAGGAGTGGAAAGCAGCCAGACAGACATGTTTTGCGAGCCTAGGAATCTTGGCCTTGTCCCCAGTTAATACTGGACAAAGGCCATGGTTCTACGCCAGCTGTCACGACAAGCTTCTGTGAAAGTTAGTAAAACCTGGACTGGAACTAAAAGAAGAGCTCAGAGGATTTTTATTTTTATTTTAGAGCTTTTGCTGGAATTTTGTAGAGGTGAAGAC…	5136	5	429		Ref
	318	>gi|209837863|dbj|AB365150.1| BK polyomavirus DNA, complete genome, isolate: OKN-22	GCCTCGGCCTCTTATATATTATAAAAAAAAAGGCCACAGGGAGGAGCTGCTTTCCCATGGAATGCAGCCAAACCATGACCTCAGGAAGGAAAGTGCATGACTGGGCAGCCAGCCAGTGGCAGTTAATAGTGAAACCCCGCCCCTAGAATTCTCAAATAAACACAAGAGGAAGTGGAAACTAGCCAAAGGAGTGGAAAGCAGCCAGACAGACATGTTTTGCGAGCCTAGGAATCTTGGCCTTGTCCCCAGTTAATACTGGACAAAGGCCATGGTTCTACGCCAGCTGTCACGACAAGCTTCTGTGAAAGTTAGTAAAACCTGGACTGGAACTAAAAGAAGAGCTCAGAGGATTTTTATTTTTATTTTAGAGCTTTTGCTGGAATTTTGTAGAGGTGAAGA…	GCCTCGGCCTCTTATATATTATAAAAAAAAAGGCCACAGGGAGGAGCTGCTTTCCCATGGAATGCAGCCAAACCATGACCTCAGGAAGGAAAGTGCATGACTGGGCAGCCAGCCAGTGGCAGTTAATAGTGAAACCCCGCCCCTAGAATTCTCAAATAAACACAAGAGGAAGTGGAAACTAGCCAAAGGAGTGGAAAGCAGCCAGACAGACATGTTTTGCGAGCCTAGGAATCTTGGCCTTGTCCCCAGTTAATACTGGACAAAGGCCATGGTTCTACGCCAGCTGTCACGACAAGCTTCTGTGAAAGTTAGTAAAACCTGGACTGGAACTAAAAGAAGAGCTCAGAGGATTTTTATTTTTATTTTAGAGCTTTTGCTGGAATTTTGTAGAGGTGAAGA…	5135	5	434		Ref
	319	>gi|209837870|dbj|AB365151.1| BK polyomavirus DNA, complete genome, isolate: OKN-28	GCCTCGGCCTCTTATATATTATAAAAAAAAAGGCCACAGGGAGGAGCTGCTTACCCATGGAATGCAGCCAAACCATGACCTCAGGAAGGAAAGTGCATGACTGGGCAGCCAGCCAGTGGCAGTTAATAGTGAAACTCCGCCCCTAAAATTCTCAAATAAACACAAGAGGAAGTGGAAACTGGCCAAAGGAGTGGAAAGTAGCCAGACAGACATGTTTTGCGAGCCTGGGAATGTTGGCCTTGTCCCCAGTTAAACTGGACAAAGGCCATGGTTCTGCGCCAGCTGTCACGACAAGCTTCTGTGAAAGTTAGTAAAACCTGGACTGGAACAAAAAAAAGAGCTCAGAGGATTTTTATTTTTATTTTAGAGCTTTTGCTGGAATTTTGTAGAGGTGAAGAC…	GCCTCGGCCTCTTATATATTATAAAAAAAAAGGCCACAGGGAGGAGCTGCTTACCCATGGAATGCAGCCAAACCATGACCTCAGGAAGGAAAGTGCATGACTGGGCAGCCAGCCAGTGGCAGTTAATAGTGAAACTCCGCCCCTAAAATTCTCAAATAAACACAAGAGGAAGTGGAAACTGGCCAAAGGAGTGGAAAGTAGCCAGACAGACATGTTTTGCGAGCCTGGGAATGTTGGCCTTGTCCCCAGTTAAACTGGACAAAGGCCATGGTTCTGCGCCAGCTGTCACGACAAGCTTCTGTGAAAGTTAGTAAAACCTGGACTGGAACAAAAAAAAGAGCTCAGAGGATTTTTATTTTTATTTTAGAGCTTTTGCTGGAATTTTGTAGAGGTGAAGAC…	5142	5	311		Ref
	320	>gi|209837884|dbj|AB365153.1| BK polyomavirus DNA, complete genome, isolate: OKN-42	GCCTCGGCCTCTTATATATTATAAAAAAAAAGGCCACAGGGAGGAGCTGCTTACCCATGGAATGCAGCCAAACCATGACCTCAGGAAGGAAAGTGCATGACTGGGCAGCCAGCCAGTGGCAGTTAATAGTGAAACCCCGCCCATAAAATTCTCAAATAAACACAAGAGGAAGTGGAAACTGGCCAAAGGAGTGGAAAGTAGCCAGACAGACATGTTTTGCGAGCCTGGGAATGTTGGCCTTGTCCCCAGTTAAACTGGACAAAGGCCATGGTTCTGCGCCAGCTGTCACGACAAGCTTCTGTGAAAGTTAGTAAAACCTGGACTGGAACAAAAAAAAGAGCTCAGAGGATTTTTATTTTTATTTTAGAGCTTTTGCTGGAACTTTGTAGAGGTGAAGAC…	GCCTCGGCCTCTTATATATTATAAAAAAAAAGGCCACAGGGAGGAGCTGCTTACCCATGGAATGCAGCCAAACCATGACCTCAGGAAGGAAAGTGCATGACTGGGCAGCCAGCCAGTGGCAGTTAATAGTGAAACCCCGCCCATAAAATTCTCAAATAAACACAAGAGGAAGTGGAAACTGGCCAAAGGAGTGGAAAGTAGCCAGACAGACATGTTTTGCGAGCCTGGGAATGTTGGCCTTGTCCCCAGTTAAACTGGACAAAGGCCATGGTTCTGCGCCAGCTGTCACGACAAGCTTCTGTGAAAGTTAGTAAAACCTGGACTGGAACAAAAAAAAGAGCTCAGAGGATTTTTATTTTTATTTTAGAGCTTTTGCTGGAACTTTGTAGAGGTGAAGAC…	5142	5	312		Ref
	321	>gi|209837891|dbj|AB365154.1| BK polyomavirus DNA, complete genome, isolate: OKN-48	GCCTCGGCCTCTTATATATTATAAAAAAAAAGGCCACAGGGAGGAGCTGCTTACCCATGGAATGCAGCCAAACCATGACCTCAGGAAGGAAAGTGCATGACTGGGCAGCCAGCCAGTGGCAGTTAATAGTGAAACCCCGCCCATAAAATTCTCAAATAAACACAAGAGGAAGTGGAAACTGGCCAAAGGAGTGGAAAGTAGCCAGACAGACATGTTTTGCGAGCCTGGGAATGTTGGCCTTGTCCCCAGTTAAACTGGACAAAGGCCATGGTTCTGCGCCAGCTGTCACGACAAGCTTCTGTGAAAGTTAGTAAAACCTGGACTGGAACAAAAAAAAGAGCTCAGAGGATTTTTATTTTTATTTTAGAGCTTTTGCTGGAATTTTGTAGAGGTGAAGAC…	GCCTCGGCCTCTTATATATTATAAAAAAAAAGGCCACAGGGAGGAGCTGCTTACCCATGGAATGCAGCCAAACCATGACCTCAGGAAGGAAAGTGCATGACTGGGCAGCCAGCCAGTGGCAGTTAATAGTGAAACCCCGCCCATAAAATTCTCAAATAAACACAAGAGGAAGTGGAAACTGGCCAAAGGAGTGGAAAGTAGCCAGACAGACATGTTTTGCGAGCCTGGGAATGTTGGCCTTGTCCCCAGTTAAACTGGACAAAGGCCATGGTTCTGCGCCAGCTGTCACGACAAGCTTCTGTGAAAGTTAGTAAAACCTGGACTGGAACAAAAAAAAGAGCTCAGAGGATTTTTATTTTTATTTTAGAGCTTTTGCTGGAATTTTGTAGAGGTGAAGAC…	5142	5	313		Ref
	322	>gi|209837905|dbj|AB365156.1| BK polyomavirus DNA, complete genome, isolate: OKN-58	GCCTCGGCCTCTTATATATTATAAAAAAAAAGGCCACAGGGAGGAGCTGCTTACCCATGGAATGCAGCCAAACCATGACCTCAGGAAGGAAAGTGCATGACTGGGCAGCCAGCCAGTGGCAGTTAATAGTGAAACTCCGCCCCTAAAATTCTCAAATAAACACAAGAGGAAGTGGAAACTGGCCAAAGGAGTGGAAAGTAGCCAGACAGACATGTTTTGCGAGCCTGGGAATGTTGGCCTTGTCCCCAGTTAAACTGGACAAAGGCCATGGTTCTGCGCCAGCTGTCACGACAAGCTTCTGTGAAAGTTAGTAAAACCTGGACTGGAACAAAAAAAAGAGCTCAGAGGATTTTTATTTTTATTTTAGAGCTTTTGCTGGAATTTTGTAGAGGTGAAGAC…	GCCTCGGCCTCTTATATATTATAAAAAAAAAGGCCACAGGGAGGAGCTGCTTACCCATGGAATGCAGCCAAACCATGACCTCAGGAAGGAAAGTGCATGACTGGGCAGCCAGCCAGTGGCAGTTAATAGTGAAACTCCGCCCCTAAAATTCTCAAATAAACACAAGAGGAAGTGGAAACTGGCCAAAGGAGTGGAAAGTAGCCAGACAGACATGTTTTGCGAGCCTGGGAATGTTGGCCTTGTCCCCAGTTAAACTGGACAAAGGCCATGGTTCTGCGCCAGCTGTCACGACAAGCTTCTGTGAAAGTTAGTAAAACCTGGACTGGAACAAAAAAAAGAGCTCAGAGGATTTTTATTTTTATTTTAGAGCTTTTGCTGGAATTTTGTAGAGGTGAAGAC…	5142	5	314		Ref
	323	>gi|209837912|dbj|AB365157.1| BK polyomavirus DNA, complete genome, isolate: SAU-3	GCCTCGGCCTCTTATATATTATAAAAAAAAAGGCCACAGGGAGGAGCTGCTTACCCATGGAATGCAGCCAAACCATGACCTCAGGAAGGAAAGTGCATGACTGGGCAGCCAGCCAGTGGCAGTTAATAGTGAAACCCCGCCCCTAAAATTCTCAAATAAACACAAGAGGAAGTGGAAACTGGCCAAAGGAGTGGAAAGCAGCCAGACAGACATGTTTTGCGAGCCTAGGAATCTTGGCCTTGTCCCCAGTTAAACTGGACAAAGGCCATGGTTCTGCGCCAGCTGTCACGACAAGCTTCAGTGAAAGTTGGTAAAACCTGGACTGGAACAAAAAAAAGAGCTCAGAGGATTTTTATTTTTATTTTAGAGCTTTTGCTGGAATTTTGTAGAGGTGAAGAC…	GCCTCGGCCTCTTATATATTATAAAAAAAAAGGCCACAGGGAGGAGCTGCTTACCCATGGAATGCAGCCAAACCATGACCTCAGGAAGGAAAGTGCATGACTGGGCAGCCAGCCAGTGGCAGTTAATAGTGAAACCCCGCCCCTAAAATTCTCAAATAAACACAAGAGGAAGTGGAAACTGGCCAAAGGAGTGGAAAGCAGCCAGACAGACATGTTTTGCGAGCCTAGGAATCTTGGCCTTGTCCCCAGTTAAACTGGACAAAGGCCATGGTTCTGCGCCAGCTGTCACGACAAGCTTCAGTGAAAGTTGGTAAAACCTGGACTGGAACAAAAAAAAGAGCTCAGAGGATTTTTATTTTTATTTTAGAGCTTTTGCTGGAATTTTGTAGAGGTGAAGAC…	5141	5	407		Ref
	324	>gi|209837919|dbj|AB365158.1| BK polyomavirus DNA, complete genome, isolate: SHA-4	GCCTCGGCCTCTTATATATTATAAAAAAAAAGGCCACAGGGAGGAGCTGCTTACCCATGGAATGCAGCCAAACCATGACCTCAGGAAGGAAAGTGCATGACTGGGCAGCCAGCCAGTGGCAGTTAATAGTGAAACCCCGCCCATAAAATTCTCAAATAAACACAAGAGGAAGTGGAAACTGGCCAAAGGAGTGGAAAGTAGCCAGACAGACATGTTTTGCGAGCCTGGGAATGTTGGCCTTGTCCCCAGTTAAACTGGACAAAGGCCATGGTTCTGCGCCAGCTGTCACGACAAGCTTCAGTGAAAGTTAGTAAAACCTGGACTGGAACAAAAAAAAGAGCTCAGAGGATTTTTATTTTTATTTTAGAGCTTTTGCTGGAATTTTGTAGAGGTGAAGAC…	GCCTCGGCCTCTTATATATTATAAAAAAAAAGGCCACAGGGAGGAGCTGCTTACCCATGGAATGCAGCCAAACCATGACCTCAGGAAGGAAAGTGCATGACTGGGCAGCCAGCCAGTGGCAGTTAATAGTGAAACCCCGCCCATAAAATTCTCAAATAAACACAAGAGGAAGTGGAAACTGGCCAAAGGAGTGGAAAGTAGCCAGACAGACATGTTTTGCGAGCCTGGGAATGTTGGCCTTGTCCCCAGTTAAACTGGACAAAGGCCATGGTTCTGCGCCAGCTGTCACGACAAGCTTCAGTGAAAGTTAGTAAAACCTGGACTGGAACAAAAAAAAGAGCTCAGAGGATTTTTATTTTTATTTTAGAGCTTTTGCTGGAATTTTGTAGAGGTGAAGAC…	5142	5	315		Ref
	325	>gi|209837926|dbj|AB365159.1| BK polyomavirus DNA, complete genome, isolate: SHA-7	GCCTCGGCCTCTTATATATTATAAAAAAAAAGGCCACAGGGAGGAGCTGCTTACCCATGGAATGCAGCCAAACCATGACCTCAGGAAGGAAAGTGCATGACTGGGCAGCCAGCCAGTGGCAGTTAATAGTGAAACCCCGCCCATAAAATTCTCAAATAAACACAAGAGGAAGTGGAAACTGGCCAAAGGAGTGGAAAGTAGCCAGACAGACATGTTTTGCGAGCCTGGGAATGTTGGCCTTGTCCCCAGTTAAACTGGACAAAGGCCATGGTTCTGCGCCAGCTGTCACGACAAGCTTCTGTGAAAGTTAGTAAAACCTGGACTGGAACAAAAAAAAGAGCTCAGAGGATTTTTATTTTTATTTTAGAGCTTTTGCTGGAATTTTGTAGAGGTGAAGAC…	GCCTCGGCCTCTTATATATTATAAAAAAAAAGGCCACAGGGAGGAGCTGCTTACCCATGGAATGCAGCCAAACCATGACCTCAGGAAGGAAAGTGCATGACTGGGCAGCCAGCCAGTGGCAGTTAATAGTGAAACCCCGCCCATAAAATTCTCAAATAAACACAAGAGGAAGTGGAAACTGGCCAAAGGAGTGGAAAGTAGCCAGACAGACATGTTTTGCGAGCCTGGGAATGTTGGCCTTGTCCCCAGTTAAACTGGACAAAGGCCATGGTTCTGCGCCAGCTGTCACGACAAGCTTCTGTGAAAGTTAGTAAAACCTGGACTGGAACAAAAAAAAGAGCTCAGAGGATTTTTATTTTTATTTTAGAGCTTTTGCTGGAATTTTGTAGAGGTGAAGAC…	5142	5	316		Ref
	326	>gi|209837933|dbj|AB365160.1| BK polyomavirus DNA, complete genome, isolate: SHA-9	GCCTCGGCCTCTTATATATTATAAAAAAAAAGGCCACAGGGAGGAGCTGCTTACCCATGGAATGCAGCCAAACCATGACCTCAGGAAGGAAAGTGCATGACTGGGCAGCCAGCCAGTGGCAGTTAATAGTGAAACCCCGCCCATAAAATTCTCAAATAAACACAAGAGGAAGTGGAAACTGGCCAAAGGAGTGGAAAGTAGCCAGACAGACATGTTTTGCGAGCCTGGGAATGTTGGCCTTGTCCCCAGTTAAACTGGACAAAGGCCATGGTTCTGCGCCAGCTGTCACGACAAGCTTCAGTGAAAGTTGGTAAAACCTGGACTGGAACAAAAAAAAGAGCTCAGAGGATTTTTATTTTTATTTTAGAGCTTTTGCTGGAATTTTGTAGAGGTGAAGAC…	GCCTCGGCCTCTTATATATTATAAAAAAAAAGGCCACAGGGAGGAGCTGCTTACCCATGGAATGCAGCCAAACCATGACCTCAGGAAGGAAAGTGCATGACTGGGCAGCCAGCCAGTGGCAGTTAATAGTGAAACCCCGCCCATAAAATTCTCAAATAAACACAAGAGGAAGTGGAAACTGGCCAAAGGAGTGGAAAGTAGCCAGACAGACATGTTTTGCGAGCCTGGGAATGTTGGCCTTGTCCCCAGTTAAACTGGACAAAGGCCATGGTTCTGCGCCAGCTGTCACGACAAGCTTCAGTGAAAGTTGGTAAAACCTGGACTGGAACAAAAAAAAGAGCTCAGAGGATTTTTATTTTTATTTTAGAGCTTTTGCTGGAATTTTGTAGAGGTGAAGAC…	5142	5	317		Ref
	327	>gi|209837947|dbj|AB365162.1| BK polyomavirus DNA, complete genome, isolate: SHA-13	GCCTCGGCCTCTTATATATTATAAAAAAAAAGGCCACAGGGAGGAGCTGCTTACCCATGGAATGCAGCCAAACCATGACCTCAGGAAGGAAAGTGCATGACTGGGCAGCCAGCCAGTGGCAGTTAATAGTGAAACCCCGCCCATAAAATTCTCAAATAAACACAAGAGGAAGTGGAAACTGGCCAAAGGAGTGGAAAGTAGCCAGACAGACATGTTTTGCGAGCCTGGGAATGTTGGCCTTGTCCCCAGTTAAACTGGACAAAGGCCATGGTTCTGCGCCAGCTGTCACGACAAGCTTCAGTGAAAGTTAGTAAAACCTGGACTGGAACAAAAAAAAGAGCTCAGAGGATTTTTATTTTTATTTTAGAGCTTTTGCTGGAATTTTGTAGAGGTGAAGAC…	GCCTCGGCCTCTTATATATTATAAAAAAAAAGGCCACAGGGAGGAGCTGCTTACCCATGGAATGCAGCCAAACCATGACCTCAGGAAGGAAAGTGCATGACTGGGCAGCCAGCCAGTGGCAGTTAATAGTGAAACCCCGCCCATAAAATTCTCAAATAAACACAAGAGGAAGTGGAAACTGGCCAAAGGAGTGGAAAGTAGCCAGACAGACATGTTTTGCGAGCCTGGGAATGTTGGCCTTGTCCCCAGTTAAACTGGACAAAGGCCATGGTTCTGCGCCAGCTGTCACGACAAGCTTCAGTGAAAGTTAGTAAAACCTGGACTGGAACAAAAAAAAGAGCTCAGAGGATTTTTATTTTTATTTTAGAGCTTTTGCTGGAATTTTGTAGAGGTGAAGAC…	5142	5	318		Ref
	328	>gi|209837961|dbj|AB365164.1| BK polyomavirus DNA, complete genome, isolate: SHA-22	GCCTCGGCCTCTTATATATTATAAAAAAAAAGGCCACAGGGAGGAGCTGCTTACCCATGGAATGCAGCCAAACCATGACCTCAGGAAGGAAAGTGCATGACTGGGCAGCCAGCCAGTGGCAGTTAATAGTGAAACCCCGCCCATAAAATTCTCAAATAAACACAAGAGGAAGTGGAAACTGGCCAAAGGAGTGGAAAGTAGCCAGACAGACATGTTTTGCGAGCCTGGGAATGTTGGCCTTGTCCCCAGTTAAACTGGACAAAGGCCATGGTTCTGCGCCAGCTGTCACGACAAGCTTCTGTGAAAGTTAGTAAAACCTGGACTGGAACAAAAAAAAGAGCTCAGAGGATTTTTATTTTTATTTTAGAGCTTTTGCTGGAATTTTGTAGAGGTGAAGAC…	GCCTCGGCCTCTTATATATTATAAAAAAAAAGGCCACAGGGAGGAGCTGCTTACCCATGGAATGCAGCCAAACCATGACCTCAGGAAGGAAAGTGCATGACTGGGCAGCCAGCCAGTGGCAGTTAATAGTGAAACCCCGCCCATAAAATTCTCAAATAAACACAAGAGGAAGTGGAAACTGGCCAAAGGAGTGGAAAGTAGCCAGACAGACATGTTTTGCGAGCCTGGGAATGTTGGCCTTGTCCCCAGTTAAACTGGACAAAGGCCATGGTTCTGCGCCAGCTGTCACGACAAGCTTCTGTGAAAGTTAGTAAAACCTGGACTGGAACAAAAAAAAGAGCTCAGAGGATTTTTATTTTTATTTTAGAGCTTTTGCTGGAATTTTGTAGAGGTGAAGAC…	5142	5	319		Ref
	329	>gi|209837968|dbj|AB365165.1| BK polyomavirus DNA, complete genome, isolate: SHA-23	GCCTCGGCCTCTTATATATTATAAAAAAAAAGGCCACAGGGAGGAGCTGCTTACCCATGGAATGCAGCCAAACCATGACCTCAGGAAGGAAAGTGCATGACTGGGCAGCCAGCCAGTGGCAGTTAATAGTGAAACCCCGCCCATAAAATTCTCAAATAAACACAAGAGGAAGTGGAAACTGGCCAAAGGAGTGGAAAGTAGCCAGACAGACATGTTTTGCGAGCCTGGGAATGTTGGCCTTGTCCCCAGTTAAACTGGACAAAGGCCATGGTTCTGCGCCAGCTGTCACGACAAGCTTCAGTGAAAGTTAGTAAAACCTGGACTGGAACAAAAAAAAGAGCTCAGAGGATTTTTATTTTTATTTTAGAGCTTTTGCTGGAATTTTGTAGAGGTGAAGAC…	GCCTCGGCCTCTTATATATTATAAAAAAAAAGGCCACAGGGAGGAGCTGCTTACCCATGGAATGCAGCCAAACCATGACCTCAGGAAGGAAAGTGCATGACTGGGCAGCCAGCCAGTGGCAGTTAATAGTGAAACCCCGCCCATAAAATTCTCAAATAAACACAAGAGGAAGTGGAAACTGGCCAAAGGAGTGGAAAGTAGCCAGACAGACATGTTTTGCGAGCCTGGGAATGTTGGCCTTGTCCCCAGTTAAACTGGACAAAGGCCATGGTTCTGCGCCAGCTGTCACGACAAGCTTCAGTGAAAGTTAGTAAAACCTGGACTGGAACAAAAAAAAGAGCTCAGAGGATTTTTATTTTTATTTTAGAGCTTTTGCTGGAATTTTGTAGAGGTGAAGAC…	5142	5	320		Ref
	330	>gi|209837975|dbj|AB365166.1| BK polyomavirus DNA, complete genome, isolate: SHA-25	GCCTCGGCCTCTTATATATTATAAAAAAAAAGGCCACAGGGAGGAGCTGCTTACCCATGGAATGCAGCCAAACCATGACCTCAGGAAGGAAAGTGCATGACTGGGCAGCCAGCCAGTGGCAGTTAATAGTGAAACCCCGCCCCTAAAATTCTCAAATAAACACAAGAGGAAGTGGAAACTGGCCAAAGGAGTGGAAAGTAGCCAGACAGACATGTTTTGCGAGCCTGGGAATGTTGGCCTTGTCCCCAGTTAAACTGGACAAAGGCCATGGTTTTGCGCCAGCTGTCACGACAAGCTTCTGTGAAAGTTAGTAAAACCTGGACTGGAACAAAAAAAAGAGCTCAGAGGATTTTTATTTTTATTTTAGAGCTTTTGCTGGAATTTTGTAGAGGTGAAGAC…	GCCTCGGCCTCTTATATATTATAAAAAAAAAGGCCACAGGGAGGAGCTGCTTACCCATGGAATGCAGCCAAACCATGACCTCAGGAAGGAAAGTGCATGACTGGGCAGCCAGCCAGTGGCAGTTAATAGTGAAACCCCGCCCCTAAAATTCTCAAATAAACACAAGAGGAAGTGGAAACTGGCCAAAGGAGTGGAAAGTAGCCAGACAGACATGTTTTGCGAGCCTGGGAATGTTGGCCTTGTCCCCAGTTAAACTGGACAAAGGCCATGGTTTTGCGCCAGCTGTCACGACAAGCTTCTGTGAAAGTTAGTAAAACCTGGACTGGAACAAAAAAAAGAGCTCAGAGGATTTTTATTTTTATTTTAGAGCTTTTGCTGGAATTTTGTAGAGGTGAAGAC…	5142	5	321		Ref
	331	>gi|209837982|dbj|AB365167.1| BK polyomavirus DNA, complete genome, isolate: SHA-28	GCCTCGGCCTCTTATATATTATAAAAAAAAAGGCCACAGGGAGGAGCTGCTTTCCCATGGAATGCAGCCAAACCATGACCTCAGGAAGGAAAGTGCATGACTGGGCAGCCAGCCAGTGGCAGTTAATAGTGAAACCCCGCCCCTAGAATTCTCAAATAAACACAAGAGGAAGTGGAAAGTAGCCAAAGGAGTGGAAAGCAGCCAGACAGACATGTTTTGCGAGCCGAGGAATCTTGGCCTTGTCCCCAGTTAATACTGGACAAAGGCCATGGTTCTACGCCAGCTGTCACGACAAGCTTCTGTGAGAGTTAGTAAAACCTGGACTGGAACTAAAAGAAGAGCTCAGAGGATTTTTATTTTTATTTTAGAGCTTTTGCTGGAATTTTGTAGAGGTGAAGA…	GCCTCGGCCTCTTATATATTATAAAAAAAAAGGCCACAGGGAGGAGCTGCTTTCCCATGGAATGCAGCCAAACCATGACCTCAGGAAGGAAAGTGCATGACTGGGCAGCCAGCCAGTGGCAGTTAATAGTGAAACCCCGCCCCTAGAATTCTCAAATAAACACAAGAGGAAGTGGAAAGTAGCCAAAGGAGTGGAAAGCAGCCAGACAGACATGTTTTGCGAGCCGAGGAATCTTGGCCTTGTCCCCAGTTAATACTGGACAAAGGCCATGGTTCTACGCCAGCTGTCACGACAAGCTTCTGTGAGAGTTAGTAAAACCTGGACTGGAACTAAAAGAAGAGCTCAGAGGATTTTTATTTTTATTTTAGAGCTTTTGCTGGAATTTTGTAGAGGTGAAGA…	5146	5	268		Ref
	332	>gi|209837989|dbj|AB365168.1| BK polyomavirus DNA, complete genome, isolate: SHA-30	GCCTCGGCCTCTTATATATTATAAAAAAAAAGGCCACAGGGAGGAGCTGCTTTCCCATGGAATGCAGCCAAACCATGACCTCAGGAAGGAAAGTGCATGACTGGGCAGCCAGCCAGTGGCAGTTAATAGTGAAACCCCGCCCCTAGAATTCTCAAATAAACACAAGAGGAAGTGGAAAGTAGCCAAAGGAGTGGAAAGCAGCCAGACAGACATGTTTTGCGAGCCGAGGAATCTTGGCCTTGTCCCCAGTTAATACTGGACAAAGGCCATGGTTCTTCGCCAGCTGTCACGACAAGCTTCTGTGAGAGTTAGTAAAACCTGGACTGGAACTAAAAGAAGAGCTCAGAGGATTTTTATTTTTATTTTAGAGCTTTTGCTGGAATTTTGTAGAGGTGAAGA…	GCCTCGGCCTCTTATATATTATAAAAAAAAAGGCCACAGGGAGGAGCTGCTTTCCCATGGAATGCAGCCAAACCATGACCTCAGGAAGGAAAGTGCATGACTGGGCAGCCAGCCAGTGGCAGTTAATAGTGAAACCCCGCCCCTAGAATTCTCAAATAAACACAAGAGGAAGTGGAAAGTAGCCAAAGGAGTGGAAAGCAGCCAGACAGACATGTTTTGCGAGCCGAGGAATCTTGGCCTTGTCCCCAGTTAATACTGGACAAAGGCCATGGTTCTTCGCCAGCTGTCACGACAAGCTTCTGTGAGAGTTAGTAAAACCTGGACTGGAACTAAAAGAAGAGCTCAGAGGATTTTTATTTTTATTTTAGAGCTTTTGCTGGAATTTTGTAGAGGTGAAGA…	5146	5	269		Ref
	333	>gi|209838003|dbj|AB365170.1| BK polyomavirus DNA, complete genome, isolate: SHA-41	GCCTCGGCCTCTTATATATTATAAAAAAAAAGGCCACAGGGAGGAGCTGCTTACCCATGGAATGCAGCCAAACCATGACCTCAGGAAGGAAAGTGCATGACTGGGCAGCCAGCCAGTGGCAGTTAATAGTGAAACCCCGCCCATAAAATTCTCAAATAAACACAAGAGGAAGTGGAAACTGGCCAAAGGAGTGGAAAGTAGCCAGACAGACATGTTTTGCGAGCCTGGGAATGTTGGCCTTGTCCCCAGTTAAACTGGACAAAGGCCATGGTTCTGCGCCAGCTGTCACGACAAGCTTCTGTGAAAGTTAGTAAAACCTGGACTGGAACAAAAAAAAGAGCTCAGAGGATTTTTATTTTTATTTTAGAGCTTTTGCTGGAATTTTGTAGAGGTGAAGAC…	GCCTCGGCCTCTTATATATTATAAAAAAAAAGGCCACAGGGAGGAGCTGCTTACCCATGGAATGCAGCCAAACCATGACCTCAGGAAGGAAAGTGCATGACTGGGCAGCCAGCCAGTGGCAGTTAATAGTGAAACCCCGCCCATAAAATTCTCAAATAAACACAAGAGGAAGTGGAAACTGGCCAAAGGAGTGGAAAGTAGCCAGACAGACATGTTTTGCGAGCCTGGGAATGTTGGCCTTGTCCCCAGTTAAACTGGACAAAGGCCATGGTTCTGCGCCAGCTGTCACGACAAGCTTCTGTGAAAGTTAGTAAAACCTGGACTGGAACAAAAAAAAGAGCTCAGAGGATTTTTATTTTTATTTTAGAGCTTTTGCTGGAATTTTGTAGAGGTGAAGAC…	5142	5	322		Ref
	334	>gi|209838024|dbj|AB365173.1| BK polyomavirus DNA, complete genome, isolate: SHA-55	GCCTCGGCCTCTTATATATTATAAAAAAAAAGGCCACAGGGAGGAGCTGCTTTCCCATGGAATGCAGCCAAACCATGACCTCAGGAAGGAAAGTGCATGACTGGGCAGCCAGCCAGTGGCAGTTAATAGTGAAACCCCGCCCCTAGAATTCTCAAATAAACACAAGAGGAAGTGGAAAGTAGCCAAAGGAGTGGAAAGCAGCCAGACAGACATGTTTTGCGAGCCGAGGAATCTTGGCCTTGTCCCCAGTTAATACTGGACAAAGGCCATGGTTCTACGCCAGCTGTCACGACAAGCTTCTGTGAGAGTTAGTAAAACCTGGACTGGAACTAAAAGAAGAGCTCAGAGGATTTTTATTTTTATTTTAGAGCTTTTGCTGGAATTTTGTAGAGGTGAAGA…	GCCTCGGCCTCTTATATATTATAAAAAAAAAGGCCACAGGGAGGAGCTGCTTTCCCATGGAATGCAGCCAAACCATGACCTCAGGAAGGAAAGTGCATGACTGGGCAGCCAGCCAGTGGCAGTTAATAGTGAAACCCCGCCCCTAGAATTCTCAAATAAACACAAGAGGAAGTGGAAAGTAGCCAAAGGAGTGGAAAGCAGCCAGACAGACATGTTTTGCGAGCCGAGGAATCTTGGCCTTGTCCCCAGTTAATACTGGACAAAGGCCATGGTTCTACGCCAGCTGTCACGACAAGCTTCTGTGAGAGTTAGTAAAACCTGGACTGGAACTAAAAGAAGAGCTCAGAGGATTTTTATTTTTATTTTAGAGCTTTTGCTGGAATTTTGTAGAGGTGAAGA…	5146	5	270		Ref
	335	>gi|209838031|dbj|AB365174.1| BK polyomavirus DNA, complete genome, isolate: SHA-56	GCCTCGGCCTCTTATATATTATAAAAAAAAAGGCCACAGGGAGGAGCTGCTTACCCATGGAATGCAGCCAAACCATGACCTCAGGAAGGAAAGTGCATGACTGGGCAGCCAGCCAGTGGCAGTTAATAGTGAAACCCCGCCCATAAAATTCTCAAATAAACACAAGAGGAAGTGGAAACTGGCCAAAGGAGTGGAAAGTAGCCAGACAGACATGTTTTGCGAGCCTGGGAATGTTGGCCTTGTCCCCAGTTAAACTGGACAAAGGCCATGGTTCTGCGCCAGCTGTCACGACAAGCTTCTGTGAAAGTTAGTAAAACCTGGACTGGAACAAAAAAAAGAGCTCAGAGGATTTTTATTTTTATTTTAGAGCTTTTGCTGGAATTTTGTAGAGGTGAAGAC…	GCCTCGGCCTCTTATATATTATAAAAAAAAAGGCCACAGGGAGGAGCTGCTTACCCATGGAATGCAGCCAAACCATGACCTCAGGAAGGAAAGTGCATGACTGGGCAGCCAGCCAGTGGCAGTTAATAGTGAAACCCCGCCCATAAAATTCTCAAATAAACACAAGAGGAAGTGGAAACTGGCCAAAGGAGTGGAAAGTAGCCAGACAGACATGTTTTGCGAGCCTGGGAATGTTGGCCTTGTCCCCAGTTAAACTGGACAAAGGCCATGGTTCTGCGCCAGCTGTCACGACAAGCTTCTGTGAAAGTTAGTAAAACCTGGACTGGAACAAAAAAAAGAGCTCAGAGGATTTTTATTTTTATTTTAGAGCTTTTGCTGGAATTTTGTAGAGGTGAAGAC…	5142	5	323		Ref
	336	>gi|209838038|dbj|AB365175.1| BK polyomavirus DNA, complete genome, isolate: SHA-62	GCCTCGGCCTCTTATATATTATAAAAAAAAAGGCCACAGGGAGGAGCTGCTTACCCATGGAATGCAGCCAAACCATGACCTCAGGAAGGAAAGTGCATGACTGGGCAGCCAGCCAGTGGCAGTTAATAGTGAAACCCCGCCCATAAAATTCTCAAATAAACACAAGAGGAAGTGGAAACTGGCCAAAGGAGTGGAAAGTAGCCAGACAGACATGTTTTGCGAGCCTGGGAATGTTGGCCTTGTCCCCAGTTAAACTGGACAAAGGCCATGGTTCTGCGCCAGCTGTCACGACAAGCTTCAGTGAAAGTTGGTAAAACCTGGACTGGAACAAAAAAAAGAGCTCAGAGGATTTTTATTTTTATTTTAGAGCTTTTGCTGGAATTTTGTAGAGGTGAAGAC…	GCCTCGGCCTCTTATATATTATAAAAAAAAAGGCCACAGGGAGGAGCTGCTTACCCATGGAATGCAGCCAAACCATGACCTCAGGAAGGAAAGTGCATGACTGGGCAGCCAGCCAGTGGCAGTTAATAGTGAAACCCCGCCCATAAAATTCTCAAATAAACACAAGAGGAAGTGGAAACTGGCCAAAGGAGTGGAAAGTAGCCAGACAGACATGTTTTGCGAGCCTGGGAATGTTGGCCTTGTCCCCAGTTAAACTGGACAAAGGCCATGGTTCTGCGCCAGCTGTCACGACAAGCTTCAGTGAAAGTTGGTAAAACCTGGACTGGAACAAAAAAAAGAGCTCAGAGGATTTTTATTTTTATTTTAGAGCTTTTGCTGGAATTTTGTAGAGGTGAAGAC…	5142	5	324		Ref
	337	>gi|209838045|dbj|AB365176.1| BK polyomavirus DNA, complete genome, isolate: SHA-70	GCCTCGGCCTCTTATATATTATAAAAAAAAAGGCCACAGGGAGGAGCTGCTTACCCATGGAATGCAGCCAAACCATGACCTCAGGAAGGAAAGTGCATGACTGGGCAGCCAGCCAGTGGCAGTTAATAGTGAAACCCCGCCCATAAAATTCTCAAATAAACACAAGAGGAAGTGGAAACTGGCCAAAGGAGTGGAAAGTAGCCAGACAGACATGTTTTGCGAGCCTGGGAATGTTGGCCTTGTCCCCAGTTAAACTGGACAAAGGCCATGGTTCTGCGCCAGCTGTCACGACAAGCTTCAGTGAAAGTTAGTAAAACCTGGACTGGAACAAAAAAAAGAGCTCAGAGGATTTTTATTTTTATTTTAGAGCTTTTGCTGGAATTTTGTAGAGGTGAAGAC…	GCCTCGGCCTCTTATATATTATAAAAAAAAAGGCCACAGGGAGGAGCTGCTTACCCATGGAATGCAGCCAAACCATGACCTCAGGAAGGAAAGTGCATGACTGGGCAGCCAGCCAGTGGCAGTTAATAGTGAAACCCCGCCCATAAAATTCTCAAATAAACACAAGAGGAAGTGGAAACTGGCCAAAGGAGTGGAAAGTAGCCAGACAGACATGTTTTGCGAGCCTGGGAATGTTGGCCTTGTCCCCAGTTAAACTGGACAAAGGCCATGGTTCTGCGCCAGCTGTCACGACAAGCTTCAGTGAAAGTTAGTAAAACCTGGACTGGAACAAAAAAAAGAGCTCAGAGGATTTTTATTTTTATTTTAGAGCTTTTGCTGGAATTTTGTAGAGGTGAAGAC…	5142	5	325		Ref
	338	>gi|209838059|dbj|AB365178.1| BK polyomavirus DNA, complete genome, isolate: SHA-78	GCCTCGGCCTCTTATATATTATAAAAAAAAAGGCCACAGGGAGGAGCTGCTTTCCCATGGAATGCAGCCAAACCATGACCTCAGGAAGGAAAGTGCATGACTGGGCAGCCAGCCAGTGGCAGTTAATAGTGAAACCCCGCCCCTAGAATTCTCAAATAAACACAAGAGGAAGTGGAAAGTAGCCAAAGGAGTGGAAAGCAGCCAGACAGACATGTTTTGCGAGCCGAGGAATCTTGGCCTTGTCCCCAGTTAATACTGGACAAAGGCCATGGTTCTACGCCAGCTGTCACGACAAGCTTCTGTGAGAGTTAGTAAAACCTGGACTGGAACTAAAAGAAGAGCTCAGAGGATTTTTATTTTTATTTTAGAGCTTTTGCTGGAATTTTGTAGAGGTGAAGA…	GCCTCGGCCTCTTATATATTATAAAAAAAAAGGCCACAGGGAGGAGCTGCTTTCCCATGGAATGCAGCCAAACCATGACCTCAGGAAGGAAAGTGCATGACTGGGCAGCCAGCCAGTGGCAGTTAATAGTGAAACCCCGCCCCTAGAATTCTCAAATAAACACAAGAGGAAGTGGAAAGTAGCCAAAGGAGTGGAAAGCAGCCAGACAGACATGTTTTGCGAGCCGAGGAATCTTGGCCTTGTCCCCAGTTAATACTGGACAAAGGCCATGGTTCTACGCCAGCTGTCACGACAAGCTTCTGTGAGAGTTAGTAAAACCTGGACTGGAACTAAAAGAAGAGCTCAGAGGATTTTTATTTTTATTTTAGAGCTTTTGCTGGAATTTTGTAGAGGTGAAGA…	5146	5	271		Ref
	339	>gi|213493067|dbj|AB369087.1| BK polyomavirus DNA, complete genome, isolate: A-23H	GCCTCGGCCTCTTATATATTATAAAAAAAAAGGCCACAGGGAGGAGCTGCTTACCCATGGAATGCAGCCAAACCATGACCTCAGGAAGGAAAGTGCATGACTGGGCAGCCAGCCAGTGGCAGTTAATAGTGAAACCCCGCCCCTGAAATTCTCAAATAAACACAAGAGGAAGTGGAAACTGGCCAAAGGAGTGGAAAGCAGCCAGACAGACATGTTTTGCGGGCCTAGGAATCTTGGCCTTGTCCCCAGTTAAACTGGACAAAGGCCATGGTTCTGCGCCAGCTGTCACGACAAGCTTCTGTGAAACTTGGTAAAACCTGGACTGGAACAAAAAAAAGAGCTCAGAGGATTTTTATTTTTATTTTAGAGCTTTTGCTGGAATTTTGTAGAGGTGAAGAC…	GCCTCGGCCTCTTATATATTATAAAAAAAAAGGCCACAGGGAGGAGCTGCTTACCCATGGAATGCAGCCAAACCATGACCTCAGGAAGGAAAGTGCATGACTGGGCAGCCAGCCAGTGGCAGTTAATAGTGAAACCCCGCCCCTGAAATTCTCAAATAAACACAAGAGGAAGTGGAAACTGGCCAAAGGAGTGGAAAGCAGCCAGACAGACATGTTTTGCGGGCCTAGGAATCTTGGCCTTGTCCCCAGTTAAACTGGACAAAGGCCATGGTTCTGCGCCAGCTGTCACGACAAGCTTCTGTGAAACTTGGTAAAACCTGGACTGGAACAAAAAAAAGAGCTCAGAGGATTTTTATTTTTATTTTAGAGCTTTTGCTGGAATTTTGTAGAGGTGAAGAC…	5141	5	408		Ref
	340	>gi|213493074|dbj|AB369088.1| BK polyomavirus DNA, complete genome, isolate: A-36H	GCCTCGGCCTCTTATATATTATAAAAAAAAAGGCCACAGGGAGGAGCTGCTTACCCATGGAATGCAGCCAAACCATGACCTCAGGAAGGAAAGTGCATGACTGGGCAGCCAGCCAGTGGCAGTTAATAGTGAAACCCCGCCCCTGAAATTCTCAAATAAACACAAGAGGAAGTGGAAACTGGCCAAAGGAGTGGAAAGCAGCCAGACAGACATGTTTTGCGGGCCTAGGAATCTTGGCCTTGTCCCCAGTTAAACTGGACAAAGGCCATGGTTCTGCGCCAGCTGTCACGACAAGCTTCTGTGAAACTTGGTAAAACCTGGACTGGAACAAAAAAAAGAGCTCAGAGGATTTTTATTTTTATTTTAGAGCTTTTGCTGGAATTTTGTAGAGGTGAAGAC…	GCCTCGGCCTCTTATATATTATAAAAAAAAAGGCCACAGGGAGGAGCTGCTTACCCATGGAATGCAGCCAAACCATGACCTCAGGAAGGAAAGTGCATGACTGGGCAGCCAGCCAGTGGCAGTTAATAGTGAAACCCCGCCCCTGAAATTCTCAAATAAACACAAGAGGAAGTGGAAACTGGCCAAAGGAGTGGAAAGCAGCCAGACAGACATGTTTTGCGGGCCTAGGAATCTTGGCCTTGTCCCCAGTTAAACTGGACAAAGGCCATGGTTCTGCGCCAGCTGTCACGACAAGCTTCTGTGAAACTTGGTAAAACCTGGACTGGAACAAAAAAAAGAGCTCAGAGGATTTTTATTTTTATTTTAGAGCTTTTGCTGGAATTTTGTAGAGGTGAAGAC…	5141	5	409		Ref
	341	>gi|213493081|dbj|AB369089.1| BK polyomavirus DNA, complete genome, isolate: A-37H	GCCTCGGCCTCTTATATATTATAAAAAAAAAGGCCACAGGGAGGAGCTGCTTTCCCATGGAATGCAGCCAAACCATGACCTCAGGAAGGAAAGTGCATGACTGGGCAGCCAGCCAGTGGCAGTTAATAGTGAAACCCCGCCCCTAGAATTCTCAAATAAACACAAGAGGAAGTGGAAAGTAGCCAAAGGAGTGGAAAGCAGCCAGACAGACATGTTTTGCGAGCCGAGGAATCTTGGCCTTGTCCCCAGTTAATACTGGACAAAGGCCATGGTTCTACGCCAGCTGTCACGACAAGCTTCTGTGAAAGTTAGTAAAACCTGGACTGGAACTAAAAAAAGAGCTCAGAGGATTCTTATTTTTATTTTAGAGCTTTTGCTGGAATTTTGTAGAGGTGAAGA…	GCCTCGGCCTCTTATATATTATAAAAAAAAAGGCCACAGGGAGGAGCTGCTTTCCCATGGAATGCAGCCAAACCATGACCTCAGGAAGGAAAGTGCATGACTGGGCAGCCAGCCAGTGGCAGTTAATAGTGAAACCCCGCCCCTAGAATTCTCAAATAAACACAAGAGGAAGTGGAAAGTAGCCAAAGGAGTGGAAAGCAGCCAGACAGACATGTTTTGCGAGCCGAGGAATCTTGGCCTTGTCCCCAGTTAATACTGGACAAAGGCCATGGTTCTACGCCAGCTGTCACGACAAGCTTCTGTGAAAGTTAGTAAAACCTGGACTGGAACTAAAAAAAGAGCTCAGAGGATTCTTATTTTTATTTTAGAGCTTTTGCTGGAATTTTGTAGAGGTGAAGA…	5146	5	272		Ref
	342	>gi|213493088|dbj|AB369090.1| BK polyomavirus DNA, complete genome, isolate: A-43H	GCCTCGGCCTCTTATATATTATAAAAAAAAAGGCCACAGGGAGGAGCTGCTAACCCATGGAATGTAGCCAAACCATGACCTCAGGAAGGAAAGTGCATGACTGGGCAGCCAGCCAGTGGCAGTTAATAGTGAAACCCCGCCCCTAAAATTCTCAAATAAACACAAGAGGAAGTGGAAACTGGCCAAAGGAGTGGAAAGCAGCCAGACAGACATGTTTTGCGAGCCTAGGAATCTTGGCCTTGTCCCCAGTTAAACTGGACAAAGGCCATGGTTCTGCGCCAGCTGTCACGACAAGCTTCTGTGAAAGTTAGTAAAACCTGGACTGGAACAAAAAAAAGAGCTCAGAGGATTTTTATTTTTATTTTAGAGCTTTTGCTGGAATTTTGTAGAGGTGAAGAC…	GCCTCGGCCTCTTATATATTATAAAAAAAAAGGCCACAGGGAGGAGCTGCTAACCCATGGAATGTAGCCAAACCATGACCTCAGGAAGGAAAGTGCATGACTGGGCAGCCAGCCAGTGGCAGTTAATAGTGAAACCCCGCCCCTAAAATTCTCAAATAAACACAAGAGGAAGTGGAAACTGGCCAAAGGAGTGGAAAGCAGCCAGACAGACATGTTTTGCGAGCCTAGGAATCTTGGCCTTGTCCCCAGTTAAACTGGACAAAGGCCATGGTTCTGCGCCAGCTGTCACGACAAGCTTCTGTGAAAGTTAGTAAAACCTGGACTGGAACAAAAAAAAGAGCTCAGAGGATTTTTATTTTTATTTTAGAGCTTTTGCTGGAATTTTGTAGAGGTGAAGAC…	5141	5	410		Ref
	343	>gi|213493102|dbj|AB369092.1| BK polyomavirus DNA, complete genome, isolate: A-62H	GCCTCGGCCTCTTATATATTATAAAAAAAAAGGCCACAGGGAGGAGCTGCTTACCCATGGAATGCAGCCAAACCATGACCTCAGGAAGGAAAGTGCATGACTGGGCAGCCAGCCAGTGGCAGTTAATAGTGAAACCCCGCCCCTAAAATTCTCAAATAAACACAAGAGGAAGTGGAAACTGGCCAAAGGAGTGGAAAGCAGCCAGACAGACATGTTTTGCGAGCCTAGGAATCTTGGCCTTGTCCCCAGTTAAACTGGACAAAGGCCATGGTTCTGCGCCAGCTGTCACGACAAGCTTCTGTGAAAGTTGGTAAAACCTGGACTGGAACAAAAAAAAGAGCTCAGAGGATTTTTATTTTTATTTTAGAGCTTTTGCTGGAATTTTGTAGAGGTGAAGAC…	GCCTCGGCCTCTTATATATTATAAAAAAAAAGGCCACAGGGAGGAGCTGCTTACCCATGGAATGCAGCCAAACCATGACCTCAGGAAGGAAAGTGCATGACTGGGCAGCCAGCCAGTGGCAGTTAATAGTGAAACCCCGCCCCTAAAATTCTCAAATAAACACAAGAGGAAGTGGAAACTGGCCAAAGGAGTGGAAAGCAGCCAGACAGACATGTTTTGCGAGCCTAGGAATCTTGGCCTTGTCCCCAGTTAAACTGGACAAAGGCCATGGTTCTGCGCCAGCTGTCACGACAAGCTTCTGTGAAAGTTGGTAAAACCTGGACTGGAACAAAAAAAAGAGCTCAGAGGATTTTTATTTTTATTTTAGAGCTTTTGCTGGAATTTTGTAGAGGTGAAGAC…	5141	5	411		Ref
	344	>gi|213493109|dbj|AB369093.1| BK polyomavirus DNA, complete genome, isolate: A-66H	GCCTCGGCCTCTTATATATTATAAAAAAAAAGGCCACAGGGAGGAGCTGCTTTCCCATGGAATGCAGCCAAACCATGACCTCAGGAAGGAAAGTGCATGACTGGGCAGCCAGCCAGTGGCAGTTAATAGTGAAACCCCGCCCCTAGAATTCTCAAATAAACACAAGAGGAAGTGGAAAGTAGCCAAAGCAGTGGAAAGCAGCCAGACAGACATGTTTTGCGAGCCGAGGAATCTTGGCCTTGTCCCCAGTTAATACTGGACAAAGGCCATGGTTCTACGCCAGCTGTCACGACAAGCTTCTGTGAAAGTTAGTAAAACCTGGACTGGAACTAAAAAAAGAGCTCAGAGGATTCTTATTTTTATTTTAGAGCTTTTGCTGGAATTTTGTAGAGGTGAAGA…	GCCTCGGCCTCTTATATATTATAAAAAAAAAGGCCACAGGGAGGAGCTGCTTTCCCATGGAATGCAGCCAAACCATGACCTCAGGAAGGAAAGTGCATGACTGGGCAGCCAGCCAGTGGCAGTTAATAGTGAAACCCCGCCCCTAGAATTCTCAAATAAACACAAGAGGAAGTGGAAAGTAGCCAAAGCAGTGGAAAGCAGCCAGACAGACATGTTTTGCGAGCCGAGGAATCTTGGCCTTGTCCCCAGTTAATACTGGACAAAGGCCATGGTTCTACGCCAGCTGTCACGACAAGCTTCTGTGAAAGTTAGTAAAACCTGGACTGGAACTAAAAAAAGAGCTCAGAGGATTCTTATTTTTATTTTAGAGCTTTTGCTGGAATTTTGTAGAGGTGAAGA…	5146	5	273		Ref
	345	>gi|213493116|dbj|AB369094.1| BK polyomavirus DNA, complete genome, isolate: A-68H	GCCTCGGCCTCTTATATATTATAAAAAAAAAGGCCACAGGGAGGAGCTGCTAACCCATGGAATGTAGCCAAACCATGACCTCAGGAAGGAAAGTGCATGACTGGGCAGCCAGCCAGTGGCAGTTAATAGTGAAACCCCGCCCCTAAAATTCTCAAATAAACACAAGAGGAAGTGGAAACTGGCCAAAGGAGTGGAAAGCAGCCAGACAGACATGTTTTGCGAGCCTAGGAATCTTGGCCTTGTCCCCAGTTAAACTGGACAAAGGCCATGGTTCTGCGCCAGCTGTCACGACAAGCTTCTGTGAAAGTTAGTAAAACCTGGACTGGAACAAAAAAAAGAGCTCAGAGGATTTTTATTTTTATTTTAGAGCTTTTGCTGGAATTTTGTAGAGGTGAAGAC…	GCCTCGGCCTCTTATATATTATAAAAAAAAAGGCCACAGGGAGGAGCTGCTAACCCATGGAATGTAGCCAAACCATGACCTCAGGAAGGAAAGTGCATGACTGGGCAGCCAGCCAGTGGCAGTTAATAGTGAAACCCCGCCCCTAAAATTCTCAAATAAACACAAGAGGAAGTGGAAACTGGCCAAAGGAGTGGAAAGCAGCCAGACAGACATGTTTTGCGAGCCTAGGAATCTTGGCCTTGTCCCCAGTTAAACTGGACAAAGGCCATGGTTCTGCGCCAGCTGTCACGACAAGCTTCTGTGAAAGTTAGTAAAACCTGGACTGGAACAAAAAAAAGAGCTCAGAGGATTTTTATTTTTATTTTAGAGCTTTTGCTGGAATTTTGTAGAGGTGAAGAC…	5141	5	412		Ref
	346	>gi|213493123|dbj|AB369095.1| BK polyomavirus DNA, complete genome, isolate: FUJ-4	GCCTCGGCCTCTTATATATTATAAAAAAAAAGGCCACAGGGAGGAGCTGCTTACCCATGGAATGCAGCCAAACCATGACCTCAGGAAGGAAAGTGCATGACTGGGCAGCCAGCCAGTGGCAGTTAATAGTGAAACCCCGCCCATCAAATTCTCAAATAAACACAAGAGGAAGTGGAAACTGGCCAAAGGAGTGGAAAGTAGCCAGACAGACATGTTTTGCGAGCCTGGGAATGTTGGCCTTGTCCCCAGTTAAACTGGACAAAGGCCATGGTTCTGCGCCAGCTGTCACGACAAGCTTCTGTGAAAGTTAGTAAAACCTGGACTGGAACAAAAAAAAGAGCTCAGAGGATTTTTATTTTTATTTTAGAGCTTTTGCTGGAATTTTGTAGAGGTGAAGAC…	GCCTCGGCCTCTTATATATTATAAAAAAAAAGGCCACAGGGAGGAGCTGCTTACCCATGGAATGCAGCCAAACCATGACCTCAGGAAGGAAAGTGCATGACTGGGCAGCCAGCCAGTGGCAGTTAATAGTGAAACCCCGCCCATCAAATTCTCAAATAAACACAAGAGGAAGTGGAAACTGGCCAAAGGAGTGGAAAGTAGCCAGACAGACATGTTTTGCGAGCCTGGGAATGTTGGCCTTGTCCCCAGTTAAACTGGACAAAGGCCATGGTTCTGCGCCAGCTGTCACGACAAGCTTCTGTGAAAGTTAGTAAAACCTGGACTGGAACAAAAAAAAGAGCTCAGAGGATTTTTATTTTTATTTTAGAGCTTTTGCTGGAATTTTGTAGAGGTGAAGAC…	5142	5	326		Ref
	347	>gi|213493130|dbj|AB369096.1| BK polyomavirus DNA, complete genome, isolate: FUJ-6	GCCTCGGCCTCTTATATATTATAAAAAAAAAGGCCACAGGGAGGAGCTGCTTACCCATGGAATGCAGCCAAACCATGACCTCAGGAAGGAAAGTGCATGACTGGGCAGCCAGCCAGTGGCAGTTAATAGTGAAACCCCGCCCATGAAATTCTCAAATAAACACAAGAGGAAGTGGAAACTGGCCAAAGGAGTGGAAAGTAGCCAGACAGACATGTTTTGCGAGCCTGGGAATGTTGGCCTTGTCCCCAGTTAAACTGGACAAAGGCCATGGTTCTGCGCCAGCTGTCACGACAAGCTTCTGTGAAAGTTAGTAAAACCTGGACTGGAACAAAAAAAAGAGCTCAGAGGATTTTTATTTTTATTTTAGAGCTTTTGCTGGAATTTTGTAGAGGTGAAGAC…	GCCTCGGCCTCTTATATATTATAAAAAAAAAGGCCACAGGGAGGAGCTGCTTACCCATGGAATGCAGCCAAACCATGACCTCAGGAAGGAAAGTGCATGACTGGGCAGCCAGCCAGTGGCAGTTAATAGTGAAACCCCGCCCATGAAATTCTCAAATAAACACAAGAGGAAGTGGAAACTGGCCAAAGGAGTGGAAAGTAGCCAGACAGACATGTTTTGCGAGCCTGGGAATGTTGGCCTTGTCCCCAGTTAAACTGGACAAAGGCCATGGTTCTGCGCCAGCTGTCACGACAAGCTTCTGTGAAAGTTAGTAAAACCTGGACTGGAACAAAAAAAAGAGCTCAGAGGATTTTTATTTTTATTTTAGAGCTTTTGCTGGAATTTTGTAGAGGTGAAGAC…	5142	5	327		Ref
	348	>gi|213493137|dbj|AB369097.1| BK polyomavirus DNA, complete genome, isolate: FUJ-15	GCCTCGGCCTCTTATATATTATAAAAAAAAAGGCCACAGGGAGGAGCTGCTTACCCATGGAATGCAGCCAAACCATGACCTCAGGAAGGAAAGTGCATGACTGGGCAGCCAGCCAGTGGCAGTTAATAGTGAAACCCCGCCCATGAAATTCTCAAATAAACACAAGAGGAAGTGGAAACTGGCCAAAGGAGTGGAAAGTAGCCAGACAGACATGTTTTGCGAGCCTGGGAATGTTGGCCTTGTCCCCAGTTAAACTGGACAAAGGCCATGGTTCTGCGCCAGCTGTCACGACAAGCTTCTGTGAAAGTTAGTAAAACCTGGACTGGAACAAAAAAAAGAGCTCAGAGGATTTTTATTTTTATTTTAGAGCTTTTGCTGGAATTTTGTAGAGGTGAAGAC…	GCCTCGGCCTCTTATATATTATAAAAAAAAAGGCCACAGGGAGGAGCTGCTTACCCATGGAATGCAGCCAAACCATGACCTCAGGAAGGAAAGTGCATGACTGGGCAGCCAGCCAGTGGCAGTTAATAGTGAAACCCCGCCCATGAAATTCTCAAATAAACACAAGAGGAAGTGGAAACTGGCCAAAGGAGTGGAAAGTAGCCAGACAGACATGTTTTGCGAGCCTGGGAATGTTGGCCTTGTCCCCAGTTAAACTGGACAAAGGCCATGGTTCTGCGCCAGCTGTCACGACAAGCTTCTGTGAAAGTTAGTAAAACCTGGACTGGAACAAAAAAAAGAGCTCAGAGGATTTTTATTTTTATTTTAGAGCTTTTGCTGGAATTTTGTAGAGGTGAAGAC…	5142	5	328		Ref
	349	>gi|213493144|dbj|AB369098.1| BK polyomavirus DNA, complete genome, isolate: FUJ-27	GCCTCGGCCTCTTATATATTATAAAAAAAAAGGCCACAGGGAGGAGCTGCTTACCCATGGAATGCAGCCAAACCATGACCTCAGGAAGGAAAGTGCATGACTGGGCAGCCAGCCAGTGGCAGTTAATAGTGAAACCCCGCCCATAAAATTCTCAAATAAACACAAGAGGAAGTGGAAACTGGCCAAAGGAGTGGAAAGTAGCCAGACAGACATGTTTTGCGAGCCTGGGAATGTTGGCCTTGTCCCCAGTTAAACTGGACAAAGGCCATGGTTCTGCGCCAGCTGTCACGACAAGCTTCAGTGAAAGTTAGTAAAACCTGGACTGGAACAAAAAAAAGAGCTCAGAGGATTTTTATTTTTATTTTAGAGCTTTTGCTGGAATTTTGTAGAGGTGAAGAC…	GCCTCGGCCTCTTATATATTATAAAAAAAAAGGCCACAGGGAGGAGCTGCTTACCCATGGAATGCAGCCAAACCATGACCTCAGGAAGGAAAGTGCATGACTGGGCAGCCAGCCAGTGGCAGTTAATAGTGAAACCCCGCCCATAAAATTCTCAAATAAACACAAGAGGAAGTGGAAACTGGCCAAAGGAGTGGAAAGTAGCCAGACAGACATGTTTTGCGAGCCTGGGAATGTTGGCCTTGTCCCCAGTTAAACTGGACAAAGGCCATGGTTCTGCGCCAGCTGTCACGACAAGCTTCAGTGAAAGTTAGTAAAACCTGGACTGGAACAAAAAAAAGAGCTCAGAGGATTTTTATTTTTATTTTAGAGCTTTTGCTGGAATTTTGTAGAGGTGAAGAC…	5142	5	329		Ref
	350	>gi|213493151|dbj|AB369099.1| BK polyomavirus DNA, complete genome, isolate: FUJ-31	GCCTCGGCCTCTTATATATTATAAAAAAAAAGGCCACAGGGAGGAGCTGCTTACCCATGGAATGCAGCCAAACCATGACCTCAGGAAGGAAAGTGCATGACTGGGCAGCCAGCCAGTGGCAGTTAATAGTGAAACCCCGCCCATAAAATTCTCAAATAAACACAAGAGGAAGTGGAAACTGGCCAAAGGAGTGGAAAGTAGCCAGACAGACATGTTTTGCGAGCCTGGGAATGTTGGCCTTGTCCCCAGTTAAACTGGACAAAGGCCATGGTTCTGCGCCAGCTGTCACGACAAGCTTCTGTGAAAGTTAGTAAAACCTGGACTGGAACAAAAAAAAGAGCTCAGAGGATTTTTATTTTTATTTTAGAGCTTTTGCTGGAATTTTGTAGAGGTGAAGAC…	GCCTCGGCCTCTTATATATTATAAAAAAAAAGGCCACAGGGAGGAGCTGCTTACCCATGGAATGCAGCCAAACCATGACCTCAGGAAGGAAAGTGCATGACTGGGCAGCCAGCCAGTGGCAGTTAATAGTGAAACCCCGCCCATAAAATTCTCAAATAAACACAAGAGGAAGTGGAAACTGGCCAAAGGAGTGGAAAGTAGCCAGACAGACATGTTTTGCGAGCCTGGGAATGTTGGCCTTGTCCCCAGTTAAACTGGACAAAGGCCATGGTTCTGCGCCAGCTGTCACGACAAGCTTCTGTGAAAGTTAGTAAAACCTGGACTGGAACAAAAAAAAGAGCTCAGAGGATTTTTATTTTTATTTTAGAGCTTTTGCTGGAATTTTGTAGAGGTGAAGAC…	5142	5	330		Ref
	351	>gi|213493165|dbj|AB369101.1| BK polyomavirus DNA, complete genome, isolate: FUJ-36	GCCTCGGCCTCTTATATATTATAAAAAAAAAGGCCACAGGGAGGAGCTGCTTACCCATGGAATGCAGCCAAACCATGACCTCAGGAAGGAAAGTGCATGACTGGGCAGCCAGCCAGTGGCAGTTAATAGTGAAACCCCGCCCATCAAATTCTCAAATAAACACAAGAGGAAGTGGAAACTGGCCAAAGGAGTGGAAAGTAGCCAGACAGACATGTTTTGCGAGCCTGGGAATGTTGGCCTTGTCCCCAGTTAAACTGGACAAAGGCCATGGTTCTGCGCCAGCTGTCACGACAAGCTTCTGTGAAAGTTAGTAAAACCTGGACTGGAACAAAAAAAAGAGCTCAGAGGATTTTTATTTTTATTTTAGAGCTTTTGCTGGAATTTTGTAGAGGTGAAGAC…	GCCTCGGCCTCTTATATATTATAAAAAAAAAGGCCACAGGGAGGAGCTGCTTACCCATGGAATGCAGCCAAACCATGACCTCAGGAAGGAAAGTGCATGACTGGGCAGCCAGCCAGTGGCAGTTAATAGTGAAACCCCGCCCATCAAATTCTCAAATAAACACAAGAGGAAGTGGAAACTGGCCAAAGGAGTGGAAAGTAGCCAGACAGACATGTTTTGCGAGCCTGGGAATGTTGGCCTTGTCCCCAGTTAAACTGGACAAAGGCCATGGTTCTGCGCCAGCTGTCACGACAAGCTTCTGTGAAAGTTAGTAAAACCTGGACTGGAACAAAAAAAAGAGCTCAGAGGATTTTTATTTTTATTTTAGAGCTTTTGCTGGAATTTTGTAGAGGTGAAGAC…	5142	5	331		Ref
	352	>gi|224175947|dbj|AB485695.1| BK polyomavirus DNA, complete genome, isolate: MT clone 7	GCCTCGGCCTCTTATATATTATAAAAAAAAAGGCCACAGGGAGGAGCTGCTTACCCATGGAATGCAGCCAAACCAGTTTTGCTAGGCCTCAGAAAAAGCCTCCACACCCTTACTACTTGAGAGAAAGGGTGGAGGCAGAGGCGGCCTCGGCCTCTTATATATTATAAAAAAAAAGGCCACAGGGAGGAGCTGCTTACCCATGGAATGCAGCCAAACCATGACCTCAGGAAGGAAAGTGCATGACTGGGCAGCCAGCCAGTGGCAGTTAATAGTGAAACCCCGCCCATGAAATTCTCAAATAAACACAAGAGGAAGTGGAAACTGGCCAAAGGAGTGGAAAGTAGCCAGACAGACATGTTTTGCGAGCCTGGGAATGTTGGCCTTGTCCCCAGTTAAACT…	GCCTCGGCCTCTTATATATTATAAAAAAAAAGGCCACAGGGAGGAGCTGCTTACCCATGGAATGCAGCCAAACCAGTTTTGCTAGGCCTCAGAAAAAGCCTCCACACCCTTACTACTTGAGAGAAAGGGTGGAGGCAGAGGCGGCCTCGGCCTCTTATATATTATAAAAAAAAAGGCCACAGGGAGGAGCTGCTTACCCATGGAATGCAGCCAAACCATGACCTCAGGAAGGAAAGTGCATGACTGGGCAGCCAGCCAGTGGCAGTTAATAGTGAAACCCCGCCCATGAAATTCTCAAATAAACACAAGAGGAAGTGGAAACTGGCCAAAGGAGTGGAAAGTAGCCAGACAGACATGTTTTGCGAGCCTGGGAATGTTGGCCTTGTCCCCAGTTAAACT…	5285	5	67		Ref
	353	>gi|224175954|dbj|AB485696.1| BK polyomavirus DNA, complete genome, isolate: MT clone 8	GCCTCGGCCTCTTATATATTATAAAAAAAAAGGCCACAGGGAGGAGCTGCTTACCCATGGAATGCAGCCAAACCATGACCTCAGGAAGGAAAGTGCATGACTGGGCAGCCAGCCAGTGGCAGTTAATAGTGAAACCCCGCCCATGAAATTCTCAAATAAACACAAGAGGAAGTGGAAACTGGCCAAAGGAGTGGAAAGTAGCCAGACAGACATGTTTTGCGAGCCTGGGAATGTTGGCCTTGTCCCCAGTTAAACTGGACAAAGGCCATGGTTCTGCGCCAGCTGTCACGACAAGCTTCTGTGAAAGTTAGTAAAACCTGGACTGGAACAAAAAAAAGAGCTCAGAGGATTTTTATTTTTATTTTAGAGCTTTTGCTGGAATTTTGTAGAGGTGAAGAC…	GCCTCGGCCTCTTATATATTATAAAAAAAAAGGCCACAGGGAGGAGCTGCTTACCCATGGAATGCAGCCAAACCATGACCTCAGGAAGGAAAGTGCATGACTGGGCAGCCAGCCAGTGGCAGTTAATAGTGAAACCCCGCCCATGAAATTCTCAAATAAACACAAGAGGAAGTGGAAACTGGCCAAAGGAGTGGAAAGTAGCCAGACAGACATGTTTTGCGAGCCTGGGAATGTTGGCCTTGTCCCCAGTTAAACTGGACAAAGGCCATGGTTCTGCGCCAGCTGTCACGACAAGCTTCTGTGAAAGTTAGTAAAACCTGGACTGGAACAAAAAAAAGAGCTCAGAGGATTTTTATTTTTATTTTAGAGCTTTTGCTGGAATTTTGTAGAGGTGAAGAC…	5142	5	332		Ref
	354	>gi|224175968|dbj|AB485698.1| BK polyomavirus DNA, complete genome, isolate: MT clone 18	GCCTCGGCCTCTTATATATTATAAAAAAAAAGGCCACAGGGAGGAGCTGCTTACCCATGGAATGCAGCCAAACCATGACCTCAGGAAGGAAAGTGCATGACTGGGCAGCCAGCCAGTGGCAGTTAATAGTGAAACCCCGCCCATGAAATTCTCAAATAAACACAAGAGGAAGTGGCTAGGCCTCAGAAAAAGCCTCCACACCCTTACTACTTGAGAGAAAGGGTGGAGGCCGAGGCGGCCTCGGCCTCTTATATATTATAAAAAAAAAGGCCACAGGGAGGAGCTGCTTACCCATGGAATGCAGCCAAACCATGACCTCAGGAAGGAAAGTGCATGACTGGGCAGCCAGCCAGTGGCAGTTAATAGTGAAACCCCGCCCATGAAATTCTCAAATAAACA…	GCCTCGGCCTCTTATATATTATAAAAAAAAAGGCCACAGGGAGGAGCTGCTTACCCATGGAATGCAGCCAAACCATGACCTCAGGAAGGAAAGTGCATGACTGGGCAGCCAGCCAGTGGCAGTTAATAGTGAAACCCCGCCCATGAAATTCTCAAATAAACACAAGAGGAAGTGGCTAGGCCTCAGAAAAAGCCTCCACACCCTTACTACTTGAGAGAAAGGGTGGAGGCCGAGGCGGCCTCGGCCTCTTATATATTATAAAAAAAAAGGCCACAGGGAGGAGCTGCTTACCCATGGAATGCAGCCAAACCATGACCTCAGGAAGGAAAGTGCATGACTGGGCAGCCAGCCAGTGGCAGTTAATAGTGAAACCCCGCCCATGAAATTCTCAAATAAACA…	5379	5	37		Ref
	355	>gi|224175982|dbj|AB485700.1| BK polyomavirus DNA, complete genome, isolate: MT clone 32	GCCTCGGCCTCTTATATATTATAAAAAAAAAGGCCACAGGGAGGAGCTGCTTACCCATGGAATGCAGCCAAACCATGACCTCAGGAAGGAAAGTGCATGACTGGGCAGCCAGCCAGTGGCAGTTAATAGTGAAACCCCGCCCATGAAATTCTCGTTTGCTAGGCCTCAGAAAAAGCCTCCACACCCTTACTACTTGAGAGAAAGGGTGGAGGCAGAGGCGGCCTCGGCCTCTTATATATTATAAAAAAAAAGGCCACAGGGAGGAGCTGCTTACCCATGGAATGCAGCCAAACCATGACCTCAGGAAGGAAAGTGCATGACTGGGCAGCCAGCCAGTGGCAGTTAATAGTGAAACCCCGCCCATGAAATTCTCAAATAAACACAAGAGAAGTGGAAACT…	GCCTCGGCCTCTTATATATTATAAAAAAAAAGGCCACAGGGAGGAGCTGCTTACCCATGGAATGCAGCCAAACCATGACCTCAGGAAGGAAAGTGCATGACTGGGCAGCCAGCCAGTGGCAGTTAATAGTGAAACCCCGCCCATGAAATTCTCGTTTGCTAGGCCTCAGAAAAAGCCTCCACACCCTTACTACTTGAGAGAAAGGGTGGAGGCAGAGGCGGCCTCGGCCTCTTATATATTATAAAAAAAAAGGCCACAGGGAGGAGCTGCTTACCCATGGAATGCAGCCAAACCATGACCTCAGGAAGGAAAGTGCATGACTGGGCAGCCAGCCAGTGGCAGTTAATAGTGAAACCCCGCCCATGAAATTCTCAAATAAACACAAGAGAAGTGGAAACT…	5361	5	45		Ref
	356	>gi|224175989|dbj|AB485701.1| BK polyomavirus DNA, complete genome, isolate: MT clone 44	GCCTCGGCCTCTTATATATTATAAAAAAAAAGGCCACAGGGAGGAGCTGCTTACCCATGGAATGCAGCCAAACCATGCCTCAGGAAGGAAAGTGCATGACTGGGCAGCCAGCCAGTGGCAGTTAATAGTGAAACCCCGCCCATGAAATTCTCAAATAAACACAAGAGGAAGTAGGCCTCAGAAAAAGCCTCCACACCCTTACTACTTGAGAGAAAGGGTGGAGGCAGAGGCGGCCTCGGCCTCTTATATATTATAAAAAAAAAGGCCACAGGGAGGAGCTGCTTACCCATGGAATGCAGCCAAACCATGACCTCAGGAAGGAAAGTGCATGACTGGGCAGCCAGCCAGTGGCAGTTAATAGTGAAACCCCGCCCATGAAATTCTCAAATAAACACAAAA…	GCCTCGGCCTCTTATATATTATAAAAAAAAAGGCCACAGGGAGGAGCTGCTTACCCATGGAATGCAGCCAAACCATGCCTCAGGAAGGAAAGTGCATGACTGGGCAGCCAGCCAGTGGCAGTTAATAGTGAAACCCCGCCCATGAAATTCTCAAATAAACACAAGAGGAAGTAGGCCTCAGAAAAAGCCTCCACACCCTTACTACTTGAGAGAAAGGGTGGAGGCAGAGGCGGCCTCGGCCTCTTATATATTATAAAAAAAAAGGCCACAGGGAGGAGCTGCTTACCCATGGAATGCAGCCAAACCATGACCTCAGGAAGGAAAGTGCATGACTGGGCAGCCAGCCAGTGGCAGTTAATAGTGAAACCCCGCCCATGAAATTCTCAAATAAACACAAAA…	5374	5	40		Ref
	357	>gi|224176053|dbj|AB485703.1| BK polyomavirus DNA, complete genome, isolate: MT clone 50	GCCTCGGCCTCTTATATATTATAAAAAAAAAGGCCACAGGGAGGAGCTGCTTACCCATGGAATGCAGCCAAACCGGAAGGAAAGTGCATGACTGGGCAGCCAGCCAGTGGCAGTTAATAGTGAAACCCCGCCCATGAAATTCTCAAATAAACACAAGAGGAAGTGGAAACTGGCCAAAGGAGTGGAAAGTAGCCAGACAGACATGTTTTGCGAGCCTGGGAATGTTGGCCTTGTCCCCAGTTAAACTGGACAAAGGCCATGGTTCTGCGCCAGCTGTCACAACAAGCTTCTGTGAAAGTTAGTAAAACCTGGACTGGAACAAAAAAAAGAGCTCAGAGGATTTTTATTTTTATTTTAGAGCTTTTGCTGGAATTTTGTAGAGGTGAAGACAGTGTAGAC…	GCCTCGGCCTCTTATATATTATAAAAAAAAAGGCCACAGGGAGGAGCTGCTTACCCATGGAATGCAGCCAAACCGGAAGGAAAGTGCATGACTGGGCAGCCAGCCAGTGGCAGTTAATAGTGAAACCCCGCCCATGAAATTCTCAAATAAACACAAGAGGAAGTGGAAACTGGCCAAAGGAGTGGAAAGTAGCCAGACAGACATGTTTTGCGAGCCTGGGAATGTTGGCCTTGTCCCCAGTTAAACTGGACAAAGGCCATGGTTCTGCGCCAGCTGTCACAACAAGCTTCTGTGAAAGTTAGTAAAACCTGGACTGGAACAAAAAAAAGAGCTCAGAGGATTTTTATTTTTATTTTAGAGCTTTTGCTGGAATTTTGTAGAGGTGAAGACAGTGTAGAC…	5133	5	444		Ref
	358	>gi|224176060|dbj|AB485704.1| BK polyomavirus DNA, complete genome, isolate: MT clone 51	GCCTCGGCCTCTTATATATTATAAAAAAAAAGGCCACAGGGAGGAGCTGCTTACCCATGGAATGCAGCCAAACCATGACCTCATTACCCATGGAATGCAGCCAAACCATGACCTCAGGAAGGAAAGTGCATGACTGGGCAGCCAGCCAGTGGCAGTTAATAGTGAAACCCCGCCCATGAAATTCTCAAATAAACACAAGAGGAAGTGGAAACTGGCCAAAGGAGTGGAAAGTAGCCAGACAGACATGTTTTGCGAGCCTGGGAATGTTGGCCTTGTCCCCAGTTAAACTGGACAAAGGCCATGGTTCTGCGCCAGCTGTCACGACAAGCTTCTGTGAAAGTTAGTAAAACCTGGACTGGAACAAAAAAAAGAGCTCAGAGGATTTTTATTTTTATTTTA…	GCCTCGGCCTCTTATATATTATAAAAAAAAAGGCCACAGGGAGGAGCTGCTTACCCATGGAATGCAGCCAAACCATGACCTCATTACCCATGGAATGCAGCCAAACCATGACCTCAGGAAGGAAAGTGCATGACTGGGCAGCCAGCCAGTGGCAGTTAATAGTGAAACCCCGCCCATGAAATTCTCAAATAAACACAAGAGGAAGTGGAAACTGGCCAAAGGAGTGGAAAGTAGCCAGACAGACATGTTTTGCGAGCCTGGGAATGTTGGCCTTGTCCCCAGTTAAACTGGACAAAGGCCATGGTTCTGCGCCAGCTGTCACGACAAGCTTCTGTGAAAGTTAGTAAAACCTGGACTGGAACAAAAAAAAGAGCTCAGAGGATTTTTATTTTTATTTTA…	5175	5	198		Ref
	359	>gi|224176081|dbj|AB485707.1| BK polyomavirus DNA, complete genome, isolate: MT clone 87	GCCTCGGCCTCTTATATATTATAAAAAAAAAGGCCACAGGGAGGAGCTGCTTACCCATGGAATGCAGCCAAACCATGACCTCAGGAAGGAAAGTGCATGACTGGGCAGCCAGCCAGTGGCAGTTAATAGTGAAACCCCGCCCATGAAATTCTCAAATAAACACAAGAGGAAGTGGAAACTGGCCAAAGGAGTGGAAAGTAGCCAGACAGACATGTTTTGCGAGCCTGGGAATGTTGGCCTTGTCCCCAGTTAAACTGGACAAAGGCCATGGTTCTGCGCCAGCTGTCACGACAAGCTTCTGTGAAAGTTAGTAAAACCTGGACTGGAACAAAAAAAAGAGCTCAGAGGATTTTTATTTTTATTTTAGAGCTTTTGCTGGAATTTTGTAGAGGTGAAGAC…	GCCTCGGCCTCTTATATATTATAAAAAAAAAGGCCACAGGGAGGAGCTGCTTACCCATGGAATGCAGCCAAACCATGACCTCAGGAAGGAAAGTGCATGACTGGGCAGCCAGCCAGTGGCAGTTAATAGTGAAACCCCGCCCATGAAATTCTCAAATAAACACAAGAGGAAGTGGAAACTGGCCAAAGGAGTGGAAAGTAGCCAGACAGACATGTTTTGCGAGCCTGGGAATGTTGGCCTTGTCCCCAGTTAAACTGGACAAAGGCCATGGTTCTGCGCCAGCTGTCACGACAAGCTTCTGTGAAAGTTAGTAAAACCTGGACTGGAACAAAAAAAAGAGCTCAGAGGATTTTTATTTTTATTTTAGAGCTTTTGCTGGAATTTTGTAGAGGTGAAGAC…	5142	5	333		Ref
	360	>gi|224176095|dbj|AB485709.1| BK polyomavirus DNA, complete genome, isolate: MT clone 97	GCCTCGGCCTCTTATATATTATAAAAAAAAAGGCCACAGGGAGGAGCTGCTTACCCATGGAATGCAGCCAAACGGGAGGAGCTGCTTACCCATGGAATGCAGCCAAACCATGACCTCAGGAAGGAAAGTGCATGACTGGGCAGCCAGCCAGTGGCAGTTAATAGTGAAACCCCGCCCATGAAATTCTCAAATAAACACAAGAGGAAGTGGAAACTGGCCAAAGGAGTGGAAAGTAGCCAGACAGACATGTTTTGCGAGCCTGGGAATGTTGGCCTTGTCCCCAGTTAAACTGGACAAAGGCCATGGTTCTGCGCCAGCTGTCACGACAAGCTTCTGTGAAAGTTAGTAAAACCTGGACTGGAACAAAAAAAAGAGCTCAGAGGATTTTTATTTTTATTT…	GCCTCGGCCTCTTATATATTATAAAAAAAAAGGCCACAGGGAGGAGCTGCTTACCCATGGAATGCAGCCAAACGGGAGGAGCTGCTTACCCATGGAATGCAGCCAAACCATGACCTCAGGAAGGAAAGTGCATGACTGGGCAGCCAGCCAGTGGCAGTTAATAGTGAAACCCCGCCCATGAAATTCTCAAATAAACACAAGAGGAAGTGGAAACTGGCCAAAGGAGTGGAAAGTAGCCAGACAGACATGTTTTGCGAGCCTGGGAATGTTGGCCTTGTCCCCAGTTAAACTGGACAAAGGCCATGGTTCTGCGCCAGCTGTCACGACAAGCTTCTGTGAAAGTTAGTAAAACCTGGACTGGAACAAAAAAAAGAGCTCAGAGGATTTTTATTTTTATTT…	5177	5	196		Ref
	361	>gi|224176102|dbj|AB485710.1| BK polyomavirus DNA, complete genome, isolate: MT clone 104	GCCTCGGCCTCTTATATATTATAAAAAAAAAGGCCACAGGGAGGAGCTGCTTACCCATGGAATGCAGCCAAACCAGTTTTGCTAGGCCTCAGAAAAAGCCTCCACACCCTTACTACTTGAGAGAAAGGGTGGAGGCCGAGGCGGCCTCGGCCTCTTATATATTATAAAAAAAAAGGCCACAGGGAGGAGCTGCTTACCCATGGAATGCAGCCAAACCATGACCTCAGGAAGGAAAGTGCATGACTGGGCAGCCAGCCAGTGGCAGTTAATAGTGAAACCCCGCCCATGAAATTCTCAAATAAACACAAGAGGAAGTGGAAACTGGCCAAAGGAGTGGAAAGTAGCCAGACAGACATGTTTTGCGAGCCTGGGAATGTTGGCCTTGTCCCCAGTTAAACT…	GCCTCGGCCTCTTATATATTATAAAAAAAAAGGCCACAGGGAGGAGCTGCTTACCCATGGAATGCAGCCAAACCAGTTTTGCTAGGCCTCAGAAAAAGCCTCCACACCCTTACTACTTGAGAGAAAGGGTGGAGGCCGAGGCGGCCTCGGCCTCTTATATATTATAAAAAAAAAGGCCACAGGGAGGAGCTGCTTACCCATGGAATGCAGCCAAACCATGACCTCAGGAAGGAAAGTGCATGACTGGGCAGCCAGCCAGTGGCAGTTAATAGTGAAACCCCGCCCATGAAATTCTCAAATAAACACAAGAGGAAGTGGAAACTGGCCAAAGGAGTGGAAAGTAGCCAGACAGACATGTTTTGCGAGCCTGGGAATGTTGGCCTTGTCCCCAGTTAAACT…	5285	5	68		Ref
	362	>gi|224176109|dbj|AB485711.1| BK polyomavirus DNA, complete genome, isolate: MT clone 108	GCCTCGGCCTCTTATATATTATAAAAAAAAAGGCCACAGGGAGGAGCTGCTTACCCATGGAATGCAGCCAAACCGGAAGGAAAGTGCATGACTGGGCAGCCAGCCAGTGGCAGTTAATAGTGAAACCCCGCCCATGAAATTCTCAAATAAACACAAGAGGAAGTGGAAACTGGCCAAAGGAGTGGAAAGTAGCCAGACAGACATGTTTTGCGAGCCTGGGAATGTTGGCCTTGTCCCCAGTTAAACTGGACAAAGGCCATGGTTCTGCGCCAGCTGTCACGACAAGCTTCTGTGAAAGTTAGTAAAACCTGGACTGGAACAAAAAAAAGAGCTCAGAGGATTTTTATTTTTATTTTAGAGCTTTTGCTGGAATTTTGTAGAGGTAAAGACAGTGTAGAC…	GCCTCGGCCTCTTATATATTATAAAAAAAAAGGCCACAGGGAGGAGCTGCTTACCCATGGAATGCAGCCAAACCGGAAGGAAAGTGCATGACTGGGCAGCCAGCCAGTGGCAGTTAATAGTGAAACCCCGCCCATGAAATTCTCAAATAAACACAAGAGGAAGTGGAAACTGGCCAAAGGAGTGGAAAGTAGCCAGACAGACATGTTTTGCGAGCCTGGGAATGTTGGCCTTGTCCCCAGTTAAACTGGACAAAGGCCATGGTTCTGCGCCAGCTGTCACGACAAGCTTCTGTGAAAGTTAGTAAAACCTGGACTGGAACAAAAAAAAGAGCTCAGAGGATTTTTATTTTTATTTTAGAGCTTTTGCTGGAATTTTGTAGAGGTAAAGACAGTGTAGAC…	5133	5	445		Ref
	363	>gi|224176116|dbj|AB485712.1| BK polyomavirus DNA, complete genome, isolate: MT clone 111	GCCTCGGCCTCTTATATATTATAAAAAAAAAGGCCACAGGGAGGAGCTGCTTACCCATGGAATGCAGCCAAACCAGTTTTGCTAGGCCTCAGAAAAAGCCTCCACACCCTTACTACTTGAGAGAAAGGGTGGAGGCCGAGGCGGCCTCGGCCTCTTATATATTATAAAAAAAAAGGCCACAGGGAGGAGCTGCTTACCCATGGAATGCAGCCAAACCATGACCTCAGGAAGGAAAGTGCATGACTGGGCAGCCAGCCAGTGGCAGTTAATAGTGAAACCCCGCCCATGAAATTCTCAAATAAACACAAGAGGAAGTGGAAACTGGCCAAAGGAGTGGAAAGTAGCCAGACAGACATGTTTTGCGAGCCTGGGAATGTTGGCCTTGTCCCCAGTTAAACT…	GCCTCGGCCTCTTATATATTATAAAAAAAAAGGCCACAGGGAGGAGCTGCTTACCCATGGAATGCAGCCAAACCAGTTTTGCTAGGCCTCAGAAAAAGCCTCCACACCCTTACTACTTGAGAGAAAGGGTGGAGGCCGAGGCGGCCTCGGCCTCTTATATATTATAAAAAAAAAGGCCACAGGGAGGAGCTGCTTACCCATGGAATGCAGCCAAACCATGACCTCAGGAAGGAAAGTGCATGACTGGGCAGCCAGCCAGTGGCAGTTAATAGTGAAACCCCGCCCATGAAATTCTCAAATAAACACAAGAGGAAGTGGAAACTGGCCAAAGGAGTGGAAAGTAGCCAGACAGACATGTTTTGCGAGCCTGGGAATGTTGGCCTTGTCCCCAGTTAAACT…	5285	5	69		Ref
	364	>gi|260162089|dbj|AB464953.1| BK polyomavirus DNA, complete genome, isolate: ANY-2	GCCTCGGCCTCTTATATATTATAAAAAAAAAGGCCACAGGGAGGAGCTGCTTACCCATGGAATGCAGCCAAACCATGACCTCAGGAAGGAAAGTGCATGACTGGGCAGCCAGCCAGTGGCAGTTAATAGTGAAACCCCGCCCATAAAATTCTCAAATAAACACAAGAGGAAGTGGAAACTGGCCAAAGGAGTGGAAAGTAGCCAGACAGACATGTTTTGCGAGCCTGGGAATGTTGGCCTTGTCCCCAGTTAAACTGGACAAAGGCCATGGTTCTGCGCCAGCTGTCACGACAAGCTTCTGTGAAAGTTAGTAAAACCTGGACTGGAACAAAAAAAAGAGCTCAGAGGATTTTTATTTTTATTTTAGAGCTTTTGCTGGAATTTTGTAGAGGTGAAGAC…	GCCTCGGCCTCTTATATATTATAAAAAAAAAGGCCACAGGGAGGAGCTGCTTACCCATGGAATGCAGCCAAACCATGACCTCAGGAAGGAAAGTGCATGACTGGGCAGCCAGCCAGTGGCAGTTAATAGTGAAACCCCGCCCATAAAATTCTCAAATAAACACAAGAGGAAGTGGAAACTGGCCAAAGGAGTGGAAAGTAGCCAGACAGACATGTTTTGCGAGCCTGGGAATGTTGGCCTTGTCCCCAGTTAAACTGGACAAAGGCCATGGTTCTGCGCCAGCTGTCACGACAAGCTTCTGTGAAAGTTAGTAAAACCTGGACTGGAACAAAAAAAAGAGCTCAGAGGATTTTTATTTTTATTTTAGAGCTTTTGCTGGAATTTTGTAGAGGTGAAGAC…	5142	5	334		Ref
	365	>gi|260162096|dbj|AB464954.1| BK polyomavirus DNA, complete genome, isolate: ANY-3	GCCTCGGCCTCTTATATATTATAAAAAAAAAGGCCACAGGGAGGAGCTGCTTACCCATGGAATGCAGCCAAACCATGACCTCAGGAAGGAAAGTGCATGACTGGGCAGCCAGCCAGTGGCAGTTAATAGTGAAACCCCGCCCATAAAATTCTCAAATAAACACAAGAGGAAGTGGAAACTGGCCAAAGGAGTGGAAAGTAGCCAGACAGACATGTTTTGCGAGCCTGGGAATGTTGGCCTTGTCCCCAGTTAAACTGGACAAAGGCCATGGTTCTGCGCCAGCTGTCACGACAAGCTTCTGTGAAAGTTAGTAAAACCTGGACTGGAACAAAAAAAAGAGCTCAGAGGATTTTTATTTTTATTTTAGAGCTTTTGCTGGAATTTTGTAGAGGTGAAGAC…	GCCTCGGCCTCTTATATATTATAAAAAAAAAGGCCACAGGGAGGAGCTGCTTACCCATGGAATGCAGCCAAACCATGACCTCAGGAAGGAAAGTGCATGACTGGGCAGCCAGCCAGTGGCAGTTAATAGTGAAACCCCGCCCATAAAATTCTCAAATAAACACAAGAGGAAGTGGAAACTGGCCAAAGGAGTGGAAAGTAGCCAGACAGACATGTTTTGCGAGCCTGGGAATGTTGGCCTTGTCCCCAGTTAAACTGGACAAAGGCCATGGTTCTGCGCCAGCTGTCACGACAAGCTTCTGTGAAAGTTAGTAAAACCTGGACTGGAACAAAAAAAAGAGCTCAGAGGATTTTTATTTTTATTTTAGAGCTTTTGCTGGAATTTTGTAGAGGTGAAGAC…	5142	5	335		Ref
	366	>gi|260162110|dbj|AB464956.1| BK polyomavirus DNA, complete genome, isolate: ANY-13	GCCTCGGCCTCTTATATATTATAAAAAAAAAGGCCACAGGGAGGAGCTGCTTACCCATGGAATGCAGCCAAACCATGACCTCAGGAAGGAAAGTGCATGACTGGGCAGCCAGCCAGTGGCAGTTAATAGTGAAACCCCGCCCATAAAATTCTCAAATAAACACAAGAGGAAGTGGAAACTGGCCAAAGGAGTGGAAAGTAGCCAGACAGACATGTTTTGCGAGCCTGGGAATGTTGGCCTTGTCCCCAGTTAAACTGGACAAAGGCCATGGTTCTGCGCCAGCTGTCACGACAAGCTTCTGTGAAAGTTAGTAAAACCTGGACTGGAACAAAAAAAAGAGCTCAGAGGATTTTTATTTTTATTTTAGAGCTTTTGCTGGAATTTTGTAGAGGTGAAGAC…	GCCTCGGCCTCTTATATATTATAAAAAAAAAGGCCACAGGGAGGAGCTGCTTACCCATGGAATGCAGCCAAACCATGACCTCAGGAAGGAAAGTGCATGACTGGGCAGCCAGCCAGTGGCAGTTAATAGTGAAACCCCGCCCATAAAATTCTCAAATAAACACAAGAGGAAGTGGAAACTGGCCAAAGGAGTGGAAAGTAGCCAGACAGACATGTTTTGCGAGCCTGGGAATGTTGGCCTTGTCCCCAGTTAAACTGGACAAAGGCCATGGTTCTGCGCCAGCTGTCACGACAAGCTTCTGTGAAAGTTAGTAAAACCTGGACTGGAACAAAAAAAAGAGCTCAGAGGATTTTTATTTTTATTTTAGAGCTTTTGCTGGAATTTTGTAGAGGTGAAGAC…	5142	5	336		Ref
	367	>gi|260162117|dbj|AB464957.1| BK polyomavirus DNA, complete genome, isolate: ANY-29	GCCTCGGCCTCTTATATATTATAAAAAAAAAGGCCACAGGGAGGAGCTGCTTACCCATGGAATGCAGCCAAACCATGACCTCAGGAAGGAAAGTGCATGACTGGGCAGCCAGCCAGTGGCAGTTAATAGTGAAACCCCGCCCATAAAATTCTCAAATAAACACAAGAGGAAGTGGAAACTGGCCAAAGGAGTGGAAAGTAGCCAGACAGACATGTTTTGCGAGCCTGGGAATGTTGGCCTTGTCCCCAGTTAAACTGGACAAAGGCCATGGTTCTGCGCCAGCTGTCACGACAAGCTTCTGTGAAAGTTAGTAAAACCTGGACTGGAACAAAAAAAAGAGCTCAGAGGATTTTTATTTTTATTTTAGAGCTTTTGCTGGAATTTTGTAGAGGTGAAGAC…	GCCTCGGCCTCTTATATATTATAAAAAAAAAGGCCACAGGGAGGAGCTGCTTACCCATGGAATGCAGCCAAACCATGACCTCAGGAAGGAAAGTGCATGACTGGGCAGCCAGCCAGTGGCAGTTAATAGTGAAACCCCGCCCATAAAATTCTCAAATAAACACAAGAGGAAGTGGAAACTGGCCAAAGGAGTGGAAAGTAGCCAGACAGACATGTTTTGCGAGCCTGGGAATGTTGGCCTTGTCCCCAGTTAAACTGGACAAAGGCCATGGTTCTGCGCCAGCTGTCACGACAAGCTTCTGTGAAAGTTAGTAAAACCTGGACTGGAACAAAAAAAAGAGCTCAGAGGATTTTTATTTTTATTTTAGAGCTTTTGCTGGAATTTTGTAGAGGTGAAGAC…	5142	5	337		Ref
	368	>gi|260162124|dbj|AB464958.1| BK polyomavirus DNA, complete genome, isolate: ANY-32	GCCTCGGCCTCTTATATATTATAAAAAAAAAGGCCACAGGGAGGAGCTGCTTACCCATGGAATGCAGCCAAACCATGACCTCAGGAAGGAAAGTGCATGACTGGGCAGCCAGCCAGTGGCAGTTAATAGTGAAACCCCGCCCCTAAAATTCTCAAATAAACACAAGAGGAAGTGGAAACTGGCCAAAGGAGTGGAAAGTAGCCAGACAGACATGTTTTGCGAGCCTGGGAATGTTGGCCTTGTCCCCAGTTAAACTGGACAAAGGCCATGGTTCTGCGCCAGCTGTCACGACAAGCTTCTGTGAAAGTTAGTAAAACCTGGACTGGAACAAAAAAAAGAGCTCAGAGGATTTTTATTTTTATTTTAGAGCTTTTGCTGGAATTTTGTAGAGGTGAAGAC…	GCCTCGGCCTCTTATATATTATAAAAAAAAAGGCCACAGGGAGGAGCTGCTTACCCATGGAATGCAGCCAAACCATGACCTCAGGAAGGAAAGTGCATGACTGGGCAGCCAGCCAGTGGCAGTTAATAGTGAAACCCCGCCCCTAAAATTCTCAAATAAACACAAGAGGAAGTGGAAACTGGCCAAAGGAGTGGAAAGTAGCCAGACAGACATGTTTTGCGAGCCTGGGAATGTTGGCCTTGTCCCCAGTTAAACTGGACAAAGGCCATGGTTCTGCGCCAGCTGTCACGACAAGCTTCTGTGAAAGTTAGTAAAACCTGGACTGGAACAAAAAAAAGAGCTCAGAGGATTTTTATTTTTATTTTAGAGCTTTTGCTGGAATTTTGTAGAGGTGAAGAC…	5142	5	338		Ref
	369	>gi|260162138|dbj|AB464960.1| BK polyomavirus DNA, complete genome, isolate: ANY-38	GCCTCGGCCTCTTATATATTATAAAAAAAAAGGCCACAGGGAGGAGCTGCTTACCCATGGAATGCAGCCAAACCATGACCTCAGGAAGGAAAGTGCATGACTGGGCAGCCAGCCAGTGGCAGTTAATAGTGAAACCCCGCCCATAAAATTCTCAAATAAACACAAGAGGAAGTGGAAACTGGCCAAAGGAGTGGAAAGTAGCCAGACAGACATGTTTTGCGAGCCTGGGAATGTTGGCCTTGTCCCCAGTTAAACTGGACAAAGGCCATGGTTCTGCGCCAGCTGTCACGACAAGCTTCTGTGAAAGTTAGTAAAACCTGGACTGGAACAAAAAAAAGAGCTCAGAGGATTTTTATTTTTATTTTAGAGCTTTTGCTGGAATTTTGTAGAGGTGAAGAC…	GCCTCGGCCTCTTATATATTATAAAAAAAAAGGCCACAGGGAGGAGCTGCTTACCCATGGAATGCAGCCAAACCATGACCTCAGGAAGGAAAGTGCATGACTGGGCAGCCAGCCAGTGGCAGTTAATAGTGAAACCCCGCCCATAAAATTCTCAAATAAACACAAGAGGAAGTGGAAACTGGCCAAAGGAGTGGAAAGTAGCCAGACAGACATGTTTTGCGAGCCTGGGAATGTTGGCCTTGTCCCCAGTTAAACTGGACAAAGGCCATGGTTCTGCGCCAGCTGTCACGACAAGCTTCTGTGAAAGTTAGTAAAACCTGGACTGGAACAAAAAAAAGAGCTCAGAGGATTTTTATTTTTATTTTAGAGCTTTTGCTGGAATTTTGTAGAGGTGAAGAC…	5142	5	339		Ref
	370	>gi|260162145|dbj|AB464961.1| BK polyomavirus DNA, complete genome, isolate: ANY-56	GCCTCGGCCTCTTATATATTATAAAAAAAAAGGCCACAGGGAGGAGCTGCTTACCCATGGAATGCAGCCAAACCATGACCTCAGGAAGGAAAGTGCATGACTGGGCAGCCAGCCAGTGGCAGTTAATAGTGAAACCCCGCCCATAAAATTCTCAAATAAACACAAGAGGAAGTGGAAACTGGCCAAAGGAGTGGAAAGTAGCCAGACAGACATGTTTTGCGAGCCTGGGAATGTTGGCCTTGTCCCCAGTTAAACTGGACAAAGGCCATGGTTCTGCGCCAGCTGTCACGACAAGCTTCTGTGAAAGTTAGTAAAACCTGGACTGGAACAAAAAAAAGAGCTCAGAGGATTTTTATTTTTATTTTAGAGCTTTTGCTGGAATTTTGTAGAGGTGAAGAC…	GCCTCGGCCTCTTATATATTATAAAAAAAAAGGCCACAGGGAGGAGCTGCTTACCCATGGAATGCAGCCAAACCATGACCTCAGGAAGGAAAGTGCATGACTGGGCAGCCAGCCAGTGGCAGTTAATAGTGAAACCCCGCCCATAAAATTCTCAAATAAACACAAGAGGAAGTGGAAACTGGCCAAAGGAGTGGAAAGTAGCCAGACAGACATGTTTTGCGAGCCTGGGAATGTTGGCCTTGTCCCCAGTTAAACTGGACAAAGGCCATGGTTCTGCGCCAGCTGTCACGACAAGCTTCTGTGAAAGTTAGTAAAACCTGGACTGGAACAAAAAAAAGAGCTCAGAGGATTTTTATTTTTATTTTAGAGCTTTTGCTGGAATTTTGTAGAGGTGAAGAC…	5142	5	340		Ref
	371	>gi|260162152|dbj|AB464962.1| BK polyomavirus DNA, complete genome, isolate: ANY-57	GCCTCGGCCTCTTATATATTATAAAAAAAAAGGCCACAGGGAGGAGCTGCTTACCCATGGAATGCAGCCAAACCATGACCTCAGGAAGGAAAGTGCATGACTGGGCAGCCAGCCAGTGGCAGTTAATAGTGAAACCCCGCCCATAAAATTCTCAAATAAACACAAGAGGAAGTGGAAACTGGCCAAAGGAGTGGAAAGTAGCCAGACAGACATGTTTTGCGAGCCTGGGAATGTTGGCCTTGTCCCCAGTTAAACTGGACAAAGGCCATGGTTCTGCGCCAGCTGTCACGACAAGCTTCTGTGAAAGTTAGTAAAACCTGGACTGGAACAAAAAAAAGAGCTCAGAGGATTTTTATTTTTATTTTAGAGCTTTTGCTGGAATTTTGTAGAGGTGAAGAC…	GCCTCGGCCTCTTATATATTATAAAAAAAAAGGCCACAGGGAGGAGCTGCTTACCCATGGAATGCAGCCAAACCATGACCTCAGGAAGGAAAGTGCATGACTGGGCAGCCAGCCAGTGGCAGTTAATAGTGAAACCCCGCCCATAAAATTCTCAAATAAACACAAGAGGAAGTGGAAACTGGCCAAAGGAGTGGAAAGTAGCCAGACAGACATGTTTTGCGAGCCTGGGAATGTTGGCCTTGTCCCCAGTTAAACTGGACAAAGGCCATGGTTCTGCGCCAGCTGTCACGACAAGCTTCTGTGAAAGTTAGTAAAACCTGGACTGGAACAAAAAAAAGAGCTCAGAGGATTTTTATTTTTATTTTAGAGCTTTTGCTGGAATTTTGTAGAGGTGAAGAC…	5142	5	341		Ref
	372	>gi|312004123|emb|FR720308.1| BK polyomavirus complete genome, isolate RU2	GCCTCGGCCTCTTATATATTATAAAAAAAAAGGCCACAGGGAGGAGCTGCTTACCCATGGAATGCAGCCAAACCATGACCTCAGGAAGGAAAGTGCATGACTGGGCAGCCAGCCAGTGGCAGTTAATAGTGAAACCCCGCCCCTGAAATTCTCAAATAAACACAAGAGGAAGTGGAAACTGGCCAAAGGAGTGGAAAGCAGCCAGACAGACATGTTTTGCGGGCCTAGGAATCTTGGCCTTGTCCCCAGTTAAACTGGACAAAGGCCATGGTTCTGCGCCAGCTGTCACGACAAGCTTCTGTGAAACTTGGTAAAACCTGGACTGGAACAAAAAAAAGAGCTCAGAGGATTTTTATTTTTATTTTAGAGCTTTTGCTGGAATTTTGTAGAGGTGAAGAC…	GCCTCGGCCTCTTATATATTATAAAAAAAAAGGCCACAGGGAGGAGCTGCTTACCCATGGAATGCAGCCAAACCATGACCTCAGGAAGGAAAGTGCATGACTGGGCAGCCAGCCAGTGGCAGTTAATAGTGAAACCCCGCCCCTGAAATTCTCAAATAAACACAAGAGGAAGTGGAAACTGGCCAAAGGAGTGGAAAGCAGCCAGACAGACATGTTTTGCGGGCCTAGGAATCTTGGCCTTGTCCCCAGTTAAACTGGACAAAGGCCATGGTTCTGCGCCAGCTGTCACGACAAGCTTCTGTGAAACTTGGTAAAACCTGGACTGGAACAAAAAAAAGAGCTCAGAGGATTTTTATTTTTATTTTAGAGCTTTTGCTGGAATTTTGTAGAGGTGAAGAC…	5142	5	342		Ref
	373	>gi|312004130|emb|FR720309.1| BK polyomavirus complete genome, isolate RU3	GCCTCGGCCTCTTATATATTATAAAAAAAAAGGCCACAGGGAGGAGCTGCTTACCCATGGAATGCAGCCAAACCATGACCTCAGGAAGGAAAGTGCATGACTGGGCAGCCAGCCAGTGGCAGTTAATAGTGAAACCCCGCCCCTGAAATTCTCAAATAAACACAAGAGGAAGTGGAAACTGGCCAAAGGAGTGGAAAGCAGCCAGACAGACATGTTTTGCGGGCCTAGGAATCTTGGCCTTGTCCCCAGTTAAACTGGACAAAGGCCATGGTTCTGCGCCAGCTGTCACGACAAGCTTCTGTGAAACTTGGTAAAACCTGGACTGGAACAAAAAAAAGAGCTCAGAGGATTTTTATTTTTATTTTAGAGCTTTTGCTGGAATTTTGTAGAGGTGAAGAC…	GCCTCGGCCTCTTATATATTATAAAAAAAAAGGCCACAGGGAGGAGCTGCTTACCCATGGAATGCAGCCAAACCATGACCTCAGGAAGGAAAGTGCATGACTGGGCAGCCAGCCAGTGGCAGTTAATAGTGAAACCCCGCCCCTGAAATTCTCAAATAAACACAAGAGGAAGTGGAAACTGGCCAAAGGAGTGGAAAGCAGCCAGACAGACATGTTTTGCGGGCCTAGGAATCTTGGCCTTGTCCCCAGTTAAACTGGACAAAGGCCATGGTTCTGCGCCAGCTGTCACGACAAGCTTCTGTGAAACTTGGTAAAACCTGGACTGGAACAAAAAAAAGAGCTCAGAGGATTTTTATTTTTATTTTAGAGCTTTTGCTGGAATTTTGTAGAGGTGAAGAC…	5139	5	418		Ref
	374	>gi|312004137|emb|FR720310.1| BK polyomavirus complete genome, isolate RU4	GCCTCGGCCTCTTATATATTATAAAAAAAAAGGCCACAGGGAGGAGCTGCTTACCCATGGAATGCAGCCAAACCATGACCTCAGGAAGGAAAGTGCATGACTGGGCAGCCAGCCAGTGGCAGTTAATAGTGAAACCCCGCCCCTGAAATTCTCAAATAAACACAAGAGGAAGTGGAAACTGGCCAAAGGAGTGGAAAGCAGCCAGACAGACATGTTTTGCGGGCCTAGGAATCTTGGCCTTGTCCCCAGTTAAACTGGACAAAGGCCATGGTTCTGCGCCAGCTGTCACGACAAGCTTCTGTGAAACTTGGTAAAACCTGGACTGGAACAAAAAAAAGAGCTCAGAGGATTTTTATTTTTATTTTAGAGCTTTTGCTGGAATTTTGTAGAGGTGAAGAC…	GCCTCGGCCTCTTATATATTATAAAAAAAAAGGCCACAGGGAGGAGCTGCTTACCCATGGAATGCAGCCAAACCATGACCTCAGGAAGGAAAGTGCATGACTGGGCAGCCAGCCAGTGGCAGTTAATAGTGAAACCCCGCCCCTGAAATTCTCAAATAAACACAAGAGGAAGTGGAAACTGGCCAAAGGAGTGGAAAGCAGCCAGACAGACATGTTTTGCGGGCCTAGGAATCTTGGCCTTGTCCCCAGTTAAACTGGACAAAGGCCATGGTTCTGCGCCAGCTGTCACGACAAGCTTCTGTGAAACTTGGTAAAACCTGGACTGGAACAAAAAAAAGAGCTCAGAGGATTTTTATTTTTATTTTAGAGCTTTTGCTGGAATTTTGTAGAGGTGAAGAC…	5142	5	343		Ref
	375	>gi|312004144|emb|FR720311.1| BK polyomavirus complete genome, isolate RU5	GCCTCGGCCTCTTATATATTATAAAAAAAAAGGCCACAGGGAGGAGCTGCTTACCCATGGAATGCAGCCAAACCATGACCTCAGGAAGGAAAGTGCATGACTGGGCAGCCAGCCAGTGGCAGTTAATAGTGAAACCCCGCCCCTGAAATTCTCAAATAAACACAAGAGGAAGTGGAAACTGGCCAAAGGAGTGGAAAGCAGCCAGACAGACATGTTTTGCGGGCCTAGGAATCTTGGCCTTGTCCCCAGTTAAACTGGACAAAGGCCATGGTTCTGCGCCAGCTGTCACGACAAGCTTCTGTGAAACTTGGTAAAACCTGGACTGGAACAAAAAAAAGAGCTCAGAGGATTTTTATTTTTATTTTAGAGCTTTTGCTGGAATTTTGTAGAGGTGAAGAC…	GCCTCGGCCTCTTATATATTATAAAAAAAAAGGCCACAGGGAGGAGCTGCTTACCCATGGAATGCAGCCAAACCATGACCTCAGGAAGGAAAGTGCATGACTGGGCAGCCAGCCAGTGGCAGTTAATAGTGAAACCCCGCCCCTGAAATTCTCAAATAAACACAAGAGGAAGTGGAAACTGGCCAAAGGAGTGGAAAGCAGCCAGACAGACATGTTTTGCGGGCCTAGGAATCTTGGCCTTGTCCCCAGTTAAACTGGACAAAGGCCATGGTTCTGCGCCAGCTGTCACGACAAGCTTCTGTGAAACTTGGTAAAACCTGGACTGGAACAAAAAAAAGAGCTCAGAGGATTTTTATTTTTATTTTAGAGCTTTTGCTGGAATTTTGTAGAGGTGAAGAC…	5142	5	344		Ref
	376	>gi|312004151|emb|FR720312.1| BK polyomavirus complete genome, isolate RU6	GCCTCGGCCTCTTATATATTATAAAAAAAAAGGCCACAGGGAGGAGCTGCTTACCCATGGAATGCAGCCAAACCATGACCTCAGGAAGGAAAGTGCATGACTGGGCAGCCAGCCAGTGGCAGTTAATAGTGAAACCCCGCCCCTGAAATTCTCAAATAAACACAAGAGGAAGTGGAAACTGGCCAAAGGAGTGGAAAGCAGCCAGACAGACATGTTTTGCGGGCCTAGGAATCTTGGCCTTGTCCCCAGTTAAACTGGACAAAGGCCATGGTTCTGCGCCAGCTGTCACGACAAGCTTCTGTGAAACTTGGTAAAACCTGGACTGGAACAAAAAAAAGAGCTCAGAGGATTTTTATTTTTATTTTAGAGCTTTTGCTGGAATTTTGTAGAGGTGAAGAC…	GCCTCGGCCTCTTATATATTATAAAAAAAAAGGCCACAGGGAGGAGCTGCTTACCCATGGAATGCAGCCAAACCATGACCTCAGGAAGGAAAGTGCATGACTGGGCAGCCAGCCAGTGGCAGTTAATAGTGAAACCCCGCCCCTGAAATTCTCAAATAAACACAAGAGGAAGTGGAAACTGGCCAAAGGAGTGGAAAGCAGCCAGACAGACATGTTTTGCGGGCCTAGGAATCTTGGCCTTGTCCCCAGTTAAACTGGACAAAGGCCATGGTTCTGCGCCAGCTGTCACGACAAGCTTCTGTGAAACTTGGTAAAACCTGGACTGGAACAAAAAAAAGAGCTCAGAGGATTTTTATTTTTATTTTAGAGCTTTTGCTGGAATTTTGTAGAGGTGAAGAC…	5142	5	345		Ref
	377	>gi|312004158|emb|FR720313.1| BK polyomavirus complete genome, isolate RU7	GCCTCGGCCTCTTATATATTATAAAAAAAAAGGCCACAGGGAGGAGCTGCTTACCCATGGAATGCAGCCAAACCATGACCTCAGGAAGGAAAGTGCATGACTGGGCAGCCAGCCAGTGGCAGTTAATAGTGAAACCCCGCCCCTGAAATTCTCAAATAAACACAAGAGGAAGTGGAAACTGGCCAAAGGAGTGGAAAGCAGCCAGACAGACATGTTTTGCGGGCCTAGGAATCTTGGCCTTGTCCCCAGTTAAACTGGACAAAGGCCATGGTTCTGCGCCAGCTGTCACGACAAGCTTCTGTGAAACTTGGTAAAACCTGGACTGGAACAAAAAAAAGAGCTCAGAGGATTTTTATTTTTATTTTAGAGCTTTTGCTGGAATTTTGTAGAGGTGAAGAC…	GCCTCGGCCTCTTATATATTATAAAAAAAAAGGCCACAGGGAGGAGCTGCTTACCCATGGAATGCAGCCAAACCATGACCTCAGGAAGGAAAGTGCATGACTGGGCAGCCAGCCAGTGGCAGTTAATAGTGAAACCCCGCCCCTGAAATTCTCAAATAAACACAAGAGGAAGTGGAAACTGGCCAAAGGAGTGGAAAGCAGCCAGACAGACATGTTTTGCGGGCCTAGGAATCTTGGCCTTGTCCCCAGTTAAACTGGACAAAGGCCATGGTTCTGCGCCAGCTGTCACGACAAGCTTCTGTGAAACTTGGTAAAACCTGGACTGGAACAAAAAAAAGAGCTCAGAGGATTTTTATTTTTATTTTAGAGCTTTTGCTGGAATTTTGTAGAGGTGAAGAC…	5142	5	346		Ref
	378	>gi|312004172|emb|FR720315.1| BK polyomavirus complete genome, isolate RU9	GCCTCGGCCTCTTATATATTATAAAAAAAAAGGCCACAGGGAGGAGCTGCTTACCCATGGAATGCAGCCAAACCATGACCTCAGGAAGGAAAGTGCATGACTGGGCAGCCAGCCAGTGGCAGTTAATAGTGAAACCCCGCCCCTGAAATTCTCAAATAAACACAAGAGGAAGTGGAAACTGGCCAAAGGAGTGGAAAGCAGCCAGACAGACATGTTTTGCGGGCCTAGGAATCTTGGCCTTGTCCCCAGTTAAACTGGACAAAGGCCATGGTTCTGCGCCAGCTGTCACGACAAGCTTCTGTGAAACTTGGTAAAACCTGGACTGGAACAAAAAAAAGAGCTCAGAGGATTTTTATTTTTATTTTAGAGCTTTTGCTGGAATTTTGTAGAGGTGAAGAC…	GCCTCGGCCTCTTATATATTATAAAAAAAAAGGCCACAGGGAGGAGCTGCTTACCCATGGAATGCAGCCAAACCATGACCTCAGGAAGGAAAGTGCATGACTGGGCAGCCAGCCAGTGGCAGTTAATAGTGAAACCCCGCCCCTGAAATTCTCAAATAAACACAAGAGGAAGTGGAAACTGGCCAAAGGAGTGGAAAGCAGCCAGACAGACATGTTTTGCGGGCCTAGGAATCTTGGCCTTGTCCCCAGTTAAACTGGACAAAGGCCATGGTTCTGCGCCAGCTGTCACGACAAGCTTCTGTGAAACTTGGTAAAACCTGGACTGGAACAAAAAAAAGAGCTCAGAGGATTTTTATTTTTATTTTAGAGCTTTTGCTGGAATTTTGTAGAGGTGAAGAC…	5141	5	413		Ref
	379	>gi|312004186|emb|FR720317.1| BK polyomavirus complete genome, isolate RU11	GCCTCGGCCTCTTATATATTATAAAAAAAAAGGCCACAGGGAGGAGCTGCTTTCCCATGGAATGCAGCCAAACCATGACCTCAGGAAGGAAAGTGCATGACTGGGCAGCCAGCCAGTGGCAGTTAATAGTGAAACCCCGCCCCTAGAATTCTCAAATAAACACAAGAGGAAGTGGAAAGTAGCCAAAGGAGTGGAAAGCAGCCAGACAGACATGTTTTGCGAGCCGAGGAATCTTGGCCTTGTCCCCAGTTAATACTGGACAAAGGCCATGGTTCTACGCCAGCTGTCACGACAAGCTTCTGTGAAAGTTAGTAAAACCTGGACTGGAACTAAAAAAAGAGCTCAGAGGATTCTTATTTTTATTTTAGAGCTTTTGCTGGAATTTTGTAGAGGTGAAGA…	GCCTCGGCCTCTTATATATTATAAAAAAAAAGGCCACAGGGAGGAGCTGCTTTCCCATGGAATGCAGCCAAACCATGACCTCAGGAAGGAAAGTGCATGACTGGGCAGCCAGCCAGTGGCAGTTAATAGTGAAACCCCGCCCCTAGAATTCTCAAATAAACACAAGAGGAAGTGGAAAGTAGCCAAAGGAGTGGAAAGCAGCCAGACAGACATGTTTTGCGAGCCGAGGAATCTTGGCCTTGTCCCCAGTTAATACTGGACAAAGGCCATGGTTCTACGCCAGCTGTCACGACAAGCTTCTGTGAAAGTTAGTAAAACCTGGACTGGAACTAAAAAAAGAGCTCAGAGGATTCTTATTTTTATTTTAGAGCTTTTGCTGGAATTTTGTAGAGGTGAAGA…	5146	5	274		Ref
	380	>gi|312004193|emb|FR720318.1| BK polyomavirus complete genome, isolate RU12	GCCTCGGCCTCTTATATATTATAAAAAAAAAGGCCACAGGGAGGAGCTGCTTACCCATGGAATGCAGCCAAACCATGACCTCAGGAAGGAAAGTGCATGACTGGGCAGCCAGCCAGTGGCAGTTAATAGTGAAACCCCGCCCCTGAAATTCTCAAATAAACACAAGAGGAAGTGGAAACTGGCCAAAGGAGTGGAAAGCAGCCAGACAGACATGTTTTGCGGGCCTAGGAATCTTGGCCTTGTCCCCAGTTAAACTGGACAAAGGCCATGGTTCTGCGCCAGCTGTCACGACAAGCTTCTGTGAAACTTGGTAAAACCTGGACTGGAACAAAAAAAAGAGCTCAGAGGATTTTTATTTTTATTTTAGAGCTTTTGCTGGAATTTTGTAGAGGTGAAGAC…	GCCTCGGCCTCTTATATATTATAAAAAAAAAGGCCACAGGGAGGAGCTGCTTACCCATGGAATGCAGCCAAACCATGACCTCAGGAAGGAAAGTGCATGACTGGGCAGCCAGCCAGTGGCAGTTAATAGTGAAACCCCGCCCCTGAAATTCTCAAATAAACACAAGAGGAAGTGGAAACTGGCCAAAGGAGTGGAAAGCAGCCAGACAGACATGTTTTGCGGGCCTAGGAATCTTGGCCTTGTCCCCAGTTAAACTGGACAAAGGCCATGGTTCTGCGCCAGCTGTCACGACAAGCTTCTGTGAAACTTGGTAAAACCTGGACTGGAACAAAAAAAAGAGCTCAGAGGATTTTTATTTTTATTTTAGAGCTTTTGCTGGAATTTTGTAGAGGTGAAGAC…	5142	5	347		Ref
	381	>gi|312004207|emb|FR720320.1| BK polyomavirus complete genome, isolate RU15	GCCTCGGCCTCTTATATATTATAAAAAAAAAGGCCACAGGGAGGAGCTGCTTTCCCATGGAATGCAGCCAAACCATGACCTCAGGAAGGAAAGTGCATGACTGGGCAGCCAGCCAGTGGCAGTTAATAGTGAAACCCCGCCCCTAGAATTCTCAAATAAACACAAGAGGAAGTGGAAAGTAGCCAAAGGAGTGGAAAGCAGCCAGACAGACATGTTTTGCGAGCCGAGGAATCTTGGCCTTGTCCCCAGTTAATACTGGACAAAGGCCATGGTTCTACGCCAGCTGTCACGACAAGCTTCTGTGAAAGTTAGTAAAACCTGGACTGGAACTAAAAAAAGAGCTCAGAGGATTCTTATTTTTATTTTAGAGCTTTTGCTGGAATTTTGTAGAGGTGAAGA…	GCCTCGGCCTCTTATATATTATAAAAAAAAAGGCCACAGGGAGGAGCTGCTTTCCCATGGAATGCAGCCAAACCATGACCTCAGGAAGGAAAGTGCATGACTGGGCAGCCAGCCAGTGGCAGTTAATAGTGAAACCCCGCCCCTAGAATTCTCAAATAAACACAAGAGGAAGTGGAAAGTAGCCAAAGGAGTGGAAAGCAGCCAGACAGACATGTTTTGCGAGCCGAGGAATCTTGGCCTTGTCCCCAGTTAATACTGGACAAAGGCCATGGTTCTACGCCAGCTGTCACGACAAGCTTCTGTGAAAGTTAGTAAAACCTGGACTGGAACTAAAAAAAGAGCTCAGAGGATTCTTATTTTTATTTTAGAGCTTTTGCTGGAATTTTGTAGAGGTGAAGA…	5146	5	275		Ref
	382	>gi|312004214|emb|FR720321.1| BK polyomavirus complete genome, isolate RU16	GCCTCGGCCTCTTATATATTATAAAAAAAAAGGCCACAGGGAGGAGCTGCTTACCCATGGAATGCAGCCAAACCATGACCTCAGGAAGGAAAGTGCATGACTGGGCAGCCAGCCAGTGGCAGTTAATAGTGAAACCCCGCCCCTGAAATTCTCAAATAAACACAAGAGGAAGTGGAAACTGGCCAAAGGAGTGGAAAGCAGCCAGACAGACATGTTTTGCGGGCCTAGGAATCTTGGCCTTGTCCCCAGTTAAACTGGACAAAGGCCATGGTTCTGCGCCAGCTGTCACGACAAGCTTCTGTGAAACTTGGTAAAACCTGGACTGGAACAAAAAAAAGAGCTCAGAGGATTTTTATTTTTATTTTAGAGCTTTTGCTGGAATTTTGTAGAGGTGAAGAC…	GCCTCGGCCTCTTATATATTATAAAAAAAAAGGCCACAGGGAGGAGCTGCTTACCCATGGAATGCAGCCAAACCATGACCTCAGGAAGGAAAGTGCATGACTGGGCAGCCAGCCAGTGGCAGTTAATAGTGAAACCCCGCCCCTGAAATTCTCAAATAAACACAAGAGGAAGTGGAAACTGGCCAAAGGAGTGGAAAGCAGCCAGACAGACATGTTTTGCGGGCCTAGGAATCTTGGCCTTGTCCCCAGTTAAACTGGACAAAGGCCATGGTTCTGCGCCAGCTGTCACGACAAGCTTCTGTGAAACTTGGTAAAACCTGGACTGGAACAAAAAAAAGAGCTCAGAGGATTTTTATTTTTATTTTAGAGCTTTTGCTGGAATTTTGTAGAGGTGAAGAC…	5141	5	414		Ref
	383	>gi|332774|gb|M23122.1|PLYCGAS BK polyomavirus strain AS, complete genome	GCCTCGGCCTCTTATATATTATAAAAAAAAAGGCCACAGGGAGGAGCTGCTTACCCATGGAATGCAGCCAAACCATGACCTCAAGAAGCAAGTGCATGACTGGGCAGCCAGCCAGTGGCAGTTAATAGTGAAACCCCGCCCCTAACATTCTCAAATAAACACAAGAGGAAGTGGAAACTGTCCAAAGGAGTGGAAAGCAGCCAGACAGACATGTTTTGCGAGCCTAAGAATCTTGTGGTTTTGCGCCAGCTGTCACGACAAGCTTCAGTGAAAGTTGGTAAAACCTGGACTGGAACTAAAAAAAGAGCTCAGAGGATTTTTATTTTTATTTTAGAGCTTTTGCTGGAATTTTGTAGAGGTGAAGACAGTGTAGACGGGAAAAACAAAAGTACCACTGCT…	GCCTCGGCCTCTTATATATTATAAAAAAAAAGGCCACAGGGAGGAGCTGCTTACCCATGGAATGCAGCCAAACCATGACCTCAAGAAGCAAGTGCATGACTGGGCAGCCAGCCAGTGGCAGTTAATAGTGAAACCCCGCCCCTAACATTCTCAAATAAACACAAGAGGAAGTGGAAACTGTCCAAAGGAGTGGAAAGCAGCCAGACAGACATGTTTTGCGAGCCTAAGAATCTTGTGGTTTTGCGCCAGCTGTCACGACAAGCTTCAGTGAAAGTTGGTAAAACCTGGACTGGAACTAAAAAAAGAGCTCAGAGGATTTTTATTTTTATTTTAGAGCTTTTGCTGGAATTTTGTAGAGGTGAAGACAGTGTAGACGGGAAAAACAAAAGTACCACTGCT…	5098	5	874		Ref
	384	>gi|407355366|gb|JX416849.1| Hamster polyomavirus isolate 2772, complete genome	CCCCTTGCCTCCTTAGCTCTCAAGTAGAAAAGGAAGAGAGGCTTTTGGGGCTTTTTGGCTTTAAGCCCCATTTTATGAGCAGGAGGAGCTTGTTGCAACTTGAGAGGCTTTTGAGGCTTCCAGGCGGAGAATACTCACAGACCCCACACAGTCTAGACGCTCAGAAGCATCTCTAGCTGCAACAAGCAAGATGGATAGAATTCTTACTAAAGAAGAAAAGCAAACTTTAATAACTTTACTAGATTTGGAGCCACAGTACTGGGGAGACTATGGACGAATGCAGAAATGCTACAAGAAAAAGTGTCTTCAGCTGCATCCCGATAAAGGTGGCAATGAAGAGCTCATGCAACAGCTTAATACCCTGTGGACCAAACTAAAAGATGGTCTTTACAGAGTTAG…	CCCCTAGCCTCTGGTTTACATTTGAAAAAAGCTAGCCCTATCATTTCCTCTCCTGTGGTTGCTGAGTCTGTCATTTGCTAGGCAACTGTGACAACAGCAGTGCCTGCGGTTATGTTGCCATGGTGACTTCCGCTTATCGCTAGGCGGTGTCGCTGTCGCCCAAGTGCAGTGGTCAGCCATTTCCTGCTCTTCGGCGCTGAGTGTTTCCTTTCTGTTTCTTTAGAATTCGGCCTAAAAACCTGCCTGAAACAGTTCAGAAGATTTTCAAACTGTTCAAGTAAGTCAACATGGGATCTGCCATTTCAGTGATTATTGAGATGATCAGCTACCTCTCCGAAATTTCATCAGTTACTGGAATTTCAGTAGAGGCCATACTTAGTGGAGAAGCCTTTGCCGCGA…	5353	8	47		Ref
	385	>gi|407355373|gb|JX416850.1| Hamster polyomavirus isolate 2973, complete genome	CCCCTTGCCTCCTTAGCTCTCAAGTAGAAAAGGAAGAGAGGCTTTTGGGGCTTTTTGGCTTTAAGCCCCATTTTATGAGCAGGAGGAGCTTGTTGCAACTTGAGAGGCTTTTGAGGCTTCCAGGCGGAGAATACTCACAGACCCCACACAGTCTAGACGCTCAGAAGCATCTCTAGCTGCAACAAGCAAGATGGATAGAATTCTTACTAAAGAAGAAAAGCAAACTTTAATAACTTTACTAGATTTGGAGCCACAGTACTGGGGAGACTATGGACGAATGCAGAAATGCTACAAGAAAAAGTGTCTTCAGCTGCATCCCGATAAAGGTGGCAATGAAGAGCTCATGCAACAGCTTAATACCCTGTGGACCAAACTAAAAGATGGTCTTTACAGAGTTAG…	CCCCTAGCCTCTGGTTTACATTTGAAAAAAGCTAGCCCTATCATTTCCTCTCCTGTGGTGAGAAGCCTTTGCCGCGATAGATGCTCAAGTTACTTCATTAATAACTATGGAGGGGTTTTTAGGAGCAGAGACAGCTTTGTCTTCCATTGGCCTAAGTGAAGACATGTTTATATTTATGCAAGCTGCCCCCGAGTTAACATCAACAGTAATGACTGAGTTTGTGAGAGAATCAGTCCAGACAGCATTTATTTTTCAAACTGTTGCAGGTTCAGCAGCCTTCTCTTTGGGAAGTCTACACGGCTATCTTGCTCACGAAGTACCGATTGTGAATAGAAACATGGCACTTATTCCCTGGAGACCAGCTGACTACTATGATATATTATTCCCTGGTGTACAGTC…	5031	8	922		Ref
	386	>gi|407355379|gb|JX416851.1| Hamster polyomavirus isolate 2756, complete genome	CCCCTTGCCTCCTTAGCTCTCAAGTAGAAAAGGAAGAGAGGCTTTTGGGGCTTTTTGGCTTTAAGCCCCATTTTATGAGCAGGAGGAGCTTGTTGCAACTTGAGAGGCTTTTGAGGCTTCCAGGCGGAGAATACTCACAGACCCCACACAGTCTAGACGCTCAGAAGCATCTCTAGCTGCAACAAGCAAGATGGATAGAATTCTTACTAAAGAAGAAAAGCAAACTTTAATAACTTTACTAGATTTGGAGCCACAGTACTGGGGAGACTATGGACGAATGCAGAAATGCTACAAGAAAAAGTGTCTTCAGCTGCATCCCGATAAAGGTGGCAATGAAGAGCTCATGCAACAGCTTAATACCCTGTGGACCAAACTAAAAGATGGTCTTTACAGAGTTAG…	CCCCTAGCCTCTGGTTTACATTTGAAAAAAGCTAGCCCTATCATTTCCTCTCCTGTGGTTGCTGAGTCTGTCATTTGTCAATCTGTAGGAGAGTATATTTGGGATACATTGAGAAGGGAAACTCAAGGAGCTGTAGAATCTGCTGTGAGGGACTTAAGTTTGCAGACCACCCATCAATTTTTAGATGCCATTGCCAGAATGATGGAAAATAGTAGATGGGTTGTTACTAACTTACCCAGAGAGGCCTATAGTAGAATATATGGAGGACTACAAAACTATTATGCAGAGCTTCCAGGAATTAATCCCGCCCAAAGAAGACAAATAGAAAGAGCTTTAGAATACAGTAATAGACCTTCTATTGAAGATGCAAATAGCAGACAAGTATTAGAAGCTGAACTA…	4661	8	1026		Ref
	387	>gi|407355384|gb|JX416852.1| Hamster polyomavirus isolate 2716, complete genome	CCCCTTGCCTCCTTAGCTCTCAAGTAGAAAAGGAAGAGAGGCTTTTGGGGCTTTTTGGCTTTAAGCCCCATTTTATGAGCAGGAGGAGCTTGTTGCAACTTGAGAGGCTTTTGAGGCTTCCAGGCGGAGAATACTCACAGACCCCACACAGTCTAGACGCTCAGAAGCATCTCTAGCTGCAACAAGCAAGATGGATAGAATTCTTACTAAAGAAGAAAAGCAAACTTTAATAACTTTACTAGATTTGGAGCCACAGTACTGGGGAGACTATGGACGAATGCAGAAATGCTACAAGAAAAAGTGTCTTCAGCTGCATCCCGATAAAGGTGGCAATGAAGAGCTCATGCAACAGCTTAATACCCTGTGGACCAAACTAAAAGATGGTCTTTACAGAGTTAG…	CCCCTAGCCTCTGGTTTACATTTGAAAAAAGCTAGCCCTATCATTTCCTCTCACGAAGTACCGATTGTGAATAGAAACATGGCACTTATTCCCTGGAGACCAGCTGACTACTATGATATATTATTCCCTGGTGTACAGTCCTTTACCCATGCCTTGGATGTTATTCATGGCTGGGGCCACTCATTATTTCAATCTGTAGGAGAGTATATTTGGGATACATTGAGAAGGGAAACTCAAGGAGCTGTAGAATCTGCTGTGAGGGACTTAAGTTTGCAGACCACCCATCAATTTTTAGATGCCATTGCCAGAATGATGGAAAATAGTAGATGGGTTGTTACTAACTTACCCAGAGAGGCCTATAGTAGAATATATGGAGGACTACAAAACTATTATGCAGAG…	4772	8	1004		Ref
	388	>gi|407355390|gb|JX416853.1| Hamster polyomavirus isolate 2336, complete genome	CCCCTTGCCTCCTTAGCTCTCAAGTAGAAAAGGAAGAGAGGCTTTTGGGGCTTTTTGGCTTTAAGCCCCATTTTATGAGCAGGAGGAGCTTGTTGCAACTTGAGAGGCTTTTGAGGCTTCCAGGCGGAGAATACTCACAGACCCCACACAGTCTAGACGCTCAGAAGCATCTCTAGCTGCAACAAGCAAGATGGATAGAATTCTTACTAAAGAAGAAAAGCAAACTTTAATAACTTTACTAGATTTGGAGCCACAGTACTGGGGAGACTATGGACGAATGCAGAAATGCTACAAGAAAAAGTGTCTTCAGCTGCATCCCGATAAAGGTGGCAATGAAGAGCTCATGCAACAGCTTAATACCCTGTGGACCAAACTAAAAGATGGTCTTTACAGAGTTAG…	CCCCTAGCCTCTGGTTTACATTTGAAAAAAGCTAGCCCTATCATTTCCTCTCCTGTGGTTGCCATACTTAGTGGAGAAGCCTTTGCCGCGATAGATGCTCAAGTTACTTCATTAATAACTATGGAGGGGTTTTTAGGAGCAGAGACAGCTTTGTCTTCCATTGGCCTAAGTGAAGACATGTTTATATTTATGCAAGCTGCCCCCGAGTTAACATCAACAGTAATGACTGAGTTTGTGAGAGAATCAGTCCAGACAGCATTTATTTTTCAAACTGTTGCAGGTTCAGCAGCCTTCTCTTTGGGAAGTCTACACGGCTATCTTGCTCACGAAGTACCGATTGTGAATAGAAACATGGCACTTATTCCCTGGAGACCAGCTGACTACTATGATATATTATTC…	5045	8	906		Ref
	389	>gi|332788|gb|K02737.1|PLYCSP Mouse polyomavirus (strain Crawford small-plaque) small-plaque variant, complete genome	TTTTTTTTAGTATTAAGCAGAGGCCGGGGCCCCTGGCCTCCGCTTACTCTTGGAGAAAAAGAGGAGAGGCCTTGTAGAGGCTTCCAGAGGCAACTTGTCAAAACAGGACTGGCGCCTTGGAGGCGCTGTGGGGCCACCCAAATTGATATAATTAAGCCCCAACCGCCTCTTCCCGCCTCATTTCAGCCTCACCACCATCATGGATAGAGTTCTGAGCAGAGCTGACAAAGAAAGGCTGCTAGAACTTCTAAAACTTCCCAGACAGCTATGGGGGGATTTTGGAAGAATGCAGCAGGCATATAAGCAGCAGTCACTGCTACTGCACCCAGACAAAGGTGGAAGCCATGCTTTAATGCAGGAATTGAACAGTCTCTGGGGAACATTTAAAACTGAAGTATA…	CAGCTGTTGTCATAGTAATGATTGGGTGGAAACATTCTAGGCCTGGGTGGAGAGGCTTTTTGCTTCCTCTTGCAAAACCACACTGCCCTCTGGAGGCCAGTTGCCTAGCAACTAATTAAAAGAGGATGTCGCACGGCCAGCTGCGGTCAGCTAGTGACTTCCTGCTTAACTGACTCACGGCCAGCTGCGGTCAGCTAGTGACTTCCTGCTTAACTGACTTGACATTTTCTATTTTAAGAGTCGGGAGGAAAATTACTGTGTTGGAGGCCCTCCGCCATCTTCTGAAGCTGATCAAGTAAGTGAATTTTCAAAATGGGAGCCGCACTGACTATTCTAGTAGACCTCATCGAGGGATTAGCTGAAGTGTCTACCCTTACGGGACTCTCGGCAGAAGCTATT…	5350	12	49	Ref	Ref
	390	>gi|332752|gb|J02288.1|PLY2CG Murine polyomavirus strain A2, complete genome	GGGGGCCCCTGGCCTCCGCTTACTCTGGAGAAAAAGAAGAGAGGCATTGTAGAGGCTTCCAGAGGCAACTTGTCAAAACAGGACTGGCGCCTTGGAGGCGCTGTGGGGCCACCCAAATTGATATAATTAAGCCCCAACCGCCTCTTCCCGCCTCATTTCAGCCTCACCACCATCATGGATAGAGTTCTGAGCAGAGCTGACAAAGAAAGGCTGCTAGAACTTCTAAAACTTCCCAGACAACTATGGGGGGATTTTGGAAGAATGCAGCAGGCATATAAGCAGCAGTCACTGCTACTGCACCCAGACAAAGGTGGAAGCCATGCCTTAATGCAGGAATTGAACAGTCTCTGGGGAACATTTAAAACTGAAGTATACAATCTGAGAATGAATCTAGGAGGA…	GGCCTCTGCTTAATACTAAAAAAAACAGCTGTTGTCATAGTAATGATTGGGTGGAAACATTCTAGGCCTGGGTGGAGAGGCTTTTTGCTTCCTCTTGCAAAACCACACTGCCCTCTGGAGGGCAGTTGCCTAGCAACTAATTAAAAGAGGATGTCGCACGGCCAGCTGCGGTCAGTTAGTCACTTCCTGCTTAACTGACTTGACATTTTCTATTTTAAGAGTCGGGAGGAAAATTACTGTGTTGGAGGCCCTCCGCCATCTTCTGAAGCTGATCAAGTAAGTGAATTTTCAAAATGGGAGCCGCACTGACTATTCTAGTAGACCTCATCGAGGGATTAGCTGAAGTGTCTACCCTTACGGGACTCTCGGCAGAAGCTATTTTATCTGGAGAAGCCCTCG…	5297	12	64		Ref
	391	>gi|332759|gb|J02289.1|PLY3CG Murine polyomavirus strain A3 small t-antigen, middle t-antigen, large t-antigen, VP1 protein (major capsid protein), VP3 protein (capsid protein), and VP2 protein (capsid protein) genes, complete cds	TTTTTTTTAGTATTAAGCAGAGGCCGGGGGCCCCTGGCCTCCGCTTACTCTGGAGAAAAAGAAGAGAGGCTTCCAGAGGCAACTTGTCAAAACAGGACTGGCGCCTTGGAGGCGCTGTGGGGCCACCCAAATTGATATAATTAAGCCCCAACCGCCTCTTCCCGCCTCATTTCAGCCTCACCACCATCATGGATAGAGTTCTGAGCAGAGCTGACAAAGAAAGGCTGCTAGAACTTCTAAAACTTCCCAGACAACTATGGGGGGATTTTGGAAGAATGCAGCAGGCATATAAGCAGCAGTCACTGCTACTGCACCCAGACAAAGGTGGAAGCCATGCCTTAATGCAGGAATTGAACAGTCTCTGGGGAACATTTAAAACTGAAGTATACAATCTGAGAA…	CAGCTGTTGTCATAGTAATGATTGGGTGGAAACATTCTAGGCCTGGGTGGAGAGGCTTTTTGCTTCCTCTTGCAAAACCACACTGCCCTCTGGAGGGCAGTTGCCTAGCAACTAACTAAAAGAGGATGTCGCACGGCCAGCTGCGGTCAGTTAGTCACTTCCTGCTTAACTGACTTGACATTTTCTATTTTAAGAGTCGGGAGGAAAATTACTGTGTTGGAGGCCCTCCGCCATCTTCTGAAGCTGATCAAGTAAGTGAATTTTCAAAATGGGAGCCGCACTGACTATTCTAGTAGACCTCATCGAGGGATTAGCTGAAGTGTCTACCCTTACGGGACTCTCGGCAGAAGCTATTTTATCTGGAGAAGCCCTCGCTGCCCTTGATGGCGAAATTACAGC…	5296	12	65		Ref
	392	>gi|312234355|gb|HQ385749.1| Pan troglodytes verus polyomavirus 2c isolate 5924, complete genome	ATGGATGGAGTTTTAAGCAGAAAAGAGAGGGAGACCCTCTGTAATCTGCTTGAAATTCCTCATCATTGTTTTGGTAATTTACCTATGATGAAGGCTGCATTTAAAAAAAGCTGCTTGAAGCATCACCCTGATAAGGGTGGTAATCCAGTTTTAATGATGGAATTGAATACCCTTTGGAGCAAACTCCAGAGAAATATCCACAGATTGAGAAATGAATTCACTCTGTTTGATGAGGTCAGTACTAAATTTCATTGGGAAGACTGTGGTACTTTAAAAGAATACATGCAGTGTGGATACAAAGCATGCTTTTGCAGAGGTCCCGGGTGCATGCTTAAGCAGCTTAGAGATTCTAAGTGCGCCTGTATTAGCTGTAAGCTGTCGCGGCAGCACTGCAGCCTG…	GTTGTTGCAGTAGCTGAAGCTGTGCTAAAAAATGAGCTACATCACCTAGGAGTGGCTTTTATACTGCTATTTCCCGCCCTGGAATGGCTTTTGCTAATTAAGCTTTAGAGGAGGCCTCAGAGGCCTCTCTCTTTTTTTTCCAGAGGCCTCGGAGGCTAGGAGCCCCAAGCCTCAGAGTAATTTGTAAAAAAGTTAGCTGCCAAGGCAACGTTTGTGGTCTGCCAAGGCAACATTGTGGTTTTACTCTGATTGAACTTTTATTGCTGCAGGGTTTCTGGCATTGACTCACATCCTGGAGAGGCGGAGTTAACGCATAAACAATTTTTTTCTTTCTGTTTGGGAGGGAGTCAGAAGACTCTTAACACAACTTTTTTTCAACACAAAGGGAGGAGAGCCAAC…	5315	17	54	Ref	Ref
	393	>gi|312234361|gb|HQ385750.1| Pan troglodytes verus polyomavirus 2c isolate 5927, complete genome	ATGGATGGAGTTTTAAGCAGAAAAGAGAGGGAGACCCTCTGTAATCTGCTTGAAATTCCTCATCATTGTTTTGGTAATTTACCTATGATGAAGGCTGCATTTAAAAAAAGCTGCTTGAAGCATCACCCTGATAAGGGTGGTAATCCAGTTTTAATGATGGAATTGAATACCCTTTGGAGCAAACTCCAGAGAAATATCCACAGATTGAGAAATGAATTCACTCTGTTTGATGAGGTCAGTACTAAATTTCATTGGGAAGACTGTGGTACTTTAAAAGAATACATGCAGTGTGGATACAAAGCATGCTTTTGCAGAGGTCCCGGGTGCATGCTTAAGCAGCTTAGAGATTCTAAGTGCGCCTGTATTAGCTGTAAGCTGTCGCGGCAGCACTGCAGCCTG…	GTTGTTGCAGTAGCTGAAGCTGTGCTAAAAAATGAGCTACATCACCTAGGAGTGGCTTTTATACTGCTATTTCCCGCCCTGGAATGGCTTTTGCTAATTAAGCTTTAGAGGAGGCCTCAGAGGCCTCTCTCTTTTTTTTCCAGAGGCCTCGGAGGCTAGGAGCCCCAAGCCTCAGAGTAATTTGTAAAAAAGTTAGCTGCCAAGGCAACGTTTGTGGTCTGCCAAGGCAACATTGTGGTTTTACTCTGATTGAACTTTTATTGCTGCAGGGTTTCTGGCATTGACTCACATCCTGGAGAGGCGGAGTTAACGCATAAACAATTTTTTTCTTTCTGTTTGGGAGGGAGTCAGAAGACTCTTAACACAACTTTTTTTCAACACAAAGGGAGGAGAGCCAAC…	5315	17	55		Ref
	394	>gi|312234367|gb|HQ385751.1| Pan troglodytes verus polyomavirus 2c isolate 6413, complete genome	ATGGATGGAGTTTTAAGCAGAAAAGAGAGGGAGACCCTCTGTAATCTGCTTGAAATTCCTCATCATTGTTTTGGTAATTTACCTATGATGAAGGCTGCATTTAAAAAAAGCTGCTTGAAGCATCACCCTGATAAGGGTGGTAATCCAGTTTTAATGATGGAATTGAATACCCTTTGGAGCAAACTCCAGAGAAATATCCACAGATTGAGAAATGAATTCACTCTCTTTGATGAGGTCAGTACTAAATTTCATTGGGAAGACTGTGGTACTTTAAAAGAATACATGCAGTGTGGATACAAAGCATGCTTTTGCAGAGGTCCCGGGTGCATGCTTAAGCAGCTTAGAGATTCTAAGTGCGCCTGTATTAGCTGTAAGCTGTCGCGGCAGCACTGCAGCCTG…	GTTGTTGCAGTAGCTGAAGCTGTGCTAAAAAATGAGCTACATCACCTAGGAGTGGCTTTTATACTGCTATTTCCCGCCCTGGAATGGCTTTTGCTAATTAAGCTTTAGAGGAGGCCTCAGAGGCCTCTCTCTTTTTTTTCCAGAGGCCTCGGAGGCTAGGAGCCCCAAGCCTCAGAGTAATTTGTAAAAAAGTTAGCTGCCAAGGCAACGTTTGTGGTCTGCCAAGGCAACATTGTGGTTTTACTCTGATTGAACTTTTATTGCTGCAGGGTTTCTGGCATTGACTCACATCCTGGAGAGGCGGAGTTAAAGCATAAACAATTTTTTTCTTTCTGTTTGGGAGGGAGTCAGAAGACTCTTAACACAACTTTTTTTCAACACAAAGGGAGGAGAGCCAAC…	5315	17	56		Ref
	395	>gi|312234343|gb|HQ385747.1| Pan troglodytes verus polyomavirus 1b isolate 6520, complete genome	ATGGATTCAGTCTTATCCAGAAAAGAGAAGGAGACCCTCTGCAGTCTTCTAGAGATTCCTCCTCATTGCTTTGGAAATATACCCTTAATGAAGGCTGCTTTTAAAAAAAGCTGCTTAAAGCATCACCCAGATAAAGGAGGAAATCCAGTAATTATGATGGAATTAAACACCCTTTGGAGCAAATTACAGCAAAATATCCACAGGCTAAGGAGTGAATTTTCAATCTATGATGAGGTTAGTACAAAATTTCCATGGGAAGAATTTGGTACTTTGAAAGATTACATGCAATGTGGATATAAAGCTGCTTTTTGCAAAGGGCCTGGGTGTATGCTGAAGCAGCCTAGAGAATCTAAGTGCGCTTGTATTAGCTGTAAGCTGTCTAGACAGCATCACAGCCTG…	GGCTGCAGCAGTCTTAGCAAGGACTGCAAATGAAATACATCATCTAGGAGTGGCTTTTATACTGCTATTTCCCGCCCTAGGAACAAATGCTTGAGAATTAATTAAGCCTCAGAGGCCTCAGAGGCCTCTCTCTTTTTTTTCCAGAGGCCTCAGAGGCTAGGAGCCCCAAGCCTCTTACCTACTTGTGAAAAAAAATGCTCACGTGGGCCACTTGTGGTTTTGTAGTGATTGAACTTTTATTGCTGCAGGGCTTCTTGGCACTTGACTCACATCCGGGAGGGGAGGAGGAGTCTCTGATAAACAATTTTTTTCTTTCCGATTGGGAGGGGTTTACTCGAAAGAGCTCATTTTTTTCTTTCAGTTTGGGAGGGAGCGCAGAGAGACTCCTAACACAACTTT…	5301	20	62		Ref
	396	>gi|723628648|gb|KC660158.2| Finch polyomavirus isolate 1-2012, complete genome	CTTGCAGCTAGAGACCCTGGCTCAGGCTCAAGCAGCTCCTTTTTTGATATATGATAGCACTGGCTTGCCAGAGCAGCATTTATAATAATAGGGGAGATGCTGACATAGCGCTATTCCATATATGGGCATGTGGTATTTCGAGTGCTTATTACTGATAAAACTTGTGGTCAGTAAGTGGTCAGCAGACTCAGATATCATCTTGCAGAGCTGCATATTTTGCACAAAGAGGAAGTGTGCAAACAATGGTTTCGTAAGCTCTGCTGATAAAAGCTTGCACCTGCACGTAACAGGAAATACTGCAGAACAGCAGACCCCCAAAAGCAGAAGTAGACCGTGGGACAACAGGAAACGTACCAGTTCTCAAATGTCGGCGGTAAGTACATTACTCCTTAACCCTTT…	CTTGCAGCTAGAGACCCTGGCTCAGGCTCAAGCAGCTCCTTTTTTGATATATGATAGCACTGGCTTGCCAGAGCAGCATTTATAATAATAGGGGAGATGCTGACATAGCGCTATTCCATATATGGGCATGTGGTATTTCGAGTGCTTATTACTGATAAAACTTGTGGTCAGTAAGTGGTCAGCAGACTCAGATATCATCTTGCAGAGCTGCATATTTTGCACAAAGAGGAAGTGTGCAAACAATGGTTTCGTAAGCTCTGCTGATAAAAGCTTGCACCTGCACGTAACAGGAAATACTGCAGAACAGCAGACCCCCAAAAGCAGAAGTAGACCGTGGGACAACAGGAAACGTACCAGTTCTCAAATGTCGGCGGTAAGTACATTACTCCTTAACCCTTT…	5282	23	70	Ref	Ref
	397	>gi|731978919|ref|NC_025894.1| Yellow baboon polyomavirus 1 DNA, complete genome, isolate: BS20	GGCTGCAAACAAAATGAAATAATTTAGTCTATGAGGTGGCCTTATACCTTAATTATATGGGAAAATGTCTTAGGGCAGCTTACCTAATGAGTTTTGGAAAAGCCTCCAAAGCCTCTCTCCTTGTTGAAAGAAGTGGAGGAGGCTAGGGGCCCCTGGCCTCTTATACTAGCTAGAAAAAACTAGGGTTGCTATAGTAATTTTGATTGACATTTAAGATAATTCTCAGTTTTGCACACTTGCAGACTTCAATAACAGGTTGTTTTTGCAGAATCAACTGTTTGAGGAAGCTGTGGTTTAAACTCGCTGACCGCACCGCCTCGGGACTTTTTGTGACATTTCCTGATAAGTGACAAACAACTGTTCTGCGGTTGGGTTGCTAGGTGGCGCTTAGCAACCTAC…	GGCTGCAAACAAAATGAAATAATTTAGTCTATGAGGTGGCCTTATACCTTAATTATATGGGAAAATGTCTTAGGGCAGCTTACCTAATGAGTTTTGGAAAAGCCTCCAAAGCCTCTCTCCTTGTTGAAAGAAGTGGAGGAGGCTAGGGGCCCCTGGCCTCTTATACTAGCTAGAAAAAACTAGGGTTGCTATAGTAATTTTGATTGACATTTAAGATAATTCTCAGTTTTGCACACTTGCAGACTTCAATAACAGGTTGTTTTTGCAGAATCAACTGTTTGAGGAAGCTGTGGTTTAAACTCGCTGACCGCACCGCCTCGGGACTTTTTGTGACATTTCCTGATAAGTGACAAACAACTGTTCTGCGGTTGGGTTGCTAGGTGGCGCTTAGCAACCTAC…	5064	25	894		Ref	Ref
	398	>gi|731978946|ref|NC_025898.1| Vervet monkey polyomavirus 3 DNA, complete genome, isolate: VMS95/VMS97	GGCTGTGGAGAAAATGGAATAATTTAATTACCTAGGTGGCCTTAATACTTAATTATATGGGAAAATATCTTAGGGCAGCTTACCTAATGAGTTTTTGGATAAGCCTCCAAAGCCTCTCTCTTTGTTGAAAGAAGAGGAGGAGGCTAGGGGCCCCTGGCCTCTTATACCAGGTAGAAAAAACTAGGGTTGCTATAGTGATTTTGATTGACATTTAAGATAAATCCAGGTTTTTGCAGACTTGCAGACTTCAATAACAGGTTGTTTTTGCAGAATCAACTGATAGAGGAAGCTGTGGTTAAACTCGCTCACCGCACCGCCCGGGGACTTTTTGTGACATTTCCTGATAAGTGACAAACAACTGTTCTGCGGTCTAGTTGCTAGGTGGCGCTTAGCAACCTA…	GGCTGTGGAGAAAATGGAATAATTTAATTACCTAGGTGGCCTTAATACTTAATTATATGGGAAAATATCTTAGGGCAGCTTACCTAATGAGTTTTTGGATAAGCCTCCAAAGCCTCTCTCTTTGTTGAAAGAAGAGGAGGAGGCTAGGGGCCCCTGGCCTCTTATACCAGGTAGAAAAAACTAGGGTTGCTATAGTGATTTTGATTGACATTTAAGATAAATCCAGGTTTTTGCAGACTTGCAGACTTCAATAACAGGTTGTTTTTGCAGAATCAACTGATAGAGGAAGCTGTGGTTAAACTCGCTCACCGCACCGCCCGGGGACTTTTTGTGACATTTCCTGATAAGTGACAAACAACTGTTCTGCGGTCTAGTTGCTAGGTGGCGCTTAGCAACCTA…	5055	25	899		Ref	Ref
	399	>gi|333282|gb|M30540.1|PPMCG Monkey B-lymphotropic papovavirus complete genome	CCCCTAGCCTCCTCCTCTTCTTTCAACAAAGAGAGAGGCTTTGGAGGCTTTTCCAAAAACTCATTAGGTAAGCTGCCCTGAGATATTTTCCCATATAATTAAGTATTAAGGCCACCTAGGTAATTAAATTTATTCCATTTTATTCACAGCCATGGACCAAACGCTGTCTAAGGAGGAGAGAAATGAGCTTATGGATTTATTGCAAATAACTAGAGCTGCATGGGGAAATCTTTCTATGATGAAAAAAGCCTATAAAAATGTCTCCAAGCTCTACCATCCTGATAAAGGAGGAGATTCAGCTAAAATGCAGCGGCTCAATGAATTATTTCAAAGGGTCCAGGTTACCTTGATGGAGATAAGGAGTCAATGTGGATCCTCTTCTTCCCAGGTAGCTTGGTT…	CCCCTGGCCTCTTATACCAGGTAAAAAAAACTAGGGTTGCCATAGTGATTTTGCAGACTTGCAGACTTCAATAACAGGTTGTTTTTGCAGAATCAACTGATAGAGGAAGCTGTGGTTAGACTCGCTCACCGCACCGCCCGGGGACTTTTTGTGACATTTCCTGATAAGTGACAAACAACTGTTCTGCGGTCTAGTTGCTAGGTGGCGCTTAGCAACCTACTTAGCAACCTCAAGTAGAGGAAGTTACTCATTTACATCAGCGCCGCCAAGAAGCCCGCCTTTTTTAAATTAGCCCGCCATTTGGTACTCATTTACATCAGCGCCGCCAAGAAGCCCGCCTTTTTTAAATTAGCCCGCCATTTGGTAAGAAATGGGGGGTGTATTATCTCTTTTGTTTAA…	5089	25	879		Ref
	400	>gi|12698883|gb|AF332699.1| Simian virus 40 strain 777, complete genome	GCCTCGGCCTCTGCATAAATAAAAAAAATTAGTCAGCCATGGGGCGGAGAATGGGCGGAACTGGGCGGAGTTAGGGGCGGGATGGGCGGAGTTAGGGGCGGGACTATGGTTGCTGACTAATTGAGATGCATGCTTTGCATACTTCTGCCTGCTGGGGAGCCTGGGGACTTTCCACACCCTAACTGACACACATTCCACAGCGCTGACTAATTGAGATGCATGCTTTGCATACTTCTGCCTGCTGGGGAGCCTGGGGACTTTCCACACCCTAACTGACACACATTCCACAGCTGGTTCTTTCCGCCTCAGAAGGTACCTAACCAAGTTCCTCTTTCAGAGGTTATTTCAGGCCATGGTGCTGCGCCGGCTGTCACGCCAGGCCTCCGTTAAGGTTCGTAG…	GCCTCGGCCTCTGCATAAATAAAAAAAATTAGTCAGCCATGGGGCGGAGAATGGGCGGAACTGGGCGGAGTTAGGGGCGGGATGGGCGGAGTTAGGGGCGGGACTATGGTTGCTGACTAATTGAGATGCATGCTTTGCATACTTCTGCCTGCTGGGGAGCCTGGGGACTTTCCACACCCTAACTGACACACATTCCACAGCGCTGACTAATTGAGATGCATGCTTTGCATACTTCTGCCTGCTGGGGAGCCTGGGGACTTTCCACACCCTAACTGACACACATTCCACAGCTGGTTCTTTCCGCCTCAGAAGGTACCTAACCAAGTTCCTCTTTCAGAGGTTATTTCAGGCCATGGTGCTGCGCCGGCTGTCACGCCAGGCCTCCGTTAAGGTTCGTAG…	5270	26	74	Ref	Ref
	401	>gi|109727191|gb|DQ660375.1| Simian virus 40 isolate sv-imb, complete genome	GCCTCGGCCTCTGCATGAATAAAAAAAATTAGTCAGCCATGGGGCGGAGAATGGGCGGAACTGGGCGGAGTTAGGGGCGGGATGGGCGGAGTTAGGGGCGGGACTATGGTTGCTGACTAATTGAGATGCATGCTTTGCATACTTCTGCCTGCTGGGGAGCCTGGGGACTTTCCACACCCTAACTGACACACATGCATGCTTTGCATACTTCTGCCTGCTGGGGAGCCTGGGGACTTTCCACACCCTAACTGACACACATTCCACAGCTGGTTCTTTCCGCCTCATAAGGTACCTAACCAAGTTCCTCTTTCAGAGGTTATTTCAGGCCATGGTGCTGCGCCGGCTGTCACGCCAGGCCTCCGTTAAGGTTCGTAGGTCATGGACTGAAAGTAAAAAAAC…	GCCTCGGCCTCTGCATGAATAAAAAAAATTAGTCAGCCATGGGGCGGAGAATGGGCGGAACTGGGCGGAGTTAGGGGCGGGATGGGCGGAGTTAGGGGCGGGACTATGGTTGCTGACTAATTGAGATGCATGCTTTGCATACTTCTGCCTGCTGGGGAGCCTGGGGACTTTCCACACCCTAACTGACACACATGCATGCTTTGCATACTTCTGCCTGCTGGGGAGCCTGGGGACTTTCCACACCCTAACTGACACACATTCCACAGCTGGTTCTTTCCGCCTCATAAGGTACCTAACCAAGTTCCTCTTTCAGAGGTTATTTCAGGCCATGGTGCTGCGCCGGCTGTCACGCCAGGCCTCCGTTAAGGTTCGTAGGTCATGGACTGAAAGTAAAAAAAC…	5246	26	85		Ref
	402	>gi|11612140|gb|AF316139.1| Simian virus 40 strain 776 complete genome	GCCTCGGCCTCTGCATAAATAAAAAAAATTAGTCAGCCATGGGGCGGAGAATGGGCGGAACTGGGCGGAGTTAGGGGCGGGATGGGCGGAGTTAGGGGCGGGACTATGGTTGCTGACTAATTGAGATGCATGCTTTGCATACTTCTGCCTGCTGGGGAGCCTGGGGACTTTCCACACCTGGTTGCTGACTAATTGAGATGCATGCTTTGCATACTTCTGCCTGCTGGGGAGCCTGGGGACTTTCCACACCCTAACTGACACACATTCCACAGCTGGTTCTTTCCGCCTCAGAAGGTACCTAACCAAGTTCCTCTTTCAGAGGTTATTTCAGGCCATGGTGCTGCGCCGGCTGTCACGCCAGGCCTCCGTTAAGGTTCGTAGGTCATGGACTGAAAGTAA…	GCCTCGGCCTCTGCATAAATAAAAAAAATTAGTCAGCCATGGGGCGGAGAATGGGCGGAACTGGGCGGAGTTAGGGGCGGGATGGGCGGAGTTAGGGGCGGGACTATGGTTGCTGACTAATTGAGATGCATGCTTTGCATACTTCTGCCTGCTGGGGAGCCTGGGGACTTTCCACACCTGGTTGCTGACTAATTGAGATGCATGCTTTGCATACTTCTGCCTGCTGGGGAGCCTGGGGACTTTCCACACCCTAACTGACACACATTCCACAGCTGGTTCTTTCCGCCTCAGAAGGTACCTAACCAAGTTCCTCTTTCAGAGGTTATTTCAGGCCATGGTGCTGCGCCGGCTGTCACGCCAGGCCTCCGTTAAGGTTCGTAGGTCATGGACTGAAAGTAA…	5243	26	89		Ref
	403	>gi|11612147|gb|AF316140.1| Simian virus 40 strain Rh911 complete genome	GCCTCGGCCTCTGCATAAATAAAAAAAATTAGTCAGCCATGGGGCGGAGAATGGGCGGAACTGGGCGGAGTTAGGGGCGGGATGGGCGGAGTTAGGGGCGGGACTATGGTTGCTGACTAATTGAGATGCATGCTTTGCATACTTCTGCCTGCTGGGGAGCCTGGGGACTTTCCACACCCTAACTGACACACATTCCACAGCTGGTTCTTTCCGCCTCAGAAGGTACCTAACCAAGTTCCTCTTTCAGAGGTTATTTCAGGCCATGGTGCTGCGCCGGCTGTCACGCCAGGCCTCCGTTAAGGTTCGTAGGTCATGGACTGAAAGTAAAAAAACAGCTCAACGCCTTTTTGTGTTTGTTTTAGAGCTTTTGCTGCAATTTTGTGAAGGGGAAGATACTGT…	GCCTCGGCCTCTGCATAAATAAAAAAAATTAGTCAGCCATGGGGCGGAGAATGGGCGGAACTGGGCGGAGTTAGGGGCGGGATGGGCGGAGTTAGGGGCGGGACTATGGTTGCTGACTAATTGAGATGCATGCTTTGCATACTTCTGCCTGCTGGGGAGCCTGGGGACTTTCCACACCCTAACTGACACACATTCCACAGCTGGTTCTTTCCGCCTCAGAAGGTACCTAACCAAGTTCCTCTTTCAGAGGTTATTTCAGGCCATGGTGCTGCGCCGGCTGTCACGCCAGGCCTCCGTTAAGGTTCGTAGGTCATGGACTGAAAGTAAAAAAACAGCTCAACGCCTTTTTGTGTTTGTTTTAGAGCTTTTGCTGCAATTTTGTGAAGGGGAAGATACTGT…	5180	26	188		Ref
	404	>gi|13345942|gb|AF332562.1| Simian virus 40 strain 777, complete genome	GCCTCGGCCTCTGCATAAATAAAAAAAATTAGTCAGCCATGGGGCGGAGAATGGGCGGAACTGGGCGGAGTTAGGGGCGGGATGGGCGGAGTTAGGGGCGGGACTATGGTTGCTGACTAATTGAGATGCATGCTTTGCATACTTCTGCCTGCTGGGGAGCCTGGGGACTTTCCACACCCTAACTGACACACATTCCACAGCTGGTTCTTTCCGCCTCAGAAGGTACCTAACCAAGTTCCTCTTTCAGAGGTTATTTCAGGCCATGGTGCTGCGCCGGCTGTCACGCCAGGCCTCCGTTAAGGTTCGTAGGTCATGGACTGAAAGTAAAAAAACAGCTCAACGCCTTTTTGTGTTTGTTTTAGAGCTTTTGCTGCAATTTTGTGAAGGGGAAGATACTGT…	GCCTCGGCCTCTGCATAAATAAAAAAAATTAGTCAGCCATGGGGCGGAGAATGGGCGGAACTGGGCGGAGTTAGGGGCGGGATGGGCGGAGTTAGGGGCGGGACTATGGTTGCTGACTAATTGAGATGCATGCTTTGCATACTTCTGCCTGCTGGGGAGCCTGGGGACTTTCCACACCCTAACTGACACACATTCCACAGCTGGTTCTTTCCGCCTCAGAAGGTACCTAACCAAGTTCCTCTTTCAGAGGTTATTTCAGGCCATGGTGCTGCGCCGGCTGTCACGCCAGGCCTCCGTTAAGGTTCGTAGGTCATGGACTGAAAGTAAAAAAACAGCTCAACGCCTTTTTGTGTTTGTTTTAGAGCTTTTGCTGCAATTTTGTGAAGGGGAAGATACTGT…	5180	26	189		Ref
	405	>gi|13517906|gb|AF345344.1| Simian virus 40 strain GM00637H variant 1, complete genome	GCCTCGGCCTCTGCATAAATAAAAAAAATTAGGGGCGGGATGGGCGGAGTTAGGGGCGGGACTATGGTTGCTGACTAATTGAGATGCATGCTTTGCATACTTCTGCCTGCTGGGGAGCCTGGGGACTTTCCACACCCTAACTGACACACATTCCACAGCTGGTTCTGCGGGACTATGGTTGCTGACTAATTGAGATGCATGCTTTGCATACTTCTGCCTGCTGGGGAGCCTGGGGACTTTCCACACCCTAACTGACACACATTCCACAGCTGGTTCTTTCCGCCTCAGAAGGTACCTAACCAAGTTCCTCTTTCAGAGGTTATTTCAGGCCATGGTGCTGCGCCGGCTGTCACGCCAGGCCTCCGTTAAGGTTCGTAGGTCATGGACTGAAAGTAAAAA…	GCCTCGGCCTCTGCATAAATAAAAAAAATTAGGGGCGGGATGGGCGGAGTTAGGGGCGGGACTATGGTTGCTGACTAATTGAGATGCATGCTTTGCATACTTCTGCCTGCTGGGGAGCCTGGGGACTTTCCACACCCTAACTGACACACATTCCACAGCTGGTTCTGCGGGACTATGGTTGCTGACTAATTGAGATGCATGCTTTGCATACTTCTGCCTGCTGGGGAGCCTGGGGACTTTCCACACCCTAACTGACACACATTCCACAGCTGGTTCTTTCCGCCTCAGAAGGTACCTAACCAAGTTCCTCTTTCAGAGGTTATTTCAGGCCATGGTGCTGCGCCGGCTGTCACGCCAGGCCTCCGTTAAGGTTCGTAGGTCATGGACTGAAAGTAAAAA…	5249	26	83		Ref
	406	>gi|156254273|gb|EF579803.1| Simian virus 40 isolate SV40-LP(KT), complete genome	GCCTCGGCCTCTGCATAAATAAAAAAAATTAGTCAGCCATGGGGCGGAGAATGGGCGGAACTGGGCGGAGTTAGGGGCGGGATGGGCGGAGTTAGGGGCGGGACTATGGTTGCTGACTAATTGAGATGCATGCTTTGCATACTTCTGCCTGCTGGGGAGCCTGGGGACTTTCCTTGCTGACTAATTGAGATGCATGCTTTGCATACTTCTGCCTGCTGGGGAGCCTGGGGACTTTCCACACCCTAACTGACACACATTCCACAGCTGGTTCTTTCCGCCTCAGAAGGTACCTAACCAAGTTCCTCTTTCAGAGGTTATTTCAGGCCATGGTGCTGCGCCGGCTGTCACGCCAGGCCTCCGTTAAGGTTCGTAGGTCATGGACTGAAAGTAAAAAAACAG…	GCCTCGGCCTCTGCATAAATAAAAAAAATTAGTCAGCCATGGGGCGGAGAATGGGCGGAACTGGGCGGAGTTAGGGGCGGGATGGGCGGAGTTAGGGGCGGGACTATGGTTGCTGACTAATTGAGATGCATGCTTTGCATACTTCTGCCTGCTGGGGAGCCTGGGGACTTTCCTTGCTGACTAATTGAGATGCATGCTTTGCATACTTCTGCCTGCTGGGGAGCCTGGGGACTTTCCACACCCTAACTGACACACATTCCACAGCTGGTTCTTTCCGCCTCAGAAGGTACCTAACCAAGTTCCTCTTTCAGAGGTTATTTCAGGCCATGGTGCTGCGCCGGCTGTCACGCCAGGCCTCCGTTAAGGTTCGTAGGTCATGGACTGAAAGTAAAAAAACAG…	5244	26	86		Ref
	407	>gi|156254280|gb|EF579804.1| Simian virus 40 isolate SV40-SP(KT), complete genome	GCCTCGGCCTCTGCATAAATAAAAAAAATTAGTCAGCCATGGGGCGGAGAATGGGCGGAACTGGGCGGAGTTAGGGGCGGGATGGGCGGAGTTAGGGGCGGGACTATGGTTGCTGACTAATTGAGATGCATGCTTTGCATACTTCTGCCTGCTGGGGAGCCTGGGGACTTTCCACACCTGGTTGCTGACTAATTGAGATGCATGCTTTGCATACTTCTGCCTGCTGGGGAGCCTGGGGACTTTCCACACCCTAACTGACACACATTCCACAGCTGGTTCTTTCCGCCTCAGAAGGTACCTAACCAAGTTCCTCTTTCAGAGGTTATTTCAGGCCATGGTGCTGCGCCGGCTGTCACGCCAGGCCTCCGTTAAGGTTCGTAGGTCATGGACTGAAAGTAA…	GCCTCGGCCTCTGCATAAATAAAAAAAATTAGTCAGCCATGGGGCGGAGAATGGGCGGAACTGGGCGGAGTTAGGGGCGGGATGGGCGGAGTTAGGGGCGGGACTATGGTTGCTGACTAATTGAGATGCATGCTTTGCATACTTCTGCCTGCTGGGGAGCCTGGGGACTTTCCACACCTGGTTGCTGACTAATTGAGATGCATGCTTTGCATACTTCTGCCTGCTGGGGAGCCTGGGGACTTTCCACACCCTAACTGACACACATTCCACAGCTGGTTCTTTCCGCCTCAGAAGGTACCTAACCAAGTTCCTCTTTCAGAGGTTATTTCAGGCCATGGTGCTGCGCCGGCTGTCACGCCAGGCCTCCGTTAAGGTTCGTAGGTCATGGACTGAAAGTAA…	5243	26	90		Ref
	408	>gi|156598999|gb|EF579659.1| Simian virus 40 isolate SV40(Ad)201, complete genome	GCCTCGGCCTCTGCATAAATAAAAAAAATTAGTCAGCCATGGGGCGGAGAATGGGCGGAACTGGGCGGAGTTAGGGGCGGGATGGGCGGAGTTAGGGGCGGGACTATGGTTGCTGACTAATTGAGATGCATGCTTTGCATACTTCTGCCTGCTGGGGAGCCTGGGGACTTTCCACACCCTAACTGACACACATTCCACAGCTGGTTCTTTCCGCCTCAGAAGGTACCTAACCAAGTTCCTCTTTCAGAGGTTATTTCAGGCCATGGTGCTGCGCCGGCTGTCACGCCAGGCCTCCGTTAAGGTTCGTAGGTCATGGACTGAAAGTAAAAAAACAGCTCAACGCCTTTTTGTGTTTGTTTTAGAGCTTTTGCTGCAATTTTGTGAAGGGGAAGATACTGT…	GCCTCGGCCTCTGCATAAATAAAAAAAATTAGTCAGCCATGGGGCGGAGAATGGGCGGAACTGGGCGGAGTTAGGGGCGGGATGGGCGGAGTTAGGGGCGGGACTATGGTTGCTGACTAATTGAGATGCATGCTTTGCATACTTCTGCCTGCTGGGGAGCCTGGGGACTTTCCACACCCTAACTGACACACATTCCACAGCTGGTTCTTTCCGCCTCAGAAGGTACCTAACCAAGTTCCTCTTTCAGAGGTTATTTCAGGCCATGGTGCTGCGCCGGCTGTCACGCCAGGCCTCCGTTAAGGTTCGTAGGTCATGGACTGAAAGTAAAAAAACAGCTCAACGCCTTTTTGTGTTTGTTTTAGAGCTTTTGCTGCAATTTTGTGAAGGGGAAGATACTGT…	5180	26	190		Ref
	409	>gi|156599034|gb|EF579664.1| Simian virus 40 isolate SV40(PV)241, complete genome	GCCTCGGCCTCTGCATAAATAAAAAAAATTAGTCAGCCATGGGGCGGAGAATGGGCGGAACTGGGCGGAGTTAGGGGCGGGATGGGCGGAGTTAGGGGCGGGACTATGGTTGCTGACTAATTGAGATGCATGCTTTGCATACTTCTGCCTGCTGGGGAGCCTGGGGACTTTCCACACCCTAACTGACACACATTCCACAGCTGGTTCTTTCCGCCTCAGAAGGTACCTAACCAAGTTCCTCTTTCAGAGGTTATTTCAGGCCATGGTGCTGCGCCGGCTGTCACGCCAGGCCTCCGTTAAGGTTCGTAGGTCATGGACTGAAAGTAAAAAAACAGCTCAACGCCTTTTTGTGTTTGTTTTAGAGCTTTTGCTGCAATTTTGTGAAGGGGAAGATACTGT…	GCCTCGGCCTCTGCATAAATAAAAAAAATTAGTCAGCCATGGGGCGGAGAATGGGCGGAACTGGGCGGAGTTAGGGGCGGGATGGGCGGAGTTAGGGGCGGGACTATGGTTGCTGACTAATTGAGATGCATGCTTTGCATACTTCTGCCTGCTGGGGAGCCTGGGGACTTTCCACACCCTAACTGACACACATTCCACAGCTGGTTCTTTCCGCCTCAGAAGGTACCTAACCAAGTTCCTCTTTCAGAGGTTATTTCAGGCCATGGTGCTGCGCCGGCTGTCACGCCAGGCCTCCGTTAAGGTTCGTAGGTCATGGACTGAAAGTAAAAAAACAGCTCAACGCCTTTTTGTGTTTGTTTTAGAGCTTTTGCTGCAATTTTGTGAAGGGGAAGATACTGT…	5183	26	186		Ref
	410	>gi|156599041|gb|EF579665.1| Simian virus 40 isolate SV40(PV)251, complete genome	GCCTCGGCCTCTGCATAAATAAAAAAAATTAGTCAGCCATGGGGCGGAGAATGGGCGGAACTGGGCGGAGTTAGGGGCGGGATGGGCGGAGTTAGGGGCGGGACTATGGTTGCTGACTAATTGAGATGCATGCTTTGCATACTTCTGCCTGCTGGGGAGCCTGGGGACTTTCCACACCCTAACTGACACACATTCCACAGCTGGTTCTTTCCGCCTCAGAAGGTACCTAACCAAGTTCCTCTTTCAGAGGTTATTTCAGGCCATGGTGCTGCGCCGGCTGTCACGCCAGGCCTCCGTTAAGGTTCGTAGGTCATGGACTGAAAGTAAAAAAACAGCTCAACGCCTTTTTGTGTTTGTTTTAGAGCTTTTGCTGCAATTTTGTGAAGGGGAAGATACTGT…	GCCTCGGCCTCTGCATAAATAAAAAAAATTAGTCAGCCATGGGGCGGAGAATGGGCGGAACTGGGCGGAGTTAGGGGCGGGATGGGCGGAGTTAGGGGCGGGACTATGGTTGCTGACTAATTGAGATGCATGCTTTGCATACTTCTGCCTGCTGGGGAGCCTGGGGACTTTCCACACCCTAACTGACACACATTCCACAGCTGGTTCTTTCCGCCTCAGAAGGTACCTAACCAAGTTCCTCTTTCAGAGGTTATTTCAGGCCATGGTGCTGCGCCGGCTGTCACGCCAGGCCTCCGTTAAGGTTCGTAGGTCATGGACTGAAAGTAAAAAAACAGCTCAACGCCTTTTTGTGTTTGTTTTAGAGCTTTTGCTGCAATTTTGTGAAGGGGAAGATACTGT…	5180	26	191		Ref
	411	>gi|156599048|gb|EF579666.1| Simian virus 40 isolate SV40(PV)264, complete genome	GCCTCGGCCTCTGCATAAATAAAAAAAATTAGTCAGCCATGGGGCGGAGAATGGGCGGAACTGGGCGGAGTTAGGGGCGGGATGGGCGGAGTTAGGGGCGGGACTATGGTTGCTGACTAATTGAGATGCATGCTTTGCATACTTCTGCCTGCTGGGGAGCCTGGGGACTTTCCACACCCTAACTGACACACATTCCACAGCTGGTTCTTTCCGCCTCAGAAGGTACCTAACCAAGTTCCTCTTTCAGAGGTTATTTCAGGCCATGGTGCTGCGCCGGCTGTCACGCCAGGCCTCCGTTAAGGTTCGTAGGTCATGGACTGAAAGTAAAAAAACAGCTCAACGCCTTTTTGTGTTTGTTTTAGAGCTTTTGCTGCAATTTTGTGAAGGGGAAGATACTGT…	GCCTCGGCCTCTGCATAAATAAAAAAAATTAGTCAGCCATGGGGCGGAGAATGGGCGGAACTGGGCGGAGTTAGGGGCGGGATGGGCGGAGTTAGGGGCGGGACTATGGTTGCTGACTAATTGAGATGCATGCTTTGCATACTTCTGCCTGCTGGGGAGCCTGGGGACTTTCCACACCCTAACTGACACACATTCCACAGCTGGTTCTTTCCGCCTCAGAAGGTACCTAACCAAGTTCCTCTTTCAGAGGTTATTTCAGGCCATGGTGCTGCGCCGGCTGTCACGCCAGGCCTCCGTTAAGGTTCGTAGGTCATGGACTGAAAGTAAAAAAACAGCTCAACGCCTTTTTGTGTTTGTTTTAGAGCTTTTGCTGCAATTTTGTGAAGGGGAAGATACTGT…	5180	26	192		Ref
	412	>gi|21950752|gb|AY120890.1| Simian virus 40 isolate N128-1, complete genome	GCCTCGGCCTCTGCATAAATAAAAAAAATTAGTCAGCCATGGGGCGGAGAATGGGCGGAACTGGGCGGAGTTAGGGGCGGGATGGGCGGAGTTAGGGGCGGGACTATGGTTGCTGACTAATTGAGATGCATGCTTTGCATACTTCTGCCTGCTGGGGAGCCTGGGGACTTTCCACACCCTAACTGACACACATTCCACAGCTGGTTCTTTCCGCCTCAGAAGGTACCTAACCAAGTTCCTCTTTCAGAGGTTATTTCAGGCCATGGTGCTGCGCCGGCTGTCACGCCAGGCCTCCGTTAAGGTTCGTAGGTCATGGACTGAAAGTAAAAAAACAGCTCAACGCCTTTTTGTGTTTGTTTTAGAGCTTTTGCTGCAATTTTGTGAAGGGGAAGATACTGT…	GCCTCGGCCTCTGCATAAATAAAAAAAATTAGTCAGCCATGGGGCGGAGAATGGGCGGAACTGGGCGGAGTTAGGGGCGGGATGGGCGGAGTTAGGGGCGGGACTATGGTTGCTGACTAATTGAGATGCATGCTTTGCATACTTCTGCCTGCTGGGGAGCCTGGGGACTTTCCACACCCTAACTGACACACATTCCACAGCTGGTTCTTTCCGCCTCAGAAGGTACCTAACCAAGTTCCTCTTTCAGAGGTTATTTCAGGCCATGGTGCTGCGCCGGCTGTCACGCCAGGCCTCCGTTAAGGTTCGTAGGTCATGGACTGAAAGTAAAAAAACAGCTCAACGCCTTTTTGTGTTTGTTTTAGAGCTTTTGCTGCAATTTTGTGAAGGGGAAGATACTGT…	5180	26	193		Ref
	413	>gi|30408044|gb|AY271817.1| Simian virus 40 strain 777*, complete genome	GCCTCGGCCTCTGCATAAATAAAAAAAATTAGTCAGCCATGGGGCGGAGAATGGGCGGAACTGGGCGGAGTTAGGGGCGGGATGGGCGGAGTTAGGGGCGGGACTATGGTTGCTGACTAATTGAGATGCATGCTTTGCATACTTCTGCCTGCTGGGGAGCCTGGGGACTTTCCTTGCTGACTAATTGAGATGCATGCTTTGCATACTTCTGCCTGCTGGGGAGCCTGGGGACTTTCCACACCCTAACTGACACACATTCCACAGCTGGTTCTTTCCGCCTCAGAAGGTACCTAACCAAGTTCCTCTTTCAGAGGTTATTTCAGGCCATGGTGCTGCGCCGGCTGTCACGCCAGGCCTCCGTTAAGGTTCGTAGGTCATGGACTGAAAGTAAAAAAACAG…	GCCTCGGCCTCTGCATAAATAAAAAAAATTAGTCAGCCATGGGGCGGAGAATGGGCGGAACTGGGCGGAGTTAGGGGCGGGATGGGCGGAGTTAGGGGCGGGACTATGGTTGCTGACTAATTGAGATGCATGCTTTGCATACTTCTGCCTGCTGGGGAGCCTGGGGACTTTCCTTGCTGACTAATTGAGATGCATGCTTTGCATACTTCTGCCTGCTGGGGAGCCTGGGGACTTTCCACACCCTAACTGACACACATTCCACAGCTGGTTCTTTCCGCCTCAGAAGGTACCTAACCAAGTTCCTCTTTCAGAGGTTATTTCAGGCCATGGTGCTGCGCCGGCTGTCACGCCAGGCCTCCGTTAAGGTTCGTAGGTCATGGACTGAAAGTAAAAAAACAG…	5244	26	87		Ref
	414	>gi|5053089|gb|AF156105.1| Simian virus 40 strain VA45-54-2, complete genome	GCCTCGGCCTCTGCATAAATAAAAAAAATTAGTCAGCCATGGGGCGGAGAATGGGCGGAACTGGGCGGAGTTAGGGGCGGGATGGGCGGAGTTAGGGGCGGGACTATGGTTGCTGACTAATTGAGATGCATGCTTTGCATACTTCTGCCTGCTGGGGAGCCTGGGGACTTTCCACACCCTAACTGACACACATTCCACATGGTTGCTGACTAATTGAGATGCATGCTTTGCATACTTCTGCCTGCTGGGGAGCCTGGGGACTTTCCACACCCTAACTGACACACATTCCACAGCTGGTTCTTTCCGCCTCAGAAGGTACCTAACCAAGTTCCTCTTTCAGAGGTTATTTCAGGCCATGGTGCTGCGCCGGCTGTCACGCCAGGCCTCCGTTAAGGTTCG…	GCCTCGGCCTCTGCATAAATAAAAAAAATTAGTCAGCCATGGGGCGGAGAATGGGCGGAACTGGGCGGAGTTAGGGGCGGGATGGGCGGAGTTAGGGGCGGGACTATGGTTGCTGACTAATTGAGATGCATGCTTTGCATACTTCTGCCTGCTGGGGAGCCTGGGGACTTTCCACACCCTAACTGACACACATTCCACATGGTTGCTGACTAATTGAGATGCATGCTTTGCATACTTCTGCCTGCTGGGGAGCCTGGGGACTTTCCACACCCTAACTGACACACATTCCACAGCTGGTTCTTTCCGCCTCAGAAGGTACCTAACCAAGTTCCTCTTTCAGAGGTTATTTCAGGCCATGGTGCTGCGCCGGCTGTCACGCCAGGCCTCCGTTAAGGTTCG…	5264	26	75		Ref
	415	>gi|5457120|gb|AF155358.1| Simian virus 40 strain B-2, complete genome	GCCTCGGCCTCTGCATAAATAAAAAAAATTAGTCAGCCATGGGGCGGAGAATGGGCGGAACTGGGCGGAGTTAGGGGCGGGTGGGCGGAGTTAGGGGCGGGACTATGGTTGCTGACTAATTGAGATGCATGCTTTGCATACTTTTGCCTGCTGGGGAGCCTGGGGACTTTCCACACTATGGTTGCTGACTAATTGAGATGCATGCTTTGCATACTTTTGCCTGCTGGGGAGCCTGGGGACTTTCCACACCCTAACTGACACACATTCCACAGCTGGTTCTTTCCGCCTCAGAAGGTACCTAACCAAGTTCCTCTTTCAGAGGTTATTTCAGGCCATGGTGCTGCGCCGGCTGTCACGCCAGGCCTCCGTTAAGGTTCGTAGGTCATGGACTGAAAGTAA…	GCCTCGGCCTCTGCATAAATAAAAAAAATTAGTCAGCCATGGGGCGGAGAATGGGCGGAACTGGGCGGAGTTAGGGGCGGGTGGGCGGAGTTAGGGGCGGGACTATGGTTGCTGACTAATTGAGATGCATGCTTTGCATACTTTTGCCTGCTGGGGAGCCTGGGGACTTTCCACACTATGGTTGCTGACTAATTGAGATGCATGCTTTGCATACTTTTGCCTGCTGGGGAGCCTGGGGACTTTCCACACCCTAACTGACACACATTCCACAGCTGGTTCTTTCCGCCTCAGAAGGTACCTAACCAAGTTCCTCTTTCAGAGGTTATTTCAGGCCATGGTGCTGCGCCGGCTGTCACGCCAGGCCTCCGTTAAGGTTCGTAGGTCATGGACTGAAAGTAA…	5252	26	82		Ref
	416	>gi|5457127|gb|AF155359.1| Simian virus 40 strain B-1, complete genome	GCCTCGGCCTCTGCATAAATAAAAAAAATTAGTCAGCCATGGGGCGGAGAATGGGCGGAACTGGGCGGAGTTAGGGGCGGGTGGGCGGAGTTAGGGGCGGGACTATGGTTGCTGACTAATTGAGATGCATGCTTTGCATACTTTTGCCTGCTGGGGAGCCTGGGGACTTTCCACACCCTAACTGACACACATTCCACAGCTGGTTCTTTCCGCCTCAGAAGGTACCTAACCAAGTTCCTCTTTCAGAGGTTATTTCAGGCCATGGTGCTGCGCCGGCTGTCACGCCAGGCCTCCGTTAAGGTTCGTAGGTCATGGACTGAAAGTAAAAAAACAGCTCAACGCCTTTTTGTGTTTGTTTTAGAGCTTTTGCTGCAATTTTGTGAAGGGGAAGATACTGTT…	GCCTCGGCCTCTGCATAAATAAAAAAAATTAGTCAGCCATGGGGCGGAGAATGGGCGGAACTGGGCGGAGTTAGGGGCGGGTGGGCGGAGTTAGGGGCGGGACTATGGTTGCTGACTAATTGAGATGCATGCTTTGCATACTTTTGCCTGCTGGGGAGCCTGGGGACTTTCCACACCCTAACTGACACACATTCCACAGCTGGTTCTTTCCGCCTCAGAAGGTACCTAACCAAGTTCCTCTTTCAGAGGTTATTTCAGGCCATGGTGCTGCGCCGGCTGTCACGCCAGGCCTCCGTTAAGGTTCGTAGGTCATGGACTGAAAGTAAAAAAACAGCTCAACGCCTTTTTGTGTTTGTTTTAGAGCTTTTGCTGCAATTTTGTGAAGGGGAAGATACTGTT…	5179	26	194		Ref
	417	>gi|330370007|gb|HQ681902.1| Goose hemorrhagic polyomavirus isolate Toulouse Goose 2008, complete genome	GATGATTGAGGTTAATTCCCTGACTCACAGATAAGAAAATTGTGGTTAGAGAGGGAAATTTTTTAGTAGGGCAGGGATTTTTCTAATATTCCGCTACAACTCCTGCCAGAGCAAGCACAGAAAAAAGAGGAAGGTGCTCTGTCAGCATTCCATTGCCCTTATTTGGACTATCCATATATGGTAATGAGCTGCCATTGGAACATTTAAACTGGGCTCGGGGCCAGGAAATGAGTGACTTACCGTGATTGGCCTGTTTAAAATAAACCGCGCGCGGGCTGATAAGGAGAGACGTGCGGGCGGAAGGTAATCCCTAACAACCTCTGAACTTAAACAAAGGACAGCCGGGATGTCTGAGGCAACCCGGAAGCCAATGGATTCAGAGGGGCCTAGAGCAGCCTC…	GATGATTGAGGTTAATTCCCTGACTCACAGATAAGAAAATTGTGGTTAGAGAGGGAAATTTTTTAGTAGGGCAGGGATTTTTCTAATATTCCGCTACAACTCCTGCCAGAGCAAGCACAGAAAAAAGAGGAAGGTGCTCTGTCAGCATTCCATTGCCCTTATTTGGACTATCCATATATGGTAATGAGCTGCCATTGGAACATTTAAACTGGGCTCGGGGCCAGGAAATGAGTGACTTACCGTGATTGGCCTGTTTAAAATAAACCGCGCGCGGGCTGATAAGGAGAGACGTGCGGGCGGAAGGTAATCCCTAACAACCTCTGAACTTAAACAAAGGACAGCCGGGATGTCTGAGGCAACCCGGAAGCCAATGGATTCAGAGGGGCCTAGAGCAGCCTC…	5254	27	77		Ref
	418	>gi|330370014|gb|HQ681903.1| Goose hemorrhagic polyomavirus isolate Toulouse Goose 2000, complete genome	GATGATTGAGGTTAATTCCCTGACTCACAGATAAGAAAATTGTGGTTAGAGAGGGAAATTTTCTAGTAGGGCAGGGATTTTTCTAATATTCCGCTACAACTCCTGCCAGAGCAAGCACAGAAAAAAGAGGAAGGTGCTCTGTCAGCATTCCATTGCCCTTATTTGGACTATCCATATATGGTAATGAGCTGCCATTGGAACATTTAAACTTGGCTCTGGGCCAGGAAATGAGTGACTTACCGTGATTGGCCTGTTTAAAATAAACCGCGCGCGGGCTGATAAGGAGAGACGTGCGGGCGGAAGCTAATCCCTAACAACCTCTGAACTTAAACAAAGGACAGCCGGGATGTCTGAGGCAACCCGGAAGCCAATGGATTCAGAGGGGCCTAGAGCAGCCTC…	GATGATTGAGGTTAATTCCCTGACTCACAGATAAGAAAATTGTGGTTAGAGAGGGAAATTTTCTAGTAGGGCAGGGATTTTTCTAATATTCCGCTACAACTCCTGCCAGAGCAAGCACAGAAAAAAGAGGAAGGTGCTCTGTCAGCATTCCATTGCCCTTATTTGGACTATCCATATATGGTAATGAGCTGCCATTGGAACATTTAAACTTGGCTCTGGGCCAGGAAATGAGTGACTTACCGTGATTGGCCTGTTTAAAATAAACCGCGCGCGGGCTGATAAGGAGAGACGTGCGGGCGGAAGCTAATCCCTAACAACCTCTGAACTTAAACAAAGGACAGCCGGGATGTCTGAGGCAACCCGGAAGCCAATGGATTCAGAGGGGCCTAGAGCAGCCTC…	5252	27	80		Ref
	419	>gi|330370028|gb|HQ681905.1| Goose hemorrhagic polyomavirus isolate Toulouse Mule Duck 2008, complete genome	GATGATTGAGGTTAATTCCCTGACTCACAGATAAGAAAATTGTGGTTAGAGAGGGAAATTTTTTAGTAGGGCAGGGATTTTTCTAATATTCCGCTACAACTCCTGCCAGAGCAAGCACAGAAAAAAGAGGAAGGTGCTCTGTCAGCATTCCATTGCCCTTATTTGGACTATCCATATATGGTAATGAGCTGCCATTGGAACATTTAAACTGGGCTCGGGGCCAGGAAATGAGTGACTTACCGTGATTGGCCTGTTTAAATAAACCGCGCGCGGGCTGATAAGGAGAGACGTGCGGGCGGAAGGTAATCCCTAACAACCTCTGAACTTAAACAAAGGACAGCTGGGATGTCTGAGGCAACCCGGAAGCCAATGGATTCAGAGGGGCCTAGAGCAGCCTCG…	GATGATTGAGGTTAATTCCCTGACTCACAGATAAGAAAATTGTGGTTAGAGAGGGAAATTTTTTAGTAGGGCAGGGATTTTTCTAATATTCCGCTACAACTCCTGCCAGAGCAAGCACAGAAAAAAGAGGAAGGTGCTCTGTCAGCATTCCATTGCCCTTATTTGGACTATCCATATATGGTAATGAGCTGCCATTGGAACATTTAAACTGGGCTCGGGGCCAGGAAATGAGTGACTTACCGTGATTGGCCTGTTTAAATAAACCGCGCGCGGGCTGATAAGGAGAGACGTGCGGGCGGAAGGTAATCCCTAACAACCTCTGAACTTAAACAAAGGACAGCTGGGATGTCTGAGGCAACCCGGAAGCCAATGGATTCAGAGGGGCCTAGAGCAGCCTCG…	5253	27	79		Ref
	420	>gi|330690426|gb|JF304775.1| Goose hemorrhagic polyomavirus strain 106, complete genome	GATGATTGAGGTTAATTCCCTGACTCACAGATAAGAAAATTGTGGTTAGAGAGGGAAATTTTTTAGTAGAGCAGGGATTTTTCTAATATTCCGCTACAACTCCTGCCAGAGCAAGCACAGAAAAAAGAGGAAGGTGCTCTGTCAGCATTCCATTGCCCTTATTTGGACTATCCATATATGGTAATGAGCTGCCATTGGAACATTTAAACTGGGCTCGGGGCCAGGAAATGAGTGACTTACCGTGATTGGCCTGTTTAAAATAAACCGCGCGCGGGCTGATAAGGAGAGACGTGCGGGCGGAAGGTAATCCCTAACAACCTCTGAACTTAAACAAAGGACAGCCGGGATGTCTGAGGCAACCCGGAAGCCAATGGATTCAGAGGGGCCTAGAGCAGCCTC…	GATGATTGAGGTTAATTCCCTGACTCACAGATAAGAAAATTGTGGTTAGAGAGGGAAATTTTTTAGTAGAGCAGGGATTTTTCTAATATTCCGCTACAACTCCTGCCAGAGCAAGCACAGAAAAAAGAGGAAGGTGCTCTGTCAGCATTCCATTGCCCTTATTTGGACTATCCATATATGGTAATGAGCTGCCATTGGAACATTTAAACTGGGCTCGGGGCCAGGAAATGAGTGACTTACCGTGATTGGCCTGTTTAAAATAAACCGCGCGCGGGCTGATAAGGAGAGACGTGCGGGCGGAAGGTAATCCCTAACAACCTCTGAACTTAAACAAAGGACAGCCGGGATGTCTGAGGCAACCCGGAAGCCAATGGATTCAGAGGGGCCTAGAGCAGCCTC…	5254	27	78		Ref
	421	>gi|674280232|gb|KJ452212.1| Goose hemorrhagic polyomavirus strain 14234, complete genome	GATGATTGAGGTTAATTCCCTGACTCACAGATAAGAAAATTGTGGTTAGAGAGGGAAATTTTTTAGTAGGGCAGGGATTTTTCTAATATTCCGCTACAACTCCTGCCAGAGCAAGCACAGAAAAAAGAGGAAGGTGCTCTGTCAGCATTCCATTGCCCTTATTTGGACTATCCATATATGGTAATGAGCTGCCATTGGAACATTTAAACTTGGCTCTGGGCCAGGAAATGAGTGACTTACCGTGATTGGCCTGTTTAAAATAAACCGCGCGCGGGCTGATAAGGAGAGACGTGCGGGCGGAAGCTAATCCCTAACAACCTCTGAACTTAAACAAAGGACAGCCGGGATGTCTGAGGCAACCCGGAAGCCAATGGATTCAGAGGGGCCTAGAGCAGCCTC…	GATGATTGAGGTTAATTCCCTGACTCACAGATAAGAAAATTGTGGTTAGAGAGGGAAATTTTTTAGTAGGGCAGGGATTTTTCTAATATTCCGCTACAACTCCTGCCAGAGCAAGCACAGAAAAAAGAGGAAGGTGCTCTGTCAGCATTCCATTGCCCTTATTTGGACTATCCATATATGGTAATGAGCTGCCATTGGAACATTTAAACTTGGCTCTGGGCCAGGAAATGAGTGACTTACCGTGATTGGCCTGTTTAAAATAAACCGCGCGCGGGCTGATAAGGAGAGACGTGCGGGCGGAAGCTAATCCCTAACAACCTCTGAACTTAAACAAAGGACAGCCGGGATGTCTGAGGCAACCCGGAAGCCAATGGATTCAGAGGGGCCTAGAGCAGCCTC…	5252	27	81		Ref
	422	>gi|657941440|gb|KM007161.1| Trichodysplasia spinulosa-associated polyomavirus isolate TSV_Br, complete genome	GCCTCAGCCTCCTGGTAATACTGAGAAAAAACAAGATTTCCATAGTAACCCCCTATTAGGAATTTGAGGAACTATACTTAGAGTGTTGACATAAATAGGTCATTGTTTGCTTAAGACCGTTATCCTGAGGAAGCTCGTGCGCCACCTATCATTTGTTGTTGAAAAATGCTGTGTCAGTTAGTCTCAAGGGGATGTTTGTCATACTGCCACAAACACAGGAAGGCAGCCAACAGACAAGAGGAAGCCAGCCAAATCCCGTGATTGTTTTTGTATATTCTTAAGATAGCACTTGTCTAACTGCTCTCATCCTGTCCGTGCTGTCTCCATAACAACACATCCTCCCGCTCCTCTGTTCCCAGGCGGCAAATTCAAATTCTAATGGTAAGTTTTTCTTATTTT…	GCCTCAGCCTCCTGGTAATACTGAGAAAAAACAAGATTTCCATAGTAACCCCCTATTAGGAATTTGAGGAACTATACTTAGAGTGTTGACATAAATAGGTCATTGTTTGCTTAAGACCGTTATCCTGAGGAAGCTCGTGCGCCACCTATCATTTGTTGTTGAAAAATGCTGTGTCAGTTAGTCTCAAGGGGATGTTTGTCATACTGCCACAAACACAGGAAGGCAGCCAACAGACAAGAGGAAGCCAGCCAAATCCCGTGATTGTTTTTGTATATTCTTAAGATAGCACTTGTCTAACTGCTCTCATCCTGTCCGTGCTGTCTCCATAACAACACATCCTCCCGCTCCTCTGTTCCCAGGCGGCAAATTCAAATTCTAATGGTAAGTTTTTCTTATTTT…	5235	28	91	Ref	Ref
	423	>gi|393010253|gb|JQ723730.1| Trichodysplasia spinulosa-associated polyomavirus strain WK164, complete genome	GCCTCAGCCTCCTGGTAATACTGAGAAAAAACAAGATTTCCATAGTAACCCCCTATTAGGAATTTGAGGAACTATACTTAGAGTGTTGACATAAATAGGTCATTGTTTGCTTAAGACCGTTATCCTGAGGAAGCTCGTGCGCCACCTATCATTTGTTGTGGAAAATGCTGTGTCAGTTAGTCTCAAGGGGATGTTTGTCATACTGCCACAAACACAGGAAGGCTGCCAAGAGACAAGAGGAAGCCAGCCAAATCCCGTGATTGTTTTTGTATATTCTTAAGATAGCACTTGTCTAACTGCTCTCATCCTGTCCGTCCGGTCTCCATAACAACACATCCTCCCGCTCTGTGTTCTCACGCGGCAAATTCAAATTCTAATGGTAAGTTTTTCTTATTTTTC…	GCCTCAGCCTCCTGGTAATACTGAGAAAAAACAAGATTTCCATAGTAACCCCCTATTAGGAATTTGAGGAACTATACTTAGAGTGTTGACATAAATAGGTCATTGTTTGCTTAAGACCGTTATCCTGAGGAAGCTCGTGCGCCACCTATCATTTGTTGTGGAAAATGCTGTGTCAGTTAGTCTCAAGGGGATGTTTGTCATACTGCCACAAACACAGGAAGGCTGCCAAGAGACAAGAGGAAGCCAGCCAAATCCCGTGATTGTTTTTGTATATTCTTAAGATAGCACTTGTCTAACTGCTCTCATCCTGTCCGTCCGGTCTCCATAACAACACATCCTCCCGCTCTGTGTTCTCACGCGGCAAATTCAAATTCTAATGGTAAGTTTTTCTTATTTTTC…	5232	28	94		Ref
	424	>gi|573464701|gb|KF444091.1| Trichodysplasia spinulosa-associated polyomavirus isolate 0203, complete genome	GCCTCAGCCTCCTGGTAATACTGAGAAAAAACAAGATTTCCATAGTAACCCCCTATTAGGAATTTGAGGAACTATACTTAGAGTGTTGACATAAATAGATCATTGTTTGCTTAAGACCGTTATCCTGAGGAAGCTCGTGCGCCACCTATCATTTGTTGTGAAAAATGCTGTGTCAGTTAGTCTCAAGGGGATGTTTGTCATACTGCCACAAACACAGGAAGGCAGCCAACAGACAAGAGGAAGCCAGCCAAATCCCGTGATTGTTTTTGTATATTCTTAAGATAGCACTTGTCTAACTGCTCTCATCCTGTCCGTCCGGTCTCCATAACAACACATCCTCCCGCTCTGTGTTCTCACGCGGCAAATTCAAATTCTAATGGTAAGTTTTTCTTATTTTTC…	GCCTCAGCCTCCTGGTAATACTGAGAAAAAACAAGATTTCCATAGTAACCCCCTATTAGGAATTTGAGGAACTATACTTAGAGTGTTGACATAAATAGATCATTGTTTGCTTAAGACCGTTATCCTGAGGAAGCTCGTGCGCCACCTATCATTTGTTGTGAAAAATGCTGTGTCAGTTAGTCTCAAGGGGATGTTTGTCATACTGCCACAAACACAGGAAGGCAGCCAACAGACAAGAGGAAGCCAGCCAAATCCCGTGATTGTTTTTGTATATTCTTAAGATAGCACTTGTCTAACTGCTCTCATCCTGTCCGTCCGGTCTCCATAACAACACATCCTCCCGCTCTGTGTTCTCACGCGGCAAATTCAAATTCTAATGGTAAGTTTTTCTTATTTTTC…	5232	28	95		Ref
	425	>gi|573464708|gb|KF444092.1| Trichodysplasia spinulosa-associated polyomavirus isolate 0304, complete genome	GCCTCAGCCTCCTGGTAATACTGAGAAAAAACAAGATTTCCATAGTAACCCCCTATTAGGAATTTGAGGAACTATACTTAGAGTGTTGACATAAATAGGTCATTGTTTGCTTAAGACCGTTATCCTGAGGAAGCTCGTGCGCCACCTATCATTTGTTGTGGAAAATGCTGTGTCAGTTAGTCTCAAGGGGATGTTTGTCATACTGCCACAAACACAGGAAGGCAGCCAAGAGACAAGAGGAAGCCAGCCAAATCCCGTGATTGTTTTTGTATATTCTTAAGATAGCACTTGTCTAACTGCTCTCATCCTGTCCGTCCGGTCTCCATAACAACACATCCTCCCGCTCTGTGTTCTCACGCGGCAAATTCAAATTCTAATGGTAAGTTTTTCTTATTTTTC…	GCCTCAGCCTCCTGGTAATACTGAGAAAAAACAAGATTTCCATAGTAACCCCCTATTAGGAATTTGAGGAACTATACTTAGAGTGTTGACATAAATAGGTCATTGTTTGCTTAAGACCGTTATCCTGAGGAAGCTCGTGCGCCACCTATCATTTGTTGTGGAAAATGCTGTGTCAGTTAGTCTCAAGGGGATGTTTGTCATACTGCCACAAACACAGGAAGGCAGCCAAGAGACAAGAGGAAGCCAGCCAAATCCCGTGATTGTTTTTGTATATTCTTAAGATAGCACTTGTCTAACTGCTCTCATCCTGTCCGTCCGGTCTCCATAACAACACATCCTCCCGCTCTGTGTTCTCACGCGGCAAATTCAAATTCTAATGGTAAGTTTTTCTTATTTTTC…	5232	28	96		Ref
	426	>gi|573464715|gb|KF444093.1| Trichodysplasia spinulosa-associated polyomavirus isolate 0409, complete genome	GCCTCAGCCTCCTGGTAATACTGAGAAAAAACAAGATTTCCATAGTAACCCCCTATTAGGAATTTGAGGAACTATACTTAGAGTGTTGACATAAATAGATCATTGTTTGCTTAAGACCGTTATCCTGAGGAAGCTCGTGCGCCACCTATCATTTGTTGTGAAAAATGCTGTGTCAGTTAGTCTCAAGGGGATGTTTGTCATACTGCCACAAACACAGGAAGGCAGCCAACAGACAAGAGGAAGCCAGCCAAATCCCGTGATTGTTTTTGTATATTCTTAAGATAGCACTTGTCTAACTGCTCTCATCCTGTCCGTCCGGTCTCCATAACAACACATCCTCCCGCTCTGTGTTCTCACGCGGCAAATTCAAATTCTAATGGTAAGTTTTTCTTATTTTTC…	GCCTCAGCCTCCTGGTAATACTGAGAAAAAACAAGATTTCCATAGTAACCCCCTATTAGGAATTTGAGGAACTATACTTAGAGTGTTGACATAAATAGATCATTGTTTGCTTAAGACCGTTATCCTGAGGAAGCTCGTGCGCCACCTATCATTTGTTGTGAAAAATGCTGTGTCAGTTAGTCTCAAGGGGATGTTTGTCATACTGCCACAAACACAGGAAGGCAGCCAACAGACAAGAGGAAGCCAGCCAAATCCCGTGATTGTTTTTGTATATTCTTAAGATAGCACTTGTCTAACTGCTCTCATCCTGTCCGTCCGGTCTCCATAACAACACATCCTCCCGCTCTGTGTTCTCACGCGGCAAATTCAAATTCTAATGGTAAGTTTTTCTTATTTTTC…	5232	28	97		Ref
	427	>gi|573464722|gb|KF444094.1| Trichodysplasia spinulosa-associated polyomavirus isolate 0510, complete genome	GCCTCAGCCTCCTGGTAATACTGAGAAAAAACAAGATTTCCATAGTAACCCCCTATTAGGAATTTGAGGAACTATACTTAGAGTGTTGACATAAATAGGTCATTGTTTGCTTAAGACCGTTATCCTGAGGAAGCTCGTGCGCCACCTATCATTTGTTGTGGAAAATGCTGTGTCAGTTAGTCTCAAGGGGATGTTTGTCATACTGCCACAAACACAGGAAGGCAGCCAAGAGACAAGAGGAAGCCAGCCAAATCCCGTGATTGTTTTTGTATATTCTTAAGATAGCACTTGTCTAACTGCTCTCATCCTGTCCGTCCGGTCTCCATAACAACACATCCTCCCGCTCTGTGTTCTCACGCGGCAAATTCAAATTCTAATGGTAAGTTTTTCTTATTTTTC…	GCCTCAGCCTCCTGGTAATACTGAGAAAAAACAAGATTTCCATAGTAACCCCCTATTAGGAATTTGAGGAACTATACTTAGAGTGTTGACATAAATAGGTCATTGTTTGCTTAAGACCGTTATCCTGAGGAAGCTCGTGCGCCACCTATCATTTGTTGTGGAAAATGCTGTGTCAGTTAGTCTCAAGGGGATGTTTGTCATACTGCCACAAACACAGGAAGGCAGCCAAGAGACAAGAGGAAGCCAGCCAAATCCCGTGATTGTTTTTGTATATTCTTAAGATAGCACTTGTCTAACTGCTCTCATCCTGTCCGTCCGGTCTCCATAACAACACATCCTCCCGCTCTGTGTTCTCACGCGGCAAATTCAAATTCTAATGGTAAGTTTTTCTTATTTTTC…	5232	28	98		Ref
	428	>gi|573464729|gb|KF444095.1| Trichodysplasia spinulosa-associated polyomavirus isolate 0602, complete genome	GCCTCAGCCTCCTGGTAATACTGAGAAAAAACAAGATTTCCATAGTAACCCCCTATTAGGAATTTGAGGAACTATACTTAGAGTGTTGACATAAATAGGTCATTGTTTGCTTAAGACCGCAGTTAGTCTCAAGGGGATGTTTGTCATACTGCCACAAACACAGGAAGGCAGCCAAGAGACAAGAGGAAGCCAGCCAAATCCCGTGATTGTTTTTGTATATTCTTAAGATAGCACTTGTCTAACTGCTCTCATCCTGTCCGTCCGGTCTCCATAACAACACATCCTCCCGCTCTGTGTTCTCACGCGGCAAATTCAAATTCTAATGGTAAGTTTTTCTTATTTTTCAGGTAAAATGGGAGGAGTAATCAGCTTATTCTTTGATATTATTGAAATATCAAC…	GCCTCAGCCTCCTGGTAATACTGAGAAAAAACAAGATTTCCATAGTAACCCCCTATTAGGAATTTGAGGAACTATACTTAGAGTGTTGACATAAATAGGTCATTGTTTGCTTAAGACCGCAGTTAGTCTCAAGGGGATGTTTGTCATACTGCCACAAACACAGGAAGGCAGCCAAGAGACAAGAGGAAGCCAGCCAAATCCCGTGATTGTTTTTGTATATTCTTAAGATAGCACTTGTCTAACTGCTCTCATCCTGTCCGTCCGGTCTCCATAACAACACATCCTCCCGCTCTGTGTTCTCACGCGGCAAATTCAAATTCTAATGGTAAGTTTTTCTTATTTTTCAGGTAAAATGGGAGGAGTAATCAGCTTATTCTTTGATATTATTGAAATATCAAC…	5178	28	195		Ref
	429	>gi|573464743|gb|KF444097.1| Trichodysplasia spinulosa-associated polyomavirus isolate 1008, complete genome	GCCTCAGCCTCCTGGTAATACTGAGAAAAAACAAGATTTCCATAGTAACCCCCTATTAGGAATTTGAGGAACTATACTTAGAGTGTTGACATAAATAGATCATTGTTTGCTTAAGACCGTTATCCTGAGGAAGCTCGTGCGCCACCTATCATTTGTTGTGAAAAATGCTGTGTCAGTTAGTCTCAAGGGGATGTTTGTCATACTGCCACAAACACAGGAAGGCAGCCAACAGACAAGAGGAAGCCAGCCAAATCCCGTGATTGTTTTTGTATATTCTTAAGATAGCACTTGTCTAACTGCTCTCATCCTGTCCGTCCGGTCTCCATAACAACACATCCTCCCGCTCTGTGTTCTCACGCGGCAAATTCAAATTCTAATGGTAAGTTTTTCTTATTTTTC…	GCCTCAGCCTCCTGGTAATACTGAGAAAAAACAAGATTTCCATAGTAACCCCCTATTAGGAATTTGAGGAACTATACTTAGAGTGTTGACATAAATAGATCATTGTTTGCTTAAGACCGTTATCCTGAGGAAGCTCGTGCGCCACCTATCATTTGTTGTGAAAAATGCTGTGTCAGTTAGTCTCAAGGGGATGTTTGTCATACTGCCACAAACACAGGAAGGCAGCCAACAGACAAGAGGAAGCCAGCCAAATCCCGTGATTGTTTTTGTATATTCTTAAGATAGCACTTGTCTAACTGCTCTCATCCTGTCCGTCCGGTCTCCATAACAACACATCCTCCCGCTCTGTGTTCTCACGCGGCAAATTCAAATTCTAATGGTAAGTTTTTCTTATTTTTC…	5232	28	99		Ref
	430	>gi|573464750|gb|KF444098.1| Trichodysplasia spinulosa-associated polyomavirus isolate 1197, complete genome	GCCTCAGCCTCCTGGTAATACTGAGAAAAAACAAGATTTCCATAGTAACCCCCTATTAGGAATTTGAGGAACTATACTTAGAGTGTTGACATAAATAGATCATTGTTTGCTTAAGACCGTTATCCTGAGGAAGCTCGTGCGCCACCTATCATTTGTTGTGAAAAATGCTGTGTCAGTTAGTCTCAAGGGGATGTTTGTCATACTGCCACAAACACAGGAAGGCAGCCAACAGACAAGAGGAAGCCAGCCAAATCCCGTGATTGTTTTTGTATATTCTTAAGATAGCACTTGTCTAACTGCTCTCATCCTGTCCGTCCGGTCTCCATAACAACACATCCTCCCGCTCTGTGTTCTCACGCGGCAAATTCAAATTCTAATGGTAAGTTTTTCTTATTTTTC…	GCCTCAGCCTCCTGGTAATACTGAGAAAAAACAAGATTTCCATAGTAACCCCCTATTAGGAATTTGAGGAACTATACTTAGAGTGTTGACATAAATAGATCATTGTTTGCTTAAGACCGTTATCCTGAGGAAGCTCGTGCGCCACCTATCATTTGTTGTGAAAAATGCTGTGTCAGTTAGTCTCAAGGGGATGTTTGTCATACTGCCACAAACACAGGAAGGCAGCCAACAGACAAGAGGAAGCCAGCCAAATCCCGTGATTGTTTTTGTATATTCTTAAGATAGCACTTGTCTAACTGCTCTCATCCTGTCCGTCCGGTCTCCATAACAACACATCCTCCCGCTCTGTGTTCTCACGCGGCAAATTCAAATTCTAATGGTAAGTTTTTCTTATTTTTC…	5232	28	100		Ref
	431	>gi|573464757|gb|KF444099.1| Trichodysplasia spinulosa-associated polyomavirus isolate 1211, complete genome	GCCTCAGCCTCCTGGTAATACTGAGAAAAAACAAGATTTCCATAGTAACCCCCTATTAGGAATTTGAGGAACTATACTTAGAGTGTTGACATAAATAGGTCATTGTTTGCTTAAGACCGTTATCCTGAGGAAGCTCGTGCGCCACCTATCATTTGTTGTGGAAAATGCTGTGTCAGTTAGTCTCAAGGGGATGTTTGTCATACTGCCACAAACACAGGAAGGCAGCCAAGAGACAAGAGGAAGCCAGCCAAATCCCGTGATTGTTTTTGTATATTCTTAAGATAGCACTTGTCTAACTGCTCTCATCCTGTCCGTCCGGTCTCCATAACAACACATCCTCCCGCTCTGTGTTCTCACGCGGCAAATTCAAATTCTAATGGTAAGTTTTTCTTATTTTTC…	GCCTCAGCCTCCTGGTAATACTGAGAAAAAACAAGATTTCCATAGTAACCCCCTATTAGGAATTTGAGGAACTATACTTAGAGTGTTGACATAAATAGGTCATTGTTTGCTTAAGACCGTTATCCTGAGGAAGCTCGTGCGCCACCTATCATTTGTTGTGGAAAATGCTGTGTCAGTTAGTCTCAAGGGGATGTTTGTCATACTGCCACAAACACAGGAAGGCAGCCAAGAGACAAGAGGAAGCCAGCCAAATCCCGTGATTGTTTTTGTATATTCTTAAGATAGCACTTGTCTAACTGCTCTCATCCTGTCCGTCCGGTCTCCATAACAACACATCCTCCCGCTCTGTGTTCTCACGCGGCAAATTCAAATTCTAATGGTAAGTTTTTCTTATTTTTC…	5232	28	101		Ref
	432	>gi|573464764|gb|KF444100.1| Trichodysplasia spinulosa-associated polyomavirus isolate 1312, complete genome	GCCTCAGCCTCTTGGTAATACTGAGAAAAAACAAGATTTCCATAGTAACCCCCTATTAGGTCATTGTTTGCTTAAGACCGTTATCCTGAGGAAGCTCGTGCGCCACCTATCATTTGTTGTGGAAAATGCTGTGTCAGTTAGTCTCAAGGGGATGTTTGTCATACTGCCACAAACACAGGAAGGCAGCCAAGAGACAAGAGGAAGCCAGCCAAATCCCGTGATTGTTTTTGTATATTCTTAAGATAGCACTTGTCTAACTGCTCTCATCCTGTCCGTCCGGTCTCCATAACAACACATCCTCCCGCTCTGTGTTCTCACGCGGCAAATTCAAATTCTAATGGTAAGTTTTTCTTATTTTTCAGGTAAAATGGGAGGAGTAATCAGCTTATTCTTTGATAT…	GCCTCAGCCTCTTGGTAATACTGAGAAAAAACAAGATTTCCATAGTAACCCCCTATTAGGTCATTGTTTGCTTAAGACCGTTATCCTGAGGAAGCTCGTGCGCCACCTATCATTTGTTGTGGAAAATGCTGTGTCAGTTAGTCTCAAGGGGATGTTTGTCATACTGCCACAAACACAGGAAGGCAGCCAAGAGACAAGAGGAAGCCAGCCAAATCCCGTGATTGTTTTTGTATATTCTTAAGATAGCACTTGTCTAACTGCTCTCATCCTGTCCGTCCGGTCTCCATAACAACACATCCTCCCGCTCTGTGTTCTCACGCGGCAAATTCAAATTCTAATGGTAAGTTTTTCTTATTTTTCAGGTAAAATGGGAGGAGTAATCAGCTTATTCTTTGATAT…	5193	28	178		Ref
	433	>gi|573464771|gb|KF444101.1| Trichodysplasia spinulosa-associated polyomavirus isolate 1412, complete genome	GCCTCAGCCTCCTGGTAATACTGAGAAAAAACAAGATTTCCATAGTAACCCCCTATTAGGAATTTGAGGAACTATACTTAGAGTGTTGACATAAATAGATCATTGTTTGCTTAAGACCGTTATCCTGAGGAAGCTCGTGCGCCACCTATCATTTGTTGTGAAAAATGCTGTGTCAGTTAGTCTCAAGGGGATGTTTGTCATACTGCCACAAACACAGGAAGGCAGCCAACAGACAAGAGGAAGCCAGCCAAATCCCGTGATTGTTTTTGTATATTCTTAAGATAGCACTTGTCTAACTGCTCTCATCCTGTCCGTCCGGTCTCCATAACAACACATCCTCCCGCTCTGTGTTCTCACGCGGCAAATTCAAATTCTAATGGTAAGTTTTTCTTATTTTTC…	GCCTCAGCCTCCTGGTAATACTGAGAAAAAACAAGATTTCCATAGTAACCCCCTATTAGGAATTTGAGGAACTATACTTAGAGTGTTGACATAAATAGATCATTGTTTGCTTAAGACCGTTATCCTGAGGAAGCTCGTGCGCCACCTATCATTTGTTGTGAAAAATGCTGTGTCAGTTAGTCTCAAGGGGATGTTTGTCATACTGCCACAAACACAGGAAGGCAGCCAACAGACAAGAGGAAGCCAGCCAAATCCCGTGATTGTTTTTGTATATTCTTAAGATAGCACTTGTCTAACTGCTCTCATCCTGTCCGTCCGGTCTCCATAACAACACATCCTCCCGCTCTGTGTTCTCACGCGGCAAATTCAAATTCTAATGGTAAGTTTTTCTTATTTTTC…	5232	28	102		Ref
	434	>gi|558611317|dbj|AB873001.1| Trichodysplasia spinulosa-associated polyomavirus DNA, complete genome, strain: TMC	GCCTCAGCCTCCTGGTAATACTGAGAAAAAACAAGATTTCCATAGTAACCCCCTATTAGGAATTTGAGGAACTATACTTAGAGTGTTGACATAAATAGGTCATTGTTTGCTTAAGACCGTTATCCTGAGGAAGCTCGTGCGCCACCTATCATTTGTTGTGAAAAATGCTGTGTCAGTTAGTCTCAAGGGGATGTTTGTCATACTGCCACAAACACAGGAAGGCAGCCAACAGACAAGAGGAAGCCAGCCAAATCCCGTGATTGTTTTTGTATATTCTTAAGATAGCACTTGTCTAACTGCTCTCATCCTGTCCGTCCGGTCTCCATAACAACACATCCTCCCGCTCTGTGTTCTCACGCGGCAAATTCAAATTCTAATGGTAAGTTTTTCTTATTTTTC…	GCCTCAGCCTCCTGGTAATACTGAGAAAAAACAAGATTTCCATAGTAACCCCCTATTAGGAATTTGAGGAACTATACTTAGAGTGTTGACATAAATAGGTCATTGTTTGCTTAAGACCGTTATCCTGAGGAAGCTCGTGCGCCACCTATCATTTGTTGTGAAAAATGCTGTGTCAGTTAGTCTCAAGGGGATGTTTGTCATACTGCCACAAACACAGGAAGGCAGCCAACAGACAAGAGGAAGCCAGCCAAATCCCGTGATTGTTTTTGTATATTCTTAAGATAGCACTTGTCTAACTGCTCTCATCCTGTCCGTCCGGTCTCCATAACAACACATCCTCCCGCTCTGTGTTCTCACGCGGCAAATTCAAATTCTAATGGTAAGTTTTTCTTATTTTTC…	5232	28	103		Ref
[truncated: 879 more rows]

## Sheet: nr85
No	Name	original sequence from database	sequence for case of all same strands	cd-hit cluster#	ncbi_RefSeqs	cd-hit Refs	final_Refs
[truncated: 98 more rows]

## Sheet: Genome_revisions
Genome	nt ambiguity + position	Decision	Support for suggestions:
			A	C	G	T
[truncated: 46 more rows]

## Sheet: nr85_fasta_lib
>gi|727361106|ref|NC_025790.1| Black sea bass polyomavirus 1 isolate 2835, complete genome
[truncated: 195 more rows]

[truncated: 2 more sheets: Protein_seq_revisions, Protein_alignment]
