# Supplementary material for: Identification of Two Novel Members of the Tentative Genus Wukipolyomavirus in Wild Rodents
Source: PLoS One. 2015 Oct 16;10(10):e0140916. doi: 10.1371/journal.pone.0140916 (PMC4608572; doi:10.1371/journal.pone.0140916)
Supplement: S4 Table — (XLSX) [file pone.0140916.s006.xlsx]

## Sheet: Common vole
Common vole (Microtus arvalis) sample number	Nested Tag PCR	Sequencing result	Diagnostic CPyV PCR from CCF samples	Diagnostic PCR from kidney samples	Viral genome amplification and sequencing	Elisa CVPyV VP1 VLPs	Elisa BVPyV VP1 VLPs	Elisa WUPyV VP1 VLPs	Site of common vole collection	Site number on the map (Fig.S2)	State of Germany
KS/13/0783	0		0	N/A		+	+	+	Schrevendorf	1	Schleswig-Holstein
KS/13/0785	0		0	N/A		0	0	0	Schrevendorf	1	Schleswig-Holstein
KS/13/049	+		0	0		0	0	0	Weitendorf	2	Mecklenburg-Western Pomerania
KS/10/3631	0		0	N/A		0	0	0	Jeeser	3	Mecklenburg-Western Pomerania
KS/13/947	+	Polyomavirus like DNA	+	+	+	N/A	N/A	N/A	Jeeser	3	Mecklenburg-Western Pomerania
Sm/10/2322	0		0	N/A		0	0	0	Jeeser	3	Mecklenburg-Western Pomerania
Sm/10/2333	0		0	N/A		0	0	0	Jeeser	3	Mecklenburg-Western Pomerania
Sm/10/2341	0		0	N/A		0	0	0	Jeeser	3	Mecklenburg-Western Pomerania
Sm/10/2346	0		0	N/A		0	0	0	Jeeser	3	Mecklenburg-Western Pomerania
SM/10/2349	0		0	N/A		0	0	0	Jeeser	3	Mecklenburg-Western Pomerania
Sm/10/2352	0		0	N/A		0	0	0	Jeeser	3	Mecklenburg-Western Pomerania
Sm/10/2357	0		0	N/A		0	0	0	Jeeser	3	Mecklenburg-Western Pomerania
SM/10/2362	0		0	N/A		0	0	0	Jeeser	3	Mecklenburg-Western Pomerania
Sm/10/2364	0		0	N/A		0	0	0	Jeeser	3	Mecklenburg-Western Pomerania
SM/10/2366	0		0	N/A		0	0	0	Jeeser	3	Mecklenburg-Western Pomerania
Sm/10/2393	0		+	N/A		0	0	0	Jeeser	3	Mecklenburg-Western Pomerania
Sm/10/2396	0		0	N/A		0	0	0	Jeeser	3	Mecklenburg-Western Pomerania
Sm/10/2400	0		0	N/A		0	0	0	Jeeser	3	Mecklenburg-Western Pomerania
Sm/10/2405	0		0	N/A		0	0	0	Jeeser	3	Mecklenburg-Western Pomerania
Sm/10/2434	0		0	N/A		0	0	0	Jeeser	3	Mecklenburg-Western Pomerania
Sm/10/2437	0		0	N/A		0	0	0	Jeeser	3	Mecklenburg-Western Pomerania
KS/13/948	0		0	0		0	0	0	Jeeser	3	Mecklenburg-Western Pomerania
Mu/10/0023	0		0	N/A		+	0	+	Jeeser	3	Mecklenburg-Western Pomerania
Mu/10/0024	0		0	N/A		0	0	0	Jeeser	3	Mecklenburg-Western Pomerania
Mu/10/0036	0		0	N/A		0	0	0	Jeeser	3	Mecklenburg-Western Pomerania
Mu/10/0183	0		0	N/A		+	+	+	Billerbeck	4	North Rhine-Westphalia
Mu/10/0185	0		0	N/A		0	0	0	Billerbeck	4	North Rhine-Westphalia
Mu/10/0215	0		0	N/A		0	0	0	Soest	5	North Rhine-Westphalia
KS/11/1429	0		0	N/A		0	0	0	Wolbrechtshausen	6	Lower Saxony
KS/11/1433	0		0	N/A		+	0	+	Wolbrechtshausen	6	Lower Saxony
KS/13/950	0		0	0		N/A	N/A	N/A	Wolbrechtshausen	6	Lower Saxony
KS/13/958	0		0	0		N/A	N/A	N/A	Wolbrechtshausen	6	Lower Saxony
KS/11/1373	0		0	N/A		0	0	0	Göttingen	7	Lower Saxony
KS/12/0784	+		0	N/A		0	0	0	Erfurt	8	Thuringia
KS/12/0790	+		0	N/A		0	0	0	Erfurt	8	Thuringia
KS/12/0803	0		0	N/A		0	0	0	Erfurt	8	Thuringia
KS/12/0804	0		0	N/A		0	0	0	Erfurt	8	Thuringia
KS/12/1024	+		0	N/A		0	0	0	Erfurt	8	Thuringia
KS/12/1115	0		0	N/A		0	0	0	Erfurt	8	Thuringia
KS/11/0058	0		0	N/A		0	0	0	Gotha	9	Thuringia
KS/11/1850	0		0	N/A		0	0	0	Gotha	9	Thuringia
KS/11/2075	0		0	N/A		0	0	0	Gotha	9	Thuringia
KS/11/2119	0		0	N/A		0	0	0	Gotha	9	Thuringia
KS/11/2125	0		0	N/A		0	0	0	Gotha	9	Thuringia
KS/13/960	0		0	0		0	0	0	Gotha	9	Thuringia
KS/13/961	0		0	0		N/A	N/A	N/A	Gotha	9	Thuringia
KS/13/963	0		0	0		N/A	N/A	N/A	Gotha	9	Thuringia
KS/13/969	0		0	N/A		N/A	N/A	N/A	Gotha	9	Thuringia
KS/13/970	0		0	0		N/A	N/A	N/A	Gotha	9	Thuringia
KS/13/975	0		0	0		N/A	N/A	N/A	Gotha	9	Thuringia
KS/13/979	0		0	0		N/A	N/A	N/A	Gotha	9	Thuringia
KS/13/980	0		0	+	+	N/A	N/A	N/A	Gotha	9	Thuringia
KS/13/981	0		0	0		N/A	N/A	N/A	Gotha	9	Thuringia
KS/13/983	0		0	+		N/A	N/A	N/A	Gotha	9	Thuringia
KS/13/988	0		0	0		N/A	N/A	N/A	Gotha	9	Thuringia
Mu/10/1463	0		0	N/A		0	0	0	Gotha	9	Thuringia
Mu/10/1606	0		0	N/A		0	0	0	Gotha	9	Thuringia
SM/10/2754	0		+	N/A		+	0	+	Gotha	9	Thuringia
Sm/10/2767	0		0	N/A		0	0	0	Gotha	9	Thuringia
Sm/10/2786	+		+	N/A		0	0	0	Gotha	9	Thuringia
SM/10/2798	0		0	N/A		0	0	0	Gotha	9	Thuringia
Sm/10/2981	0		0	N/A		0	0	0	Gotha	9	Thuringia
Mu/10/0932	0		0	N/A		0	0	0	Treben	10	Thuringia
Mu/10/1622	0		0	N/A		0	0	0	Altdöbern	11	Brandenburg
Mu/10/1625	0		+	N/A		0	0	0	Altdöbern	11	Brandenburg
KS/13/0797	0		0	N/A		0	0	0	Colmnitz	12	Saxony
KS/13/0800	0		0	N/A		0	0	0	Colmnitz	12	Saxony
KS/13/0807	0		0	N/A		0	0	0	Colmnitz	12	Saxony
KS/13/0808	0		0	N/A		0	0	0	Colmnitz	12	Saxony
KS/11/2289	0		0	N/A		0	0	0	Rutesheim	13	Baden-Wuerttemberg
KS/11/2302	0		0	N/A		0	0	0	Rutesheim	13	Baden-Wuerttemberg
KS/11/2304	0		0	N/A		0	0	0	Rutesheim	13	Baden-Wuerttemberg
KS/11/2314	0		0	N/A		0	0	0	Rutesheim	13	Baden-Wuerttemberg
KS/11/2315	+		0	N/A		0	0	0	Rutesheim	13	Baden-Wuerttemberg
KS/11/2318	+		0	N/A		0	0	0	Rutesheim	13	Baden-Wuerttemberg
KS/11/2325	+		0	N/A		0	0	0	Rutesheim	13	Baden-Wuerttemberg
Mu/10/1936	0		0	N/A		0	0	0	Rutesheim	13	Baden-Wuerttemberg
Mu/10/1939	0		0	N/A		0	0	0	Rutesheim	13	Baden-Wuerttemberg
Mu/10/0988	0		+	N/A		0	0	0	Weissach	14	Baden-Wuerttemberg
Mu/10/1036	0		0	N/A		0	0	0	Weissach	14	Baden-Wuerttemberg
Sm/10/2630	0		0	N/A		0	0	0	Weissach	14	Baden-Wuerttemberg
Sm/10/2636	0		+	N/A		0	0	0	Weissach	14	Baden-Wuerttemberg
Sm/10/2644	0		+	N/A		0	0	0	Weissach	14	Baden-Wuerttemberg
Sm/10/2645	0		+	N/A		0	0	0	Weissach	14	Baden-Wuerttemberg
Sm/10/2646	0		0	N/A		0	0	0	Weissach	14	Baden-Wuerttemberg
Positives	9		9	3	2	5	2	5

## Sheet: Bank vole
Bank vole (Myodes glareolus) samlpe number	Polyoma nested TAg	Sequencing result	BVPyV Diagnostic PCR	Diagnostic PCR from kidney samples	Viral genome amplification and sequencing	Elisa CVPyV VP1 VLPs	Elisa BVPyV VP1 VLPs	Elisa WUPyV VP1 VLPs	Site of bank vole collection	Site number on the map (Fig.S1)	State of Germany
KS/14/026	0		+	0		0	+	+	Jesser	1	Mecklenburg-Western Pomerania
KS/14/027	0		0	0		0	0	0	Jesser	1	Mecklenburg-Western Pomerania
KS/13/1000	0		0	0		0	0	0	Gotha	2	Thuringia
KS/13/990	0		0	0		0	0	0	Gotha	2	Thuringia
KS/13/994	0		0	0		0	0	0	Gotha	2	Thuringia
KS/13/995	0		0	0		0	0	0	Gotha	2	Thuringia
KS/13/996	0		0	0		0	0	0	Gotha	2	Thuringia
KS/13/999	+		+	+	+	0	0	0	Gotha	2	Thuringia
KS/14/046	0		0	+		0	0	0	Gotha	2	Thuringia
KS/14/048	0		0	0		0	0	0	Gotha	2	Thuringia
KS/14/050	0		0	0		0	0	0	Gotha	2	Thuringia
KS/14/055	0		+	0		0	0	0	Gotha	2	Thuringia
KS/14/275	0		0	0		0	+	+	Crailsheim	3	Baden-Wuerttemberg
KS/14/278	0		+	0		0	+	+	Crailsheim	3	Baden-Wuerttemberg
KS/14/279	0		0	+		0	0	+	Crailsheim	3	Baden-Wuerttemberg
KS/14/280	0		0	0		0	+	+	Crailsheim	3	Baden-Wuerttemberg
KS/14/281	0		+	0	+	+	+	0	Crailsheim	3	Baden-Wuerttemberg
KS/14/282	0		0	0		0	+	0	Crailsheim	3	Baden-Wuerttemberg
KS/14/283	0		0	0		0	0	0	Crailsheim	3	Baden-Wuerttemberg
KS/14/284	0		0	0		0	0	0	Crailsheim	3	Baden-Wuerttemberg
KS/14/285	0		+	0		0	0	0	Crailsheim	3	Baden-Wuerttemberg
KS/14/286	0		+	0		0	0	0	Crailsheim	3	Baden-Wuerttemberg
KS/14/287	0		+	0		0	0	0	Crailsheim	3	Baden-Wuerttemberg
KS/14/288	0		0	0		0	0	0	Crailsheim	3	Baden-Wuerttemberg
KS/14/289	0		+	0	+	0	0	0	Crailsheim	3	Baden-Wuerttemberg
KS/14/322	0		0	0		0	0	0	Crailsheim	3	Baden-Wuerttemberg
KS/14/323	0		0	0		0	0	0	Crailsheim	3	Baden-Wuerttemberg
KS/14/324	0		0	+		0	0	0	Crailsheim	3	Baden-Wuerttemberg
KS/14/325	0		0	+		0	0	0	Crailsheim	3	Baden-Wuerttemberg
KS/14/326	0		0	0		0	0	0	Crailsheim	3	Baden-Wuerttemberg
KS/14/327	0		0	+		0	0	0	Crailsheim	3	Baden-Wuerttemberg
KS/14/328	+		+	0	+	0	0	0	Crailsheim	3	Baden-Wuerttemberg
KS/14/329	0		0	+		0	0	0	Crailsheim	3	Baden-Wuerttemberg
KS/14/330	0		0	0		0	0	0	Crailsheim	3	Baden-Wuerttemberg
KS/14/331	0		0	0		0	0	0	Crailsheim	3	Baden-Wuerttemberg
KS/14/332	0		0	+		0	0	0	Crailsheim	3	Baden-Wuerttemberg
KS/14/333	0		0	+		0	0	0	Crailsheim	3	Baden-Wuerttemberg
KS/14/334	0		0	+		0	0	0	Crailsheim	3	Baden-Wuerttemberg
KS/14/335	0		0	0		0	0	0	Crailsheim	3	Baden-Wuerttemberg
KS/14/336	+	Polyomavirus like DNA	+	0	+	0	0	0	Crailsheim	3	Baden-Wuerttemberg
KS/14/337	0		0	+		0	0	0	Crailsheim	3	Baden-Wuerttemberg
KS/14/338	0		0	+		0	0	0	Crailsheim	3	Baden-Wuerttemberg
KS/14/339	0		0	+		0	0	0	Crailsheim	3	Baden-Wuerttemberg
KS/14/340	0		0	+		+	+	+	Crailsheim	3	Baden-Wuerttemberg
KS/14/341	0		0	+		0	0	0	Crailsheim	3	Baden-Wuerttemberg
KS/14/342	0		0	0		0	0	0	Crailsheim	3	Baden-Wuerttemberg
KS/14/343	0		+	+		0	0	0	Crailsheim	3	Baden-Wuerttemberg
KS/14/344	0		0	+		0	0	0	Crailsheim	3	Baden-Wuerttemberg
KS/14/345	0		0	0		0	0	0	Crailsheim	3	Baden-Wuerttemberg
KS/14/346	0		0	0		0	0	0	Crailsheim	3	Baden-Wuerttemberg
KS/14/347	0		0	0		0	0	0	Crailsheim	3	Baden-Wuerttemberg
KS/14/348	0		0	+		0	0	0	Crailsheim	3	Baden-Wuerttemberg
KS/14/349	0		0	0		0	0	0	Crailsheim	3	Baden-Wuerttemberg
KS/14/350	0		0	0		0	0	0	Crailsheim	3	Baden-Wuerttemberg
KS/14/351	0		+	0		0	0	0	Crailsheim	3	Baden-Wuerttemberg
KS/14/353	0		+	0		0	0	0	Crailsheim	3	Baden-Wuerttemberg
KS/14/192	0		0	0		0	0	0	Stuttgart	4	Baden-Wuerttemberg
KS/14/202	0		0	0		0	0	0	Stuttgart	4	Baden-Wuerttemberg
KS/14/204	0		0	0		0	0	0	Stuttgart	4	Baden-Wuerttemberg
KS/14/207	+		+	0		0	0	0	Stuttgart	4	Baden-Wuerttemberg
KS/14/208	0		0	0		+	+	+	Stuttgart	4	Baden-Wuerttemberg
KS/14/211	0		0	+		0	0	0	Stuttgart	4	Baden-Wuerttemberg
KS/14/212	0		0	0		0	+	+	Stuttgart	4	Baden-Wuerttemberg
KS/14/213	0		0	0		0	0	0	Stuttgart	4	Baden-Wuerttemberg
KS/14/216	0		+	0		0	0	0	Stuttgart	4	Baden-Wuerttemberg
KS/14/218	0		+	0		0	0	0	Stuttgart	4	Baden-Wuerttemberg
KS/14/290	0		0	0		0	0	0	Stuttgart	4	Baden-Wuerttemberg
KS/14/222	0		0	0		0	0	0	Stuttgart	4	Baden-Wuerttemberg
KS/14/274	0		0	0		0	0	0	Stuttgart	4	Baden-Wuerttemberg
KS/14/191	0		0	+		0	0	0	Stötten	5	Baden-Wuerttemberg
KS/14/193	0		0	0		0	0	0	Stötten	5	Baden-Wuerttemberg
KS/14/200	0		+	0		0	0	0	Stötten	5	Baden-Wuerttemberg
KS/14/203	0		0	0		0	0	0	Stötten	5	Baden-Wuerttemberg
KS/14/209	0		0	0		0	0	0	Stötten	5	Baden-Wuerttemberg
KS/14/221	0		0	0		0	0	0	Stötten	5	Baden-Wuerttemberg
KS/14/224	0		+	0		0	+	+	Stötten	5	Baden-Wuerttemberg
KS/14/293	0		0	0		0	0	0	Stötten	5	Baden-Wuerttemberg
KS/14/303	0		0	0		0	0	0	Steinheim	6	Baden-Wuerttemberg
KS/14/305	0		0	0		0	0	0	Steinheim	6	Baden-Wuerttemberg
KS/14/320	0		0	0		0	0	0	Steinheim	6	Baden-Wuerttemberg
KS/14/321	0		0	0		0	0	0	Steinheim	6	Baden-Wuerttemberg
KS/14/194	0		0	0		0	0	0	Mössingen	7	Baden-Wuerttemberg
KS/14/195	0		0	+		0	0	0	Mössingen	7	Baden-Wuerttemberg
KS/14/196	0		0	0		0	0	0	Mössingen	7	Baden-Wuerttemberg
KS/14/197	0		0	0		0	0	0	Mössingen	7	Baden-Wuerttemberg
KS/14/198	0		+	0		0	+	+	Mössingen	7	Baden-Wuerttemberg
KS/14/199	0		0	0		0	0	0	Mössingen	7	Baden-Wuerttemberg
KS/14/201	0		+	0		0	0	0	Mössingen	7	Baden-Wuerttemberg
KS/14/205	0		0	0		0	0	0	Mössingen	7	Baden-Wuerttemberg
KS/14/215	0		0	+		0	0	0	Mössingen	7	Baden-Wuerttemberg
KS/14/217	0		0	0		0	0	0	Mössingen	7	Baden-Wuerttemberg
KS/14/254	0		0	0		0	0	0	Mössingen	7	Baden-Wuerttemberg
KS/14/273	0		0	0		0	0	0	Mössingen	7	Baden-Wuerttemberg
KS/14/276	0		0	0		0	+	+	Mössingen	7	Baden-Wuerttemberg
KS/14/291	0		0	0		0	0	0	Mössingen	7	Baden-Wuerttemberg
KS/14/292	0		0	0		0	0	0	Mössingen	7	Baden-Wuerttemberg
KS/14/206	0		+	0		0	+	+	Kenzingen	8	Baden-Wuerttemberg
KS/14/210	0		0	+		0	0	0	Kenzingen	8	Baden-Wuerttemberg
KS/14/214	0		0	0		0	0	0	Kenzingen	8	Baden-Wuerttemberg
KS/14/219	0		0	0		0	0	0	Kenzingen	8	Baden-Wuerttemberg
KS/14/223	0		+	0		0	0	0	Kenzingen	8	Baden-Wuerttemberg
KS/14/277	0		0	0		0	0	0	Kenzingen	8	Baden-Wuerttemberg
KS/14/179	0		0	0		0	0	0	Freiburg	9	Baden-Wuerttemberg
KS/14/180	+		0	0		0	0	0	Freiburg	9	Baden-Wuerttemberg
KS/14/181	0		0	0		0	0	0	Freiburg	9	Baden-Wuerttemberg
KS/14/182	0		0	0		0	0	0	Freiburg	9	Baden-Wuerttemberg
KS/14/183	0		0	0		0	0	0	Freiburg	9	Baden-Wuerttemberg
KS/14/184	0		0	+		0	0	0	Freiburg	9	Baden-Wuerttemberg
KS/14/220	0		0	0		0	0	0	Freiburg	9	Baden-Wuerttemberg
KS/14/225	0		0	0		0	0	0	Freiburg	9	Baden-Wuerttemberg
KS/14/226	0		0	0		0	0	0	Freiburg	9	Baden-Wuerttemberg
KS/14/227	0		0	0		0	0	0	Freiburg	9	Baden-Wuerttemberg
KS/14/228	0		0	0		0	0	0	Freiburg	9	Baden-Wuerttemberg
KS/14/354	0		0	+		0	0	0	Freiburg	9	Baden-Wuerttemberg
KS/14/355	0		0	0		0	0	0	Freiburg	9	Baden-Wuerttemberg
KS/14/356	0		0	0		0	0	0	Freiburg	9	Baden-Wuerttemberg
KS/14/357	0		0	+		0	0	0	Freiburg	9	Baden-Wuerttemberg
KS/14/358	0		0	0		+	+	+	Freiburg	9	Baden-Wuerttemberg
KS/14/359	0		0	0		0	0	0	Freiburg	9	Baden-Wuerttemberg
KS/14/360	0		0	0		0	0	0	Freiburg	9	Baden-Wuerttemberg
KS/14/361	0		0	0		0	0	0	Freiburg	9	Baden-Wuerttemberg
KS/14/362	0		0	0		0	0	0	Freiburg	9	Baden-Wuerttemberg
KS/14/363	0		0	0		0	0	0	Freiburg	9	Baden-Wuerttemberg
KS/14/364	0		0	+		0	0	0	Freiburg	9	Baden-Wuerttemberg
KS/14/365	0		0	0		+	+	+	Freiburg	9	Baden-Wuerttemberg
KS/14/366	+		0	+		0	0	0	Freiburg	9	Baden-Wuerttemberg
KS/14/367	0		0	+		0	0	0	Freiburg	9	Baden-Wuerttemberg
KS/14/368	0		0	0		0	0	0	Freiburg	9	Baden-Wuerttemberg
KS/14/369	0		0	+		0	0	0	Freiburg	9	Baden-Wuerttemberg
KS/14/370	0		0	+		0	0	0	Freiburg	9	Baden-Wuerttemberg
KS/14/371	0		0	0		+	+	+	Freiburg	9	Baden-Wuerttemberg
KS/14/372	0		0	+		0	0	0	Freiburg	9	Baden-Wuerttemberg
KS/14/373	0		0	+		0	0	0	Freiburg	9	Baden-Wuerttemberg
KS/14/374	0		0	0		0	0	0	Freiburg	9	Baden-Wuerttemberg
KS/14/375	0		0	+		0	0	0	Freiburg	9	Baden-Wuerttemberg
KS/14/376	0		0	0		0	0	0	Freiburg	9	Baden-Wuerttemberg
KS/14/377	0		0	0		0	0	0	Freiburg	9	Baden-Wuerttemberg
KS/14/378	0		0	0		0	0	0	Freiburg	9	Baden-Wuerttemberg
KS/14/379	0		0	0		0	0	0	Freiburg	9	Baden-Wuerttemberg
KS/14/380	0		0	+		0	0	0	Freiburg	9	Baden-Wuerttemberg
KS/14/381	0		0	0		0	0	0	Freiburg	9	Baden-Wuerttemberg
KS/14/382	0		0	0		0	0	0	Freiburg	9	Baden-Wuerttemberg
KS/14/383	0		0	+		0	0	0	Freiburg	9	Baden-Wuerttemberg
KS/14/384	0		0	0		0	0	0	Freiburg	9	Baden-Wuerttemberg
KS/14/385	0		0	+		0	0	0	Freiburg	9	Baden-Wuerttemberg
KS/14/386	0		0	+		0	0	0	Freiburg	9	Baden-Wuerttemberg
KS/14/387	0		0	0		0	0	0	Freiburg	9	Baden-Wuerttemberg
KS/14/185	0		0	0		0	0	0	Stühlingen	10	Baden-Wuerttemberg
KS/14/186	0		0	0		0	0	0	Stühlingen	10	Baden-Wuerttemberg
KS/14/187	0		0	+		0	0	0	Stühlingen	10	Baden-Wuerttemberg
KS/14/188	0		0	+		0	0	0	Stühlingen	10	Baden-Wuerttemberg
KS/14/189	0		0	+		0	0	0	Stühlingen	10	Baden-Wuerttemberg
KS/14/190	0		0	0		0	0	0	Stühlingen	10	Baden-Wuerttemberg
KS/14/295	0		0	0		0	0	0	Stühlingen	10	Baden-Wuerttemberg
KS/14/296	0		0	0		0	0	0	Stühlingen	10	Baden-Wuerttemberg
KS/14/297	0		0	0		+	+	0	Stühlingen	10	Baden-Wuerttemberg
KS/14/298	0		0	0		0	0	0	Stühlingen	10	Baden-Wuerttemberg
KS/14/299	0		0	0		0	0	0	Stühlingen	10	Baden-Wuerttemberg
KS/14/300	0		0	0		0	0	0	Stühlingen	10	Baden-Wuerttemberg
KS/14/301	0		0	0		0	0	0	Stühlingen	10	Baden-Wuerttemberg
KS/14/302	0		0	0		0	0	0	Stühlingen	10	Baden-Wuerttemberg
KS/14/309	0		0	0		0	0	0	Stühlingen	10	Baden-Wuerttemberg
KS/14/310	0		0	0		0	0	0	Stühlingen	10	Baden-Wuerttemberg
KS/14/311	0		0	0		0	0	0	Stühlingen	10	Baden-Wuerttemberg
KS/14/312	0		0	0		0	0	0	Stühlingen	10	Baden-Wuerttemberg
KS/14/313	0		0	0		0	0	0	Stühlingen	10	Baden-Wuerttemberg
KS/14/314	0		0	0		0	0	0	Stühlingen	10	Baden-Wuerttemberg
KS/14/315	0		0	0		0	0	0	Stühlingen	10	Baden-Wuerttemberg
KS/14/316	0		0	0		0	0	0	Stühlingen	10	Baden-Wuerttemberg
KS/14/317	0		0	0		0	+	+	Stühlingen	10	Baden-Wuerttemberg
KS/14/318	0		0	0		0	0	0	Stühlingen	10	Baden-Wuerttemberg
KS/14/319	0		0	0		0	0	0	Stühlingen	10	Baden-Wuerttemberg
Positives	6		23	41	5	7	18	16
