# Supplementary material for: Identification of Two Novel Members of the Tentative Genus Wukipolyomavirus in Wild Rodents
Source: PLoS One. 2015 Oct 16;10(10):e0140916. doi: 10.1371/journal.pone.0140916 (PMC4608572; doi:10.1371/journal.pone.0140916)
Supplement: S5 Table — (XLSX) [file pone.0140916.s007.xlsx]

## Sheet: nr85_matrix
				u	18		Color meanings:
				lambda	0.1		Score	p'(Score)
							1980	6.18618e-86
							1810	1.49427e-78
							1550	2.92473e-67
							921	6.07027e-40
							230	6.20808e-10
			Wukipolyomavirus								Orthopolyomavirus II																																			MalawiPyV		Orthopolyomavirus I
			1	2	3	4	5	6	7	8	9	10	11	12	13	14	15	16	17	18	19	20	21	22	23	24	25	26	27	28	29	30	31	32	33	34	35	36	37	38	39	40	41	42	43	44	45	46	47
			>gi|728864345|ref|NC_025800.1| Bovine polyomavirus-3 isolate 3S5, complete genome	>gi|303291528|ref|NC_014406.1| Human polyomavirus 6, complete genome	>gi|303291522|ref|NC_014407.1| Human polyomavirus 7, complete genome	>gb|KR612368| Bank vole polyomavirus isolate KS/14/281, complete genome	>gb|KR612373| Common vole polyomavirus isolate KS13/947, complete genome	>gi|259906651|gb|FJ794068.1| WU Polyomavirus strain Rochester-7029, complete genome	>gi|148724565|ref|NC_009539.1| WU Polyomavirus, complete genome	>gi|134288556|ref|NC_009238.1| KI polyomavirus Stockholm 60, complete genome	>gi|9627180|ref|NC_001538.1| BK polyomavirus, complete genome	>gi|60851|emb|V01109.1| Human BK virus (strain MM) genome. (Closely related to SV40.)	>gi|224175961|dbj|AB485697.1| BK polyomavirus DNA, complete genome, isolate: MT clone 11	>gi|732134023|ref|NC_025892.1| Cercopithecus erythrotis polyomavirus 1, complete genome	>gi|82524372|ref|NC_007611.1| Simian virus 12, complete genome	>gi|9628642|ref|NC_001699.1| JC polyomavirus, complete genome	>gi|2246606|gb|AF004349.1| JC virus variant GS/K, complete genome	>gi|2246613|gb|AF004350.1| JC virus variant GS/B, complete genome	>gi|330424251|gb|JF424865.1| JC polyomavirus isolate JCV135-40, complete genome	>gi|30408029|gb|AY271816.1| Simian virus 40 strain PML-1EK, complete genome	>gi|9628421|ref|NC_001669.1| Simian virus 40, complete genome	>gi|13517913|gb|AF345345.1| Simian virus 40 strain GM00637H defective variant 12, complete genome	>gi|697827624|ref|NC_025259.1| Sea otter polyomavirus 1 isolate 6831-13, complete genome	>gi|389060482|ref|NC_017982.1| Equine polyomavirus, complete genome	>gi|808157993|gb|KP890267.1| Sheep polyomavirus 1 isolate VH4-S14 from USA, complete genome	>gi|757345490|ref|NC_026473.1| Meles meles polyomavirus 1 isolate French, complete genome	>gi|731978925|ref|NC_025895.1| Mastomys polyomavirus DNA, complete genome, isolate: NR55	>gi|542094470|ref|NC_019854.2| Cebus albifrons polyomavirus 1, complete genome	>gi|159035665|ref|NC_009951.1| Squirrel monkey polyomavirus, complete genome	>gi|207271573|ref|NC_011310.1| Myotis polyomavirus VM-2008, complete genome	>gi|665388515|gb|KJ641707.1| Bat polyomavirus isolate BtMp-PyV/SX2013, complete genome	>gi|803657583|ref|NC_026762.1| Bat polyomavirus 6a DNA, complete genome, isolate: 6a	>gi|665388508|gb|KJ641705.1| Bat polyomavirus isolate BtRp-PyV/GD2012, complete genome	>gi|803431989|ref|NC_026766.1| Bat polyomavirus 6d DNA, complete genome, isolate: 6d-1	>gi|803432004|ref|NC_026769.1| Bat polyomavirus 6c DNA, complete genome, isolate: 6c	>gi|803432009|ref|NC_026770.1| Bat polyomavirus 6b DNA, complete genome, isolate: 6b	>gi|440285314|ref|NC_020069.1| Miniopterus polyomavirus isolate KY369, complete genome	>gi|401556058|gb|JQ958892.1| Desmodus rotundus polyomavirus 1 isolate AT7, complete genome	>gi|440285320|ref|NC_020070.1| Pteronotus polyomavirus isolate GTM203, complete genome	>gi|401556053|gb|JQ958891.1| Pteronotus parnellii polyomavirus 1 isolate R266, complete genome	>gi|401556048|gb|JQ958890.1| Artibeus planirostris polyomavirus 3 isolate A504, complete genome	>gi|288804632|ref|NC_013796.1| California sea lion polyomavirus 1, complete genome	>gi|548894527|ref|NC_022519.1| African elephant polyomavirus 1, complete genome	>gi|9626482|ref|NC_001442.1| Bovine polyomavirus, complete genome	>gi|731978952|ref|NC_025899.1| Dolphin polyomavirus 1 isolate DPyV-1/Trachea/2010, partial sequence	>gi|441432838|ref|NC_020106.1| STL polyomavirus strain MA138, complete genome	>gi|393738580|ref|NC_018102.1| MW polyomavirus, complete genome	>gi|430025820|ref|NC_019858.1| Pan troglodytes schweinfurthii polyomavirus 2, complete genome	>gi|531523124|ref|NC_004763.2| African green monkey polyomavirus, complete genome
1	>gi|728864345|ref|NC_025800.1| Bovine polyomavirus-3 isolate 3S5, complete genome		4897	1693	1548	869	949	887	881	917	417	415	400	458	436	623	641	646	633	648	653	492	514	564	514	585	622	505	475	469	480	662	456	506	538	565	580	562	604	586	621	494	448	644	595	820	773	579	660
2	>gi|303291528|ref|NC_014406.1| Human polyomavirus 6, complete genome		1693	4959	3869	826	835	968	972	1038	637	621	641	483	577	612	626	625	603	586	563	484	549	573	533	618	568	681	522	593	674	471	601	585	557	520	655	595	596	602	550	590	504	599	664	823	948	637	579
3	>gi|303291522|ref|NC_014407.1| Human polyomavirus 7, complete genome		1548	3869	5006	904	950	1109	1106	1124	768	713	796	777	830	803	824	823	820	803	818	647	495	523	544	687	627	718	604	704	651	628	730	614	679	696	729	787	835	749	681	690	469	459	777	758	879	656	663
4	>gb|KR612368| Bank vole polyomavirus isolate KS/14/281, complete genome		869	826	904	5129	4808	1807	1796	1533	1154	1040	1141	1083	1037	1031	1058	1060	1036	984	972	837	939	951	928	768	807	1000	880	902	897	896	833	809	917	758	940	877	983	970	896	748	621	616	813	785	914	662	828
5	>gb|KR612373| Common vole polyomavirus isolate KS13/947, complete genome		949	835	950	4808	5088	1868	1874	1659	1258	1135	1172	1098	1200	1109	1137	1137	1130	925	938	738	862	1066	944	711	897	910	889	893	897	857	895	809	835	759	942	907	975	1022	992	707	671	633	839	877	999	735	804
6	>gi|259906651|gb|FJ794068.1| WU Polyomavirus strain Rochester-7029, complete genome		887	968	1109	1807	1868	5685	5519	4029	1489	1416	1447	1449	1381	1425	1388	1386	1410	1328	1333	1109	1035	1353	1026	862	1181	1048	1118	1029	1049	1076	1067	1046	1002	958	1113	1276	1319	1215	1142	882	673	696	1216	1047	1076	959	911
7	>gi|148724565|ref|NC_009539.1| WU Polyomavirus, complete genome		881	972	1106	1796	1874	5519	5432	3967	1477	1404	1433	1447	1384	1415	1392	1390	1400	1325	1330	1107	1024	1352	1033	868	1189	1032	1087	1028	1047	1073	1069	1030	999	954	1108	1276	1313	1218	1146	892	666	699	1195	1039	1086	951	888
8	>gi|134288556|ref|NC_009238.1| KI polyomavirus Stockholm 60, complete genome		917	1038	1124	1533	1659	4029	3967	5170	1205	1119	1132	1101	1125	1194	1200	1201	1187	1223	1232	1009	836	1007	854	882	789	1098	973	883	781	858	922	778	895	714	891	990	983	1074	928	713	749	674	977	893	1003	868	884
9	>gi|9627180|ref|NC_001538.1| BK polyomavirus, complete genome		417	637	768	1154	1258	1489	1477	1205	5643	5261	5533	4964	4777	4632	4663	4681	4634	4247	4306	3893	2273	2123	1644	1416	1587	1824	1791	1551	1656	1588	1589	1563	1498	1554	1824	2190	2139	2079	1965	1533	1420	990	1477	1345	1547	1456	1288
10	>gi|60851|emb|V01109.1| Human BK virus (strain MM) genome. (Closely related to SV40.)		415	621	713	1040	1135	1416	1404	1119	5261	5497	5443	4819	4688	4380	4403	4421	4370	4001	4055	3642	2188	2055	1547	1385	1542	1755	1687	1484	1604	1541	1503	1511	1414	1477	1701	2083	2066	2063	1871	1458	1385	941	1478	1283	1516	1418	1218
11	>gi|224175961|dbj|AB485697.1| BK polyomavirus DNA, complete genome, isolate: MT clone 11		400	641	796	1141	1172	1447	1433	1132	5533	5443	5917	5193	5050	4743	4785	4765	4730	4282	4355	3962	2311	2122	1556	1378	1594	1798	1753	1450	1589	1569	1517	1538	1501	1441	1800	2146	2101	2075	1955	1508	1347	928	1470	1279	1478	1464	1368
12	>gi|732134023|ref|NC_025892.1| Cercopithecus erythrotis polyomavirus 1, complete genome		458	483	777	1083	1098	1449	1447	1101	4964	4819	5193	5370	5205	4631	4708	4697	4618	4256	4285	3861	2364	2097	1710	1398	1648	1648	1753	1480	1509	1736	1619	1628	1508	1467	1881	2178	1950	1908	1929	1511	1477	1052	1268	1122	1218	1357	1393
13	>gi|82524372|ref|NC_007611.1| Simian virus 12, complete genome		436	577	830	1037	1200	1381	1384	1125	4777	4688	5050	5205	5540	4660	4692	4676	4597	4296	4316	3922	2230	2168	1606	1439	1631	1664	1606	1604	1578	1561	1560	1556	1584	1371	1936	2077	2022	1927	1886	1583	1484	1139	1262	1156	1250	1398	1306
14	>gi|9628642|ref|NC_001699.1| JC polyomavirus, complete genome		623	612	803	1031	1109	1425	1415	1194	4632	4380	4743	4631	4660	5485	5257	5382	5230	4071	4094	3723	2193	2075	1602	1473	1594	1634	1632	1505	1609	1561	1494	1589	1658	1431	1944	2097	2036	1866	1976	1617	1356	1064	1321	1131	1353	1207	1390
15	>gi|2246606|gb|AF004349.1| JC virus variant GS/K, complete genome		641	626	824	1058	1137	1388	1392	1200	4663	4403	4785	4708	4692	5257	5277	5348	5225	4062	4085	3729	2241	2027	1584	1430	1590	1657	1626	1504	1618	1554	1541	1617	1640	1505	1971	2111	2000	1891	1925	1633	1412	1012	1323	1129	1389	1242	1418
16	>gi|2246613|gb|AF004350.1| JC virus variant GS/B, complete genome		646	625	823	1060	1137	1386	1390	1201	4681	4421	4765	4697	4676	5382	5348	5663	5386	4101	4124	3768	2237	2017	1592	1422	1593	1657	1627	1507	1618	1553	1537	1617	1649	1518	1971	2112	2000	1891	1924	1629	1406	1005	1325	1125	1388	1242	1424
17	>gi|330424251|gb|JF424865.1| JC polyomavirus isolate JCV135-40, complete genome		633	603	820	1036	1130	1410	1400	1187	4634	4370	4730	4618	4597	5230	5225	5386	5375	3994	4017	3648	2196	2083	1598	1391	1586	1629	1611	1491	1597	1548	1497	1575	1655	1417	1916	2096	2019	1862	1982	1579	1328	1044	1335	1133	1345	1220	1393
18	>gi|30408029|gb|AY271816.1| Simian virus 40 strain PML-1EK, complete genome		648	586	803	984	925	1328	1325	1223	4247	4001	4282	4256	4296	4071	4062	4101	3994	5426	5421	4851	2310	1944	1616	1308	1627	1710	1634	1577	1558	1577	1558	1661	1668	1507	1888	2174	2133	1910	1991	1611	1368	1068	1189	1165	1354	1215	1359
19	>gi|9628421|ref|NC_001669.1| Simian virus 40, complete genome		653	563	818	972	938	1333	1330	1232	4306	4055	4355	4285	4316	4094	4085	4124	4017	5421	5558	4969	2316	1949	1628	1309	1616	1710	1663	1606	1578	1582	1575	1684	1645	1525	1886	2168	2127	1981	2040	1645	1371	1078	1198	1145	1343	1212	1348
20	>gi|13517913|gb|AF345345.1| Simian virus 40 strain GM00637H defective variant 12, complete genome		492	484	647	837	738	1109	1107	1009	3893	3642	3962	3861	3922	3723	3729	3768	3648	4851	4969	5002	2012	1740	1465	1154	1442	1570	1500	1363	1462	1453	1370	1540	1556	1404	1753	1921	1953	1739	1800	1461	1200	926	1092	912	1084	1081	1160
21	>gi|697827624|ref|NC_025259.1| Sea otter polyomavirus 1 isolate 6831-13, complete genome		514	549	495	939	862	1035	1024	836	2273	2188	2311	2364	2230	2193	2241	2237	2196	2310	2316	2012	5354	1851	1565	1339	1474	1442	1287	1385	1372	1501	1406	1279	1530	1302	1970	1893	1739	1686	1738	1447	1336	1212	1201	839	1136	970	1133
22	>gi|389060482|ref|NC_017982.1| Equine polyomavirus, complete genome		564	573	523	951	1066	1353	1352	1007	2123	2055	2122	2097	2168	2075	2027	2017	2083	1944	1949	1740	1851	5207	1883	1526	1706	1659	1616	1713	1569	1666	1734	1522	1574	1504	1858	1997	2024	1961	2067	1460	1397	1261	1243	1089	1185	1249	1358
23	>gi|808157993|gb|KP890267.1| Sheep polyomavirus 1 isolate VH4-S14 from USA, complete genome		514	533	544	928	944	1026	1033	854	1644	1547	1556	1710	1606	1602	1584	1592	1598	1616	1628	1465	1565	1883	5210	1532	2077	1940	1773	2165	2127	2151	2168	1895	1792	1821	2593	2073	2092	2064	2069	1563	1468	1314	1115	733	898	1122	1036
24	>gi|757345490|ref|NC_026473.1| Meles meles polyomavirus 1 isolate French, complete genome		585	618	687	768	711	862	868	882	1416	1385	1378	1398	1439	1473	1430	1422	1391	1308	1309	1154	1339	1526	1532	5318	1598	1570	1538	1495	1469	1447	1590	1395	1480	1278	1788	1808	2074	2171	2017	3601	1212	1305	1276	933	1296	987	1137
25	>gi|731978925|ref|NC_025895.1| Mastomys polyomavirus DNA, complete genome, isolate: NR55		622	568	627	807	897	1181	1189	789	1587	1542	1594	1648	1631	1594	1590	1593	1586	1627	1616	1442	1474	1706	2077	1598	5036	2984	2972	3364	3333	3195	3026	2641	2497	2832	2605	1991	1914	2070	1950	1665	1416	1768	1550	1024	1202	1424	1519
26	>gi|542094470|ref|NC_019854.2| Cebus albifrons polyomavirus 1, complete genome		505	681	718	1000	910	1048	1032	1098	1824	1755	1798	1648	1664	1634	1657	1657	1629	1710	1710	1570	1442	1659	1940	1570	2984	5295	4156	2547	2601	2841	3231	2673	2690	2768	2465	1982	2100	2036	1961	1603	1398	1650	1512	1243	1335	1400	1407
27	>gi|159035665|ref|NC_009951.1| Squirrel monkey polyomavirus, complete genome		475	522	604	880	889	1118	1087	973	1791	1687	1753	1753	1606	1632	1626	1627	1611	1634	1663	1500	1287	1616	1773	1538	2972	4156	5279	2477	2641	2909	3168	2631	2817	2456	2473	1989	1959	1861	1810	1471	1437	1496	1316	1184	1307	1232	1282
28	>gi|207271573|ref|NC_011310.1| Myotis polyomavirus VM-2008, complete genome		469	593	704	902	893	1029	1028	883	1551	1484	1450	1480	1604	1505	1504	1507	1491	1577	1606	1363	1385	1713	2165	1495	3364	2547	2477	5393	4680	2701	2709	2434	2506	2414	2479	2100	1972	2094	2040	1686	1192	1598	1419	1176	1293	1391	1411
29	>gi|665388515|gb|KJ641707.1| Bat polyomavirus isolate BtMp-PyV/SX2013, complete genome		480	674	651	897	897	1049	1047	781	1656	1604	1589	1509	1578	1609	1618	1618	1597	1558	1578	1462	1372	1569	2127	1469	3333	2601	2641	4680	5211	2861	2766	2751	2330	2661	2428	2142	1937	1972	1870	1659	1435	1545	1498	1135	1292	1390	1413
30	>gi|803657583|ref|NC_026762.1| Bat polyomavirus 6a DNA, complete genome, isolate: 6a		662	471	628	896	857	1076	1073	858	1588	1541	1569	1736	1561	1561	1554	1553	1548	1577	1582	1453	1501	1666	2151	1447	3195	2841	2909	2701	2861	5145	3102	3052	3053	3734	2590	1982	1897	2115	1885	1453	1350	1729	1456	1017	1387	1195	1304
31	>gi|665388508|gb|KJ641705.1| Bat polyomavirus isolate BtRp-PyV/GD2012, complete genome		456	601	730	833	895	1067	1069	922	1589	1503	1517	1619	1560	1494	1541	1537	1497	1558	1575	1370	1406	1734	2168	1590	3026	3231	3168	2709	2766	3102	5250	2635	2607	2794	2464	2243	1942	2182	2097	1677	1469	1645	1309	1059	1455	1326	1190
32	>gi|803431989|ref|NC_026766.1| Bat polyomavirus 6d DNA, complete genome, isolate: 6d-1		506	585	614	809	809	1046	1030	778	1563	1511	1538	1628	1556	1589	1617	1617	1575	1661	1684	1540	1279	1522	1895	1395	2641	2673	2631	2434	2751	3052	2635	5050	3329	2914	2107	1809	1682	1795	1754	1601	1273	1303	1405	945	1232	1189	1319
33	>gi|803432004|ref|NC_026769.1| Bat polyomavirus 6c DNA, complete genome, isolate: 6c		538	557	679	917	835	1002	999	895	1498	1414	1501	1508	1584	1658	1640	1649	1655	1668	1645	1556	1530	1574	1792	1480	2497	2690	2817	2506	2330	3053	2607	3329	5517	2932	2238	2068	2006	2003	1927	1671	1429	1302	1504	971	1096	1115	1282
34	>gi|803432009|ref|NC_026770.1| Bat polyomavirus 6b DNA, complete genome, isolate: 6b		565	520	696	758	759	958	954	714	1554	1477	1441	1467	1371	1431	1505	1518	1417	1507	1525	1404	1302	1504	1821	1278	2832	2768	2456	2414	2661	3734	2794	2914	2932	5270	2311	1842	1805	2077	1839	1441	1362	1439	1395	1020	1263	1300	1483
35	>gi|440285314|ref|NC_020069.1| Miniopterus polyomavirus isolate KY369, complete genome		580	655	729	940	942	1113	1108	891	1824	1701	1800	1881	1936	1944	1971	1971	1916	1888	1886	1753	1970	1858	2593	1788	2605	2465	2473	2479	2428	2590	2464	2107	2238	2311	5353	2463	2337	2234	2360	1742	1624	1687	1409	1193	1382	1303	1471
36	>gi|401556058|gb|JQ958892.1| Desmodus rotundus polyomavirus 1 isolate AT7, complete genome		562	595	787	877	907	1276	1276	990	2190	2083	2146	2178	2077	2097	2111	2112	2096	2174	2168	1921	1893	1997	2073	1808	1991	1982	1989	2100	2142	1982	2243	1809	2068	1842	2463	5263	3773	3724	3934	2022	1596	1693	1456	1196	1593	1387	1478
37	>gi|440285320|ref|NC_020070.1| Pteronotus polyomavirus isolate GTM203, complete genome		604	596	835	983	975	1319	1313	983	2139	2066	2101	1950	2022	2036	2000	2000	2019	2133	2127	1953	1739	2024	2092	2074	1914	2100	1959	1972	1937	1897	1942	1682	2006	1805	2337	3773	5328	4474	4320	2037	1521	1580	1536	1075	1360	1461	1514
38	>gi|401556053|gb|JQ958891.1| Pteronotus parnellii polyomavirus 1 isolate R266, complete genome		586	602	749	970	1022	1215	1218	1074	2079	2063	2075	1908	1927	1866	1891	1891	1862	1910	1981	1739	1686	1961	2064	2171	2070	2036	1861	2094	1972	2115	2182	1795	2003	2077	2234	3724	4474	5243	4219	1974	1621	1575	1693	1237	1545	1467	1390
39	>gi|401556048|gb|JQ958890.1| Artibeus planirostris polyomavirus 3 isolate A504, complete genome		621	550	681	896	992	1142	1146	928	1965	1871	1955	1929	1886	1976	1925	1924	1982	1991	2040	1800	1738	2067	2069	2017	1950	1961	1810	2040	1870	1885	2097	1754	1927	1839	2360	3934	4320	4219	5246	1987	1518	1605	1359	1130	1435	1392	1404
40	>gi|288804632|ref|NC_013796.1| California sea lion polyomavirus 1, complete genome		494	590	690	748	707	882	892	713	1533	1458	1508	1511	1583	1617	1633	1629	1579	1611	1645	1461	1447	1460	1563	3601	1665	1603	1471	1686	1659	1453	1677	1601	1671	1441	1742	2022	2037	1974	1987	5229	1084	1334	1285	1003	1347	1051	1143
41	>gi|548894527|ref|NC_022519.1| African elephant polyomavirus 1, complete genome		448	504	469	621	671	673	666	749	1420	1385	1347	1477	1484	1356	1412	1406	1328	1368	1371	1200	1336	1397	1468	1212	1416	1398	1437	1192	1435	1350	1469	1273	1429	1362	1624	1596	1521	1621	1518	1084	5881	1049	946	714	980	1052	1223
42	>gi|9626482|ref|NC_001442.1| Bovine polyomavirus, complete genome		644	599	459	616	633	696	699	674	990	941	928	1052	1139	1064	1012	1005	1044	1068	1078	926	1212	1261	1314	1305	1768	1650	1496	1598	1545	1729	1645	1303	1302	1439	1687	1693	1580	1575	1605	1334	1049	4759	1181	905	1072	1042	1173
43	>gi|731978952|ref|NC_025899.1| Dolphin polyomavirus 1 isolate DPyV-1/Trachea/2010, partial sequence		595	664	777	813	839	1216	1195	977	1477	1478	1470	1268	1262	1321	1323	1325	1335	1189	1198	1092	1201	1243	1115	1276	1550	1512	1316	1419	1498	1456	1309	1405	1504	1395	1409	1456	1536	1693	1359	1285	946	1181	5337	1168	1508	1276	1164
44	>gi|441432838|ref|NC_020106.1| STL polyomavirus strain MA138, complete genome		820	823	758	785	877	1047	1039	893	1345	1283	1279	1122	1156	1131	1129	1125	1133	1165	1145	912	839	1089	733	933	1024	1243	1184	1176	1135	1017	1059	945	971	1020	1193	1196	1075	1237	1130	1003	714	905	1168	4978	2864	1366	1395
45	>gi|393738580|ref|NC_018102.1| MW polyomavirus, complete genome		773	948	879	914	999	1076	1086	1003	1547	1516	1478	1218	1250	1353	1389	1388	1345	1354	1343	1084	1136	1185	898	1296	1202	1335	1307	1293	1292	1387	1455	1232	1096	1263	1382	1593	1360	1545	1435	1347	980	1072	1508	2864	5096	1634	1372
46	>gi|430025820|ref|NC_019858.1| Pan troglodytes schweinfurthii polyomavirus 2, complete genome		579	637	656	662	735	959	951	868	1456	1418	1464	1357	1398	1207	1242	1242	1220	1215	1212	1081	970	1249	1122	987	1424	1400	1232	1391	1390	1195	1326	1189	1115	1300	1303	1387	1461	1467	1392	1051	1052	1042	1276	1366	1634	5183	3900
47	>gi|531523124|ref|NC_004763.2| African green monkey polyomavirus, complete genome		660	579	663	828	804	911	888	884	1288	1218	1368	1393	1306	1390	1418	1424	1393	1359	1348	1160	1133	1358	1036	1137	1519	1407	1282	1411	1413	1304	1190	1319	1282	1483	1471	1478	1514	1390	1404	1143	1223	1173	1164	1395	1372	3900	6145
48	>gi|430025782|ref|NC_019851.1| Macaca fascicularis polyomavirus 1, complete genome		649	688	770	767	752	854	863	978	1423	1337	1487	1332	1372	1389	1396	1407	1399	1444	1442	1289	1151	1421	1141	1235	1481	1489	1396	1339	1494	1350	1506	1377	1272	1475	1436	1353	1479	1573	1533	1221	1063	1125	1308	1407	1682	3943	5119
49	>gi|326910936|ref|NC_015150.1| Human polyomavirus 9, complete genome		609	591	633	713	737	812	813	881	1305	1263	1290	1355	1291	1313	1344	1349	1320	1439	1433	1285	972	1421	1169	1209	1432	1331	1287	1510	1422	1387	1494	1347	1276	1365	1432	1489	1599	1479	1468	1211	1021	1156	1257	1344	1458	4000	4675
50	>gi|430025815|ref|NC_019857.1| Pan troglodytes verus polyomavirus 5, complete genome		667	632	719	727	759	857	852	856	1387	1322	1373	1414	1402	1498	1512	1516	1510	1501	1496	1299	1056	1449	1061	1141	1457	1360	1186	1430	1424	1307	1359	1344	1202	1480	1423	1413	1439	1544	1476	1216	1149	1126	1423	1474	1509	3941	4654
51	>gi|430025810|ref|NC_019856.1| Pan troglodytes verus polyomavirus 4, complete genome		535	689	665	774	711	914	918	944	1530	1492	1486	1511	1507	1324	1316	1304	1318	1435	1467	1270	1215	1534	1330	1277	1709	1755	1677	1605	1710	1599	1551	1468	1347	1480	1632	1710	1551	1750	1642	1176	983	1280	1501	1394	1804	1808	1907
52	>gi|260891813|emb|FN356901.1| Sumatran orang-utan polyomavirus complete genome, isolate Pi		644	572	687	599	665	986	982	932	1586	1546	1524	1400	1384	1304	1298	1296	1292	1404	1418	1222	1208	1491	1346	1247	1567	1634	1568	1547	1550	1365	1625	1334	1316	1421	1695	1617	1660	1640	1571	1231	975	1083	1338	1265	1697	1845	1870
53	>gi|430025805|ref|NC_019855.1| Pan troglodytes verus polyomavirus 3, complete genome		526	586	629	744	652	1089	1074	938	1483	1434	1511	1392	1432	1363	1416	1419	1334	1334	1357	1157	1185	1443	1177	1226	1624	1703	1625	1579	1764	1563	1649	1526	1547	1519	1667	1678	1543	1689	1512	1240	1039	1275	1480	1293	1646	1857	1898
54	>gi|803431999|ref|NC_026768.1| Bat polyomavirus 5a DNA, complete genome, isolate: 5a		724	924	798	839	841	1103	1098	970	1707	1608	1736	1687	1632	1743	1721	1711	1730	1785	1808	1631	1276	1619	1436	1423	1608	1543	1521	1642	1632	1484	1566	1494	1558	1655	1680	1595	1713	1723	1681	1457	1201	1376	1482	1388	1726	2011	2112
55	>gi|803431994|ref|NC_026767.1| Bat polyomavirus 5b DNA, complete genome, isolate: 5b-1		671	787	752	795	798	933	935	875	1516	1456	1529	1481	1510	1542	1545	1551	1551	1558	1553	1364	1331	1444	1245	1173	1532	1618	1476	1365	1535	1408	1399	1448	1463	1607	1573	1698	1540	1595	1590	1287	1012	1328	1313	1409	1693	1965	1948
56	>gi|302317577|ref|NC_014361.1| Trichodysplasia spinulosa-associated polyomavirus, complete genome		548	548	647	786	820	920	914	1052	1261	1256	1252	1415	1404	1424	1416	1423	1418	1445	1451	1292	1129	1261	1017	1205	1487	1562	1465	1456	1523	1274	1487	1380	1239	1588	1739	1656	1504	1452	1512	1268	950	1180	1197	1236	1528	1901	1949
57	>gi|262340522|ref|NC_013439.1| Bornean orang-utan polyomavirus complete genome, isolate Bo		563	551	645	750	825	1019	1023	978	1363	1332	1260	1379	1427	1415	1393	1398	1405	1464	1492	1345	1154	1249	1049	1221	1424	1491	1543	1434	1497	1293	1420	1440	1255	1595	1580	1690	1416	1490	1457	1211	950	1108	1250	1267	1562	1879	1895
58	>gi|430025795|ref|NC_019853.1| Ateles paniscus polyomavirus 1, complete genome		598	618	577	710	789	991	995	864	1300	1272	1261	1360	1370	1321	1323	1323	1335	1341	1348	1206	1291	1247	1170	1058	1520	1312	1340	1394	1596	1270	1367	1298	1232	1367	1598	1586	1365	1407	1470	1158	1144	956	1099	928	1358	1689	2046
59	>gi|473973295|ref|NC_020890.1| Human polyomavirus 12 strain hu1403, complete genome		660	528	595	748	658	823	825	713	1217	1206	1186	1211	1202	1093	1101	1101	1086	1179	1175	1018	1076	1204	1304	1141	1506	1423	1237	1354	1371	1136	1387	1303	1346	1383	1396	1423	1446	1516	1534	1200	904	1066	1308	1277	1578	1550	1486
60	>gi|733573621|ref|NC_001663.2| Hamster polyomavirus isolate Berlin-Buch, complete genome		556	617	574	606	647	879	877	632	1226	1168	1209	1212	1193	1138	1132	1132	1124	1261	1286	1115	1092	1299	1137	1088	1371	1283	1241	1309	1242	1274	1390	1281	1171	1359	1334	1470	1276	1290	1328	1188	914	1084	1091	962	1203	1465	1485
61	>gi|733573629|ref|NC_010277.2| Merkel cell polyomavirus isolate R17b, complete genome		469	765	681	768	807	866	853	831	1208	1181	1224	1216	1236	1111	1161	1152	1116	1286	1302	1098	1118	1232	1084	1069	1289	1085	1201	1190	1196	1210	1277	1131	1208	1179	1303	1451	1370	1278	1282	1002	1080	1071	1162	1076	1215	1520	1559
62	>gi|207705714|gb|FJ173815.1| Merkel cell polyomavirus isolate MKL-1, complete genome		438	733	668	723	792	818	805	784	1133	1105	1151	1148	1175	1036	1086	1077	1041	1199	1215	1011	1066	1159	1028	1072	1245	1054	1149	1127	1172	1146	1191	1075	1197	1146	1250	1397	1320	1229	1253	1008	1047	998	1083	1017	1156	1433	1454
63	>gi|164664911|gb|EU375804.1| Merkel cell polyomavirus isolate MCC339, complete genome		435	701	621	670	724	789	775	774	1138	1120	1139	1118	1184	1053	1077	1068	1062	1187	1208	994	1027	1170	1028	1000	1208	1014	1132	1104	1138	1163	1224	1067	1135	1153	1239	1365	1271	1226	1179	966	1040	993	1081	996	1121	1477	1477
64	>gi|700075023|ref|NC_025370.1| Pan troglodytes verus polyomavirus 2a isolate 6512, complete genome		492	737	644	757	773	836	839	806	1174	1179	1191	1185	1160	1092	1064	1058	1073	1273	1295	1170	1020	1179	1047	937	1272	1174	1017	1100	1273	1230	1158	1269	1099	1184	1191	1442	1250	1268	1157	1029	1116	978	1211	1013	1175	1452	1488
65	>gi|700075241|ref|NC_025380.1| Gorilla gorilla gorilla polyomavirus 1 isolate 5766, complete genome		494	715	697	759	761	852	853	803	1091	1086	1053	1186	1212	1172	1227	1213	1154	1224	1244	1133	1166	1131	999	987	1305	1040	1145	1103	1218	1201	1157	1115	1200	1146	1261	1446	1242	1241	1241	1040	1004	945	1075	971	1207	1441	1480
66	>gi|700074998|ref|NC_025368.1| Pan troglodytes verus polyomavirus 1, complete genome		495	679	613	746	625	825	827	788	1292	1260	1277	1187	1293	1242	1260	1248	1211	1233	1269	1075	1068	1231	982	944	1213	1227	1075	1142	1255	1194	1226	1183	1175	1210	1303	1386	1248	1236	1215	941	1011	1051	1126	1104	1186	1482	1682
67	>gi|440285302|ref|NC_020067.1| Cardioderma polyomavirus isolate KY336, complete genome		606	619	746	647	677	929	929	718	1190	1176	1166	1239	1241	1059	1104	1092	1038	1220	1232	1104	1140	1126	928	1232	1402	1202	1201	1072	1288	1059	1261	1184	1057	1208	1299	1409	1345	1355	1278	1196	932	1118	1413	1102	1253	1235	1312
68	>gi|401556043|gb|JQ958889.1| Carollia perspicillata polyomavirus 1 isolate C1109, complete genome		673	716	551	605	694	823	821	777	1178	1137	1212	1067	1122	1074	1053	1046	1065	1273	1259	1095	1153	1097	966	950	1167	1196	1117	1230	1120	1104	1087	1267	1223	1119	1161	1280	1318	1342	1279	906	879	942	1210	928	1220	1373	1498
69	>gi|401556033|gb|JQ958887.1| Artibeus planirostris polyomavirus 1 isolate R104, complete genome		671	689	641	723	667	978	974	925	1286	1236	1272	1380	1352	1302	1306	1301	1263	1236	1288	1158	1032	1171	964	933	1369	1248	1175	1125	1295	1048	1124	1235	1347	1129	1218	1405	1382	1549	1263	991	1001	913	1270	1195	1490	1436	1605
70	>gi|440285326|ref|NC_020071.1| Otomops polyomavirus 1 isolate KY157, complete genome		577	739	671	617	642	665	655	649	1182	1163	1159	1210	1152	1087	1100	1095	1072	1090	1092	949	1047	1018	991	1100	1313	1174	1077	1232	1301	1131	1244	1191	1168	1263	1241	1391	1270	1389	1162	1035	957	1055	1208	1134	1312	1261	1510
71	>gi|440285308|ref|NC_020068.1| Eidolon polyomavirus 1 isolate KY270, complete genome		534	557	571	560	613	830	824	660	1156	1117	1177	1167	1172	1088	1093	1088	1078	1209	1204	1065	903	1146	1095	1063	1394	1191	1194	1228	1280	1240	1119	1234	1080	1178	1097	1403	1222	1279	1118	1059	976	1043	1273	960	1318	1350	1526
72	>gi|729056705|ref|NC_025811.1| Bovine polyomavirus 2 strain BPyV2-SF, complete genome		517	587	724	757	723	808	806	767	1307	1231	1275	1272	1285	1253	1281	1284	1270	1219	1186	1099	1186	1160	1094	1138	1167	1247	1299	1269	1233	1324	1195	1268	1121	1221	1246	1405	1364	1407	1301	1100	1000	1021	1081	1056	1340	1655	1684
73	>gi|601447879|ref|NC_023845.1| Raccoon polyomavirus strain R45, complete genome		566	673	564	612	718	579	576	575	1005	976	951	1114	1008	1064	1094	1088	1031	1105	1101	1001	939	1181	1013	961	1129	1131	1016	1154	1320	1116	1279	1140	1099	1256	1211	1297	1315	1350	1417	1054	919	864	1037	958	1151	1416	1456
74	>gi|313493538|ref|NC_014743.1| Chimpanzee polyomavirus, complete genome		431	771	697	667	660	925	905	780	1250	1159	1170	1094	1186	1091	1103	1090	1076	1204	1196	1020	895	1048	973	1067	1235	1321	1293	1132	1170	1175	1287	1109	1302	1314	1297	1326	1315	1480	1167	1039	969	1000	1303	1165	1379	1491	1654
75	>gi|313192227|emb|FR692336.1| Chimpanzee polyomavirus complete genome, isolate Azzie		472	786	676	624	640	915	912	745	1230	1149	1095	1056	1221	1125	1194	1178	1109	1215	1177	1029	945	1068	978	1103	1315	1273	1156	1167	1232	1060	1251	1102	1329	1258	1321	1355	1319	1487	1145	1100	884	1048	1273	1218	1364	1495	1612
76	>gi|635717098|ref|NC_024118.1| New Jersey polyomavirus-2013 isolate NJ-PyV-2013, complete genome		492	662	769	672	553	877	866	798	1278	1183	1253	1153	1226	1039	1141	1135	1028	1207	1224	1012	1006	1120	975	1116	1245	1319	1259	1174	1118	1167	1227	1167	1357	1226	1212	1319	1390	1489	1266	1049	937	1014	1334	1080	1347	1636	1690
77	>gi|429535814|ref|NC_019844.1| Vervet monkey polyomavirus 1 DNA, complete genome, isolate: VMS96		543	611	714	665	679	947	950	845	1342	1260	1337	1232	1322	1239	1233	1237	1248	1240	1244	1048	1049	1107	1047	1095	1359	1277	1229	1255	1229	1177	1249	1207	1079	1213	1239	1276	1339	1501	1290	1087	994	1110	1253	985	1301	1676	1914
78	>gi|744692761|ref|NC_026015.1| Tadarida brasiliensis polyomavirus 2, complete genome		507	628	573	626	707	863	856	853	1220	1140	1165	1154	1213	1188	1132	1132	1163	1088	1086	944	997	1093	1057	1133	1031	1237	1225	1137	1249	1277	1338	1052	1224	1245	1279	1208	1279	1233	1278	960	910	971	1230	917	1328	1388	1536
79	>gi|401556063|gb|JQ958893.1| Molossus molossus polyomavirus 1 isolate B1130, complete genome (edit:Y1231C)		530	726	634	575	573	806	821	694	1140	1147	1099	1142	1138	1016	1048	1048	989	1078	1093	931	1052	1160	965	1123	1166	1136	1138	1163	1109	1056	1317	971	1063	1128	1124	1304	1236	1351	1245	998	901	938	1143	852	1138	1392	1593
80	>gi|744692672|ref|NC_026012.1| Tadarida brasiliensis polyomavirus 1, complete genome		468	665	523	769	631	738	740	768	1137	1110	1064	1070	1203	1127	1113	1110	1110	1137	1137	963	1113	1045	979	943	1086	1239	1076	1072	1097	1182	1194	1083	1060	1125	1119	1197	1157	1282	1217	1072	918	955	1134	983	1442	1395	1416
81	>gi|440285296|ref|NC_020066.1| Otomops polyomavirus 2 isolate KY156, complete genome		529	571	670	599	612	762	758	659	1071	1037	1033	1014	1067	1030	1053	1044	1016	1075	1087	932	1118	1023	850	1079	1176	967	945	1089	1246	1084	1182	1127	1063	1124	1194	1287	1291	1265	1326	1120	920	916	1073	911	1401	1397	1441
82	>gi|401556038|gb|JQ958888.1| Sturnira lilium polyomavirus 1 isolate B0454, complete genome		553	559	676	552	663	833	839	696	1228	1151	1164	1047	1179	1186	1168	1171	1194	1063	1081	894	904	1018	858	991	1087	1156	1108	1035	1099	1010	1190	999	1070	1074	1204	1241	1217	1322	1217	937	821	998	1092	882	1208	1287	1415
83	>gi|401556027|gb|JQ958886.1| Artibeus planirostris polyomavirus 2 isolate A1055, complete genome		486	621	605	621	609	906	888	692	1182	1077	1149	1051	1137	1134	1095	1095	1110	1083	1088	932	1108	1158	829	1102	1070	1090	1114	1101	1154	1105	1285	962	1160	1168	1252	1257	1281	1280	1353	1021	915	985	1057	977	1182	1311	1472
84	>gi|440285290|ref|NC_020065.1| Chaerephon polyomavirus 1 isolate KY397, complete genome		478	649	607	639	651	944	935	875	1152	1087	1076	956	1068	1107	1153	1153	1096	1074	1086	905	1145	1136	781	876	1117	1087	1138	1073	1166	1180	1172	1160	985	1107	1122	1180	1171	1216	1151	1027	897	883	1092	1072	1205	1408	1361
85	>gi|915348|gb|U27812.1|PSU27812 Murine polyomavirus strain PTA, complete genome		311	333	490	458	477	511	511	459	1016	989	975	1015	1013	902	920	924	896	942	956	803	1109	1020	959	1139	1209	969	1004	1147	1050	1006	1087	1165	1128	1074	1124	1222	1110	1100	1185	989	799	865	906	679	885	1316	1397
86	>gi|915355|gb|U27813.1|PSU27813 Murine polyomavirus strain LID, complete genome		317	336	475	445	468	499	499	456	1007	979	961	1001	1009	899	913	913	894	940	954	801	1101	1017	977	1121	1200	951	992	1148	1033	994	1088	1160	1120	1070	1136	1212	1131	1095	1179	1003	786	864	909	670	882	1313	1393
87	>gi|733573614|ref|NC_001515.2| Murine polyomavirus strain BG, complete genome		314	336	475	445	468	499	499	456	1016	989	976	1000	1008	901	914	918	895	942	956	803	1099	1022	981	1119	1202	952	992	1158	1039	994	1085	1164	1140	1073	1137	1226	1131	1095	1185	1002	796	853	909	674	882	1311	1407
88	>gi|30518360|ref|NC_004800.1| Goose hemorrhagic polyomavirus, complete genome		473	384	428	435	468	473	473	253	884	885	855	1067	1015	1006	1004	1004	1021	1048	1068	925	1070	1104	976	926	930	811	897	1064	986	914	938	891	982	947	1121	1137	1115	1054	1194	1027	798	951	788	561	705	912	1031
89	>gi|90403553|ref|NC_007922.1| Crow polyomavirus, complete genome		406	410	529	460	412	500	483	487	986	951	924	1109	1120	900	943	942	904	1000	1033	891	892	904	1068	1094	935	823	839	824	967	981	908	1073	885	785	1105	1082	1107	1094	1127	1060	780	881	976	779	910	936	1000
90	>gi|564292821|ref|NC_023008.1| Butcherbird polyomavirus isolate AWH19840, complete genome		406	468	489	416	536	445	450	330	876	859	865	970	943	851	888	886	844	963	957	876	777	957	864	954	926	744	845	862	925	1003	892	931	838	742	988	917	1079	1046	1078	942	753	904	830	729	944	837	887
91	>gi|394935469|ref|NC_017085.1| Canary polyomavirus, complete genome		372	355	316	358	401	342	344	216	748	727	730	797	843	857	834	834	865	815	818	769	937	813	954	798	912	758	902	972	965	942	865	857	874	756	972	920	829	835	959	858	642	867	861	420	746	771	780
92	>gi|90403560|ref|NC_007923.1| Finch polyomavirus, complete genome		531	349	404	420	393	331	334	386	774	759	762	760	811	771	711	720	755	855	844	733	849	900	851	897	902	711	675	990	947	771	957	751	740	841	950	873	861	793	1018	778	716	838	815	581	572	908	853
93	>gi|313843958|ref|NC_004764.2| Budgerigar fledgling disease virus - 1, complete genome		413	403	363	336	285	389	386	312	824	817	736	697	710	723	707	711	704	728	738	597	770	795	715	640	594	670	637	844	808	673	818	759	807	728	802	794	701	742	756	677	696	660	726	574	662	809	765
94	>gi|747262159|ref|NC_026141.2| Adelie penguin polyomavirus isolate AdPyV_Crozier_2012, complete genome		316	310	349	318	325	326	325	402	847	842	788	860	819	842	906	906	808	847	837	791	867	875	826	861	901	579	581	909	856	761	764	738	772	701	987	984	743	733	810	799	651	739	639	407	582	758	726
95	>gi|782909578|gb|KP768176.1| Trematomus polyomavirus 1 isolate PES6, complete genome		101	135	49	137	111	224	231	165	137	134	108	111	113	164	200	202	172	133	133	105	99	105	123	110	201	158	139	92	73	198	154	172	192	141	191	162	213	157	69	165	120	129	200	115	101	110	121
96	>gi|727361106|ref|NC_025790.1| Black sea bass polyomavirus 1 isolate 2835, complete genome		75	108	97	86	107	136	126	137	109	98	77	91	56	181	171	172	171	160	166	144	197	186	136	102	97	103	71	116	136	180	73	123	152	76	168	84	63	120	89	127	103	204	140	116	62	136	51
97	>gi|749717201|ref|NC_026244.1| Giant guitarfish polyomavirus 1 isolate UGA1, complete genome		89	146	214	73	72	176	173	138	129	128	130	95	125	122	133	133	120	116	120	121	63	143	187	115	164	99	161	101	217	96	142	71	133	197	145	153	108	136	127	90	102	205	219	107	130	184	144
[truncated: 51 more columns]
